# Supplementary material for: Role of serine/threonine protein kinase STN7 in the formation of two distinct photosystem I supercomplexes in Physcomitrium patens
Source: Plant Physiol. 2022 Jun 23;190(1):698–713. doi: 10.1093/plphys/kiac294 (PMC9434285; doi:10.1093/plphys/kiac294)
Supplement: kiac294_Supplementary_Data [file kiac294_supplementary_data.zip]

Archive with 2 entries (2 files):
- Gerotto et al_SI_revised 10june22_Final.pdf
- Supplemental Table S1 revised.xlsx
