# Supplementary material for: Role of serine/threonine protein kinase STN7 in the formation of two distinct photosystem I supercomplexes in Physcomitrium patens
Source: Plant Physiol. 2022 Jun 23;190(1):698–713. doi: 10.1093/plphys/kiac294 (PMC9434285; doi:10.1093/plphys/kiac294)
Supplement: kiac294_Supplementary_Data [file kiac294_supplementary_data.zip › Supplemental Table S1 revised.xlsx]

## Sheet: Table content index
Supplemental Table S1 . List of identified proteins and related peptides in SDS-PAGE bands, lpBN-PAGE bands and 2D-lpBN-SDS-PAGE spots.
Tabs content:
1) STN7-STN8 band WT	STN7 band in WT lane of the SDS-PAGE from Supplemental Figure S2
2) STN7-STN8 band stn7 dKO #1	STN7 band in stn7 double KO #1 lane of the SDS-PAGE from Supplemental Figure S2
3) STN7-STN8 band stn7 dKO #2	STN7 band in stn7 double KO #2 lane of the SDS-PAGE from Supplemental Figure S2
4) STN7 band Dark (inclusion list)	STN7 band in WT lane of the SDS-PAGE from Supplemental Figure S2, analyzed using an inclusion list of STN7 peptides
5) WT LHCBM trimer 2D	LHCBM trimer spot from WT thylakoid proteins separated by 2D-lpBN-SDS-PAGE
6) WT LHCBM monomer 2D	LHCBM monomer spot from WT thylakoid proteins separated by 2D-lpBN-SDS-PAGE
7) stn7 LHCBM trimer 2D	LHCBM trimer spot from stn7 double KO thylakoid proteins separated by 2D-lpBN-SDS-PAGE
8) stn7 LHCBM monomer 2D	LHCBM monomer spot from stn7 double KO thylakoid proteins separated by 2D-lpBN-SDS-PAGE
9) WT LHCBM monomer lpBN	LHCBM monomer band from WT thylakoid protein complexes separated by lpBN-PAGE
10) WT state complex lpBN	PSI-LHCI-LHCII (state complex) band from WT thylakoid protein complexes separated by lpBN-PAGE
11) WT PSI-Large stroma FL lpBN	PSI-Large protein-complex band from stroma-exposed thylakoids separated by lpBN-PAGE (from WT plants acclimated to fluctuating light-FL)
12) WT PSI-Large stroma CL lpBN	PSI-Large protein-complex band from stroma-exposed thylakoids separated by lpBN-PAGE (from WT plants grown in control light-CL)
13) LHCB6 WT 630 semi-trypsin	LHCB6 spot from thylakoid proteins separated by 2D-lpBN-SDS-PAGE, analyzed by using semi-trypsin as parameter (from WT plants subjected to 630 nm short-term light treatment)

## Sheet: STN7-STN8 band WT
STN7 band in WT lane of the SDS-PAGE from Supplemental Figure S2
Protein FDR Confidence: Combined	Accession	Description	Coverage [%]	# Peptides	# PSMs	# Unique Peptides	# Protein Groups	# AAs	MW [kDa]	calc. pI	Score Mascot: A6 Mascot	Modifications
High	P80658	ATP synthase subunit beta, chloroplastic OS=Physcomitrella patens subsp. patens GN=atpB PE=1 SV=2	86	40	163	6	1	494	53.2	5.07	6592
	Percolator PEP	Percolator q-Value	Confidence	PSM Ambiguity	Annotated Sequence	Modifications	# Proteins	Protein Accessions	Ions Score	# Missed Cleavages	Charge	Expectation Value	Rank	Search Engine Rank	# Protein Groups	DeltaScore	DeltaCn	m/z [Da]	MH+ [Da]	Theo. MH+ [Da]	DeltaM [ppm]	Deltam/z [Da]	Activation Type	MS Order	Isolation Interference [%]	Ion Inject Time [ms]	RT [min]	First Scan	Identity Strict	Identity Relaxed	ptmRS: Best Site Probabilities	ptmRS: Binomial Peptide Score	ptmRS: Isoform Confidence Probability [Probability]	Sequences in Protein	Positions in Protein	PSM Modification Positions in Protein
	2.208e-05	0	High	Unambiguous	[R].ISQIIGPVLDVTFPPGK.[M]		1	P80658	80	0	2	4.75998e-08	1	1	1	1	0	891.014	1781.02	1781.02	-0.52	-0.00046	HCD (High Energy Collision Dissociation)	MS2	2.07345	1.268	16.6115	6359	26	19				R.ISQIIGPVLDVTFPPGK.M	[23-39]
	4.517e-07	0	High	Unambiguous	[R].ISQIIGPVLDVTFPPGK.[M]		1	P80658	80	0	3	5.34861e-08	1	1	1	1	0	594.345	1781.02	1781.02	-0.01	-1e-05	HCD (High Energy Collision Dissociation)	MS2	28.8824	13.632	16.1079	6109	26	19				R.ISQIIGPVLDVTFPPGK.M	[23-39]
	1.027e-05	0	High	Unambiguous	[R].ISQIIGPVLDVTFPPGK.[M]		1	P80658	78	0	2	7.7527e-08	1	1	1	1	0	891.014	1781.02	1781.02	0.17	0.00015	HCD (High Energy Collision Dissociation)	MS2	7.23383	160.43	17.3461	6692	26	19				R.ISQIIGPVLDVTFPPGK.M	[23-39]
	2.036e-05	0	High	Unambiguous	[R].ISQIIGPVLDVTFPPGK.[M]		1	P80658	73	0	3	2.49627e-07	1	1	1	1	0	594.345	1781.02	1781.02	0.6	0.00036	HCD (High Energy Collision Dissociation)	MS2	8.71631	2.041	16.6475	6375	27	20				R.ISQIIGPVLDVTFPPGK.M	[23-39]
	4.959e-07	0	High	Unambiguous	[R].ISQIIGPVLDVTFPPGK.[M]		1	P80658	76	0	2	1.23109e-07	1	1	1	1	0	891.015	1781.02	1781.02	0.99	0.00088	HCD (High Energy Collision Dissociation)	MS2	16.3103	54.209	16.0868	6099	27	20				R.ISQIIGPVLDVTFPPGK.M	[23-39]
	0.001088	0	High	Unambiguous	[R].TREGNDLYmEmKESK.[V]	M9(Oxidation); M11(Oxidation)	2	P80658; Q09R99	49	2	2	0.000499577	1	1	2	1	0	931.915	1862.82	1862.83	-1.92	-0.00179	HCD (High Energy Collision Dissociation)	MS2	1.37823	9.115	8.5419	1847	36	29				R.TREGNDLYMEMKESK.V	[206-220]
	0.0001077	0	High	Unambiguous	[R].TREGNDLYmEmKESK.[V]	M9(Oxidation); M11(Oxidation)	2	P80658; Q09R99	32	2	3	0.0241024	1	1	2	1	0	621.613	1862.83	1862.83	-0.42	-0.00026	HCD (High Energy Collision Dissociation)	MS2	55.0974	45.512	9.6547	2471	36	29				R.TREGNDLYMEMKESK.V	[206-220]
	2.604e-08	0	High	Unambiguous	[R].TREGNDLYmEmKESK.[V]	M9(Oxidation); M11(Oxidation)	2	P80658; Q09R99	39	2	3	0.0052625	1	1	2	1	0	621.613	1862.83	1862.83	-0.22	-0.00014	HCD (High Energy Collision Dissociation)	MS2	19.1896	3.674	8.4941	1822	36	29				R.TREGNDLYMEMKESK.V	[206-220]
	1.308e-06	0	High	Unambiguous	[R].TREGNDLYmEmKESK.[V]	M9(Oxidation); M11(Oxidation)	2	P80658; Q09R99	38	2	4	0.00676677	1	1	2	1	0	466.462	1862.83	1862.83	-0.1	-5e-05	HCD (High Energy Collision Dissociation)	MS2	9.7322	2.653	8.4904	1819	36	29				R.TREGNDLYMEMKESK.V	[206-220]
	5.147e-06	0	High	Unambiguous	[R].mRVGLTALTmAEYFR.[D]	M1(Oxidation); M10(Oxidation)	2	P80658; Q09R99	54	1	3	0.00011286	1	1	2	1	0	597.636	1790.89	1790.89	0.86	0.00051	HCD (High Energy Collision Dissociation)	MS2	32.0565	5.059	14.2887	5089	34	27				R.MRVGLTALTMAEYFR.D	[247-261]
	1.915e-06	0	High	Unambiguous	[R].TREGNDLYMEmKESK.[V]	M11(Oxidation)	2	P80658; Q09R99	44	2	4	0.00145828	1	1	2	0.5	0	462.463	1846.83	1846.83	0.45	0.00021	HCD (High Energy Collision Dissociation)	MS2	7.7625	1.897	9.2869	2265	35	28				R.TREGNDLYMEMKESK.V	[206-220]
	2.431e-07	0	High	Unambiguous	[R].TREGNDLYMEmKESK.[V]	M11(Oxidation)	2	P80658; Q09R99	49	2	3	0.000403511	1	1	2	0.4286	0	616.282	1846.83	1846.83	0.82	0.00051	HCD (High Energy Collision Dissociation)	MS2	9.99717	5.874	9.2894	2267	35	28				R.TREGNDLYMEMKESK.V	[206-220]
	8.53e-07	0	High	Unambiguous	[R].TREGNDLYmEMKESK.[V]	M9(Oxidation)	2	P80658; Q09R99	44	2	4	0.00134981	1	1	2	0.3182	0	462.464	1846.83	1846.83	1.31	0.00061	HCD (High Energy Collision Dissociation)	MS2	15.7709	4.063	10.5186	2957	35	28				R.TREGNDLYMEMKESK.V	[206-220]
	2.606e-08	0	High	Unambiguous	[R].TREGNDLYmEMKESK.[V]	M9(Oxidation)	2	P80658; Q09R99	47	2	3	0.000699085	1	1	2	0.4043	0	616.283	1846.83	1846.83	1.62	0.00099	HCD (High Energy Collision Dissociation)	MS2	12.0209	5.327	10.5198	2958	35	28				R.TREGNDLYMEMKESK.V	[206-220]
	6.466e-06	0	High	Unambiguous	[R].TREGNDLYMEMKESK.[V]		2	P80658; Q09R99	41	2	4	0.00278261	1	1	2	1	0	458.465	1830.84	1830.84	0.48	0.00022	HCD (High Energy Collision Dissociation)	MS2	24.0516	2.188	11.0829	3275	35	28				R.TREGNDLYMEMKESK.V	[206-220]
	1.346e-08	0	High	Unambiguous	[R].TREGNDLYMEMKESK.[V]		2	P80658; Q09R99	50	2	3	0.000393277	1	1	2	1	0	610.951	1830.84	1830.84	1.09	0.00066	HCD (High Energy Collision Dissociation)	MS2	30.2253	3.319	11.11	3290	35	28				R.TREGNDLYMEMKESK.V	[206-220]
	2.645e-07	0	High	Unambiguous	[K].QDVLLFIDNIFR.[F]		2	P80658; Q09R99	98	0	2	2.4444e-09	1	1	2	1	0	746.911	1492.81	1492.82	-1.14	-0.00085	HCD (High Energy Collision Dissociation)	MS2	9.65212	36.701	18.645	7163	32	25				K.QDVLLFIDNIFR.F	[266-277]
	7.313e-06	0	High	Unambiguous	[R].TREGNDLYMEmK.[E]	M11(Oxidation)	2	P80658; Q09R99	41	1	2	0.00189778	1	1	2	0.5366	0	751.835	1502.66	1502.66	0.27	0.0002	HCD (High Energy Collision Dissociation)	MS2	0	29.197	10.1259	2736	34	27				R.TREGNDLYMEMK.E	[206-217]
	4.222e-06	0	High	Unambiguous	[R].TREGNDLYmEMK.[E]	M9(Oxidation)	2	P80658; Q09R99	46	1	2	0.000750453	1	1	2	0.5652	0	751.835	1502.66	1502.66	1.32	0.00099	HCD (High Energy Collision Dissociation)	MS2	2.40866	24.322	10.8332	3135	34	27				R.TREGNDLYMEMK.E	[206-217]
	3.087e-05	0	High	Unambiguous	[R].TREGNDLYmEmK.[E]	M9(Oxidation); M11(Oxidation)	2	P80658; Q09R99	46	1	2	0.000499354	1	1	2	0.9783	0	759.831	1518.66	1518.66	-0.41	-0.00031	HCD (High Energy Collision Dissociation)	MS2	0	7.145	9.034	2123	33	26				R.TREGNDLYMEMK.E	[206-217]
	0.000368	0	High	Unambiguous	[R].TREGNDLYmEmK.[E]	M9(Oxidation); M11(Oxidation)	2	P80658; Q09R99	32	1	3	0.0121515	1	1	2	1	0	506.89	1518.66	1518.66	-0.17	-9e-05	HCD (High Energy Collision Dissociation)	MS2	3.42445	0.987	9.0315	2121	33	26				R.TREGNDLYMEMK.E	[206-217]
	0.0001309	0	High	Unambiguous	[R].VGLTALTMAEYFR.[D]		2	P80658; Q09R99	64	0	3	7.43355e-06	1	1	2	1	0	491.259	1471.76	1471.76	0.43	0.00021	HCD (High Energy Collision Dissociation)	MS2	12.241	45.907	16.9172	6499	33	26				R.VGLTALTMAEYFR.D	[249-261]
	6.107e-06	0	High	Unambiguous	[R].VGLTALTMAEYFR.[D]		2	P80658; Q09R99	46	0	2	0.000488873	1	1	2	1	0	736.385	1471.76	1471.76	0.44	0.00032	HCD (High Energy Collision Dissociation)	MS2	48.8034	18.726	17.3945	6711	33	26				R.VGLTALTMAEYFR.D	[249-261]
	0.0002618	0	High	Unambiguous	[R].VGLTALTMAEYFR.[D]		2	P80658; Q09R99	59	0	2	2.52672e-05	1	1	2	1	0	736.385	1471.76	1471.76	0.94	0.00069	HCD (High Energy Collision Dissociation)	MS2	36.7779	200	18.0944	6963	32	25				R.VGLTALTMAEYFR.D	[249-261]
	3.512e-05	0	High	Unambiguous	[R].VGLTALTMAEYFR.[D]		2	P80658; Q09R99	99	0	2	2.59873e-09	1	1	2	1	0	736.385	1471.76	1471.76	1.6	0.00118	HCD (High Energy Collision Dissociation)	MS2	0.750962	1.645	16.8658	6473	32	25				R.VGLTALTMAEYFR.D	[249-261]
	9.969e-05	0	High	Unambiguous	[K].TVLIMELINNIAK.[A]		5	A9T281; A9TSZ4; A9T278; P80658; Q09R99	47	0	3	0.000224052	1	1	4	1	0	491.289	1471.85	1471.86	-1.23	-0.0006	HCD (High Energy Collision Dissociation)	MS2	0.136937	3.418	18.6135	7148	30	23				K.TVLIMELINNIAK.A	[179-191]
	0.0001252	0	High	Unambiguous	[K].TVLIMELINNIAK.[A]		5	A9T281; A9TSZ4; A9T278; P80658; Q09R99	34	0	2	0.00460706	1	1	4	1	0	736.432	1471.86	1471.86	0.5	0.00037	HCD (High Energy Collision Dissociation)	MS2	45.151	200	19.6655	7425	30	23				K.TVLIMELINNIAK.A	[179-191]
	5.446e-05	0	High	Unambiguous	[K].TVLIMELINNIAK.[A]		5	A9T281; A9TSZ4; A9T278; P80658; Q09R99	62	0	2	5.82668e-06	1	1	4	1	0	736.432	1471.86	1471.86	1.25	0.00092	HCD (High Energy Collision Dissociation)	MS2	0.082004	0.044	18.6097	7145	29	22				K.TVLIMELINNIAK.A	[179-191]
	0.0001458	0	High	Unambiguous	[K].TVLIMELINNIAK.[A]		5	A9T281; A9TSZ4; A9T278; P80658; Q09R99	37	0	2	0.00179234	1	1	4	1	0	736.432	1471.86	1471.86	1.5	0.0011	HCD (High Energy Collision Dissociation)	MS2	53.3776	177.5	19.1357	7306	29	22				K.TVLIMELINNIAK.A	[179-191]
	9.609e-05	0	High	Unambiguous	[R].TREGNDLYMEMK.[E]		2	P80658; Q09R99	35	1	3	0.013414	1	1	2	1	0	496.227	1486.67	1486.67	-0.29	-0.00014	HCD (High Energy Collision Dissociation)	MS2	7.0225	0.863	11.762	3659	36	29				R.TREGNDLYMEMK.E	[206-217]
	4.101e-06	0	High	Unambiguous	[R].TREGNDLYMEMK.[E]		2	P80658; Q09R99	49	1	2	0.000622781	1	1	2	1	0	743.837	1486.67	1486.67	0.13	0.0001	HCD (High Energy Collision Dissociation)	MS2	18.1713	2.402	11.7633	3660	36	29				R.TREGNDLYMEMK.E	[206-217]
	0.0004002	0	High	Unambiguous	[R].VGLTALTmAEYFR.[D]	M8(Oxidation)	2	P80658; Q09R99	24	0	2	0.0865625	1	1	2	1	0	744.383	1487.76	1487.76	1.31	0.00097	HCD (High Energy Collision Dissociation)	MS2	52.0328	96.112	18.8465	7231	33	26				R.VGLTALTMAEYFR.D	[249-261]
	1.746e-06	0	High	Unambiguous	[R].VGLTALTmAEYFR.[D]	M8(Oxidation)	2	P80658; Q09R99	92	0	2	1.56425e-08	1	1	2	1	0	744.383	1487.76	1487.76	1.39	0.00104	HCD (High Energy Collision Dissociation)	MS2	25.5784	6.296	15.1935	5596	33	26				R.VGLTALTMAEYFR.D	[249-261]
	0.0009094	0	High	Unambiguous	[K].TVLImELINNIAK.[A]	M5(Oxidation)	5	A9T281; A9TSZ4; A9T278; P80658; Q09R99	40	0	2	0.000777942	1	1	4	0.775	0	744.428	1487.85	1487.85	-1.17	-0.00087	HCD (High Energy Collision Dissociation)	MS2	64.4075	200	19.4221	7375	28	21				K.TVLIMELINNIAK.A	[179-191]
	3.583e-05	0	High	Unambiguous	[K].TVLImELINNIAK.[A]	M5(Oxidation)	5	A9T281; A9TSZ4; A9T278; P80658; Q09R99	46	0	3	0.000181474	1	1	4	1	0	496.622	1487.85	1487.85	0.5	0.00025	HCD (High Energy Collision Dissociation)	MS2	10.754	11.259	17.8321	6873	28	21				K.TVLIMELINNIAK.A	[179-191]
	3.925e-05	0	High	Unambiguous	[K].TVLImELINNIAK.[A]	M5(Oxidation)	5	A9T281; A9TSZ4; A9T278; P80658; Q09R99	59	0	2	7.671e-06	1	1	4	0.8814	0	744.43	1487.85	1487.85	2.19	0.00163	HCD (High Energy Collision Dissociation)	MS2	39.4983	18.111	18.2131	6999	27	20				K.TVLIMELINNIAK.A	[179-191]
	0.0005445	0	High	Unambiguous	[K].TVLImELINNIAK.[A]	M5(Oxidation)	5	A9T281; A9TSZ4; A9T278; P80658; Q09R99	46	0	2	0.000138948	1	1	4	1	0	744.43	1487.85	1487.85	2.28	0.00169	HCD (High Energy Collision Dissociation)	MS2	53.3478	130.824	18.894	7245	27	20				K.TVLIMELINNIAK.A	[179-191]
	0.000221	0	High	Unambiguous	[K].TVLImELINNIAK.[A]	M5(Oxidation)	5	A9T281; A9TSZ4; A9T278; P80658; Q09R99	77	0	2	1.19084e-07	1	1	4	0.9091	0	744.43	1487.85	1487.85	2.28	0.00169	HCD (High Energy Collision Dissociation)	MS2	36.9757	44.532	17.6892	6827	27	20				K.TVLIMELINNIAK.A	[179-191]
	5.452e-06	0	High	Unambiguous	[K].VALVYGQmNEPPGAR.[M]	M8(Oxidation)	2	P80658; Q09R99	77	0	2	5.15584e-07	1	1	2	1	0	809.406	1617.81	1617.81	0.15	0.00012	HCD (High Energy Collision Dissociation)	MS2	23.0735	1.935	12.2122	3913	34	27				K.VALVYGQMNEPPGAR.M	[232-246]
	1.785e-07	0	High	Unambiguous	[K].VALVYGQmNEPPGAR.[M]	M8(Oxidation)	2	P80658; Q09R99	73	0	2	1.384e-06	1	1	2	1	0	809.407	1617.81	1617.81	0.3	0.00024	HCD (High Energy Collision Dissociation)	MS2	0.256037	1.819	11.6463	3593	34	27				K.VALVYGQMNEPPGAR.M	[232-246]
	1.373e-07	0	High	Unambiguous	[K].VALVYGQmNEPPGAR.[M]	M8(Oxidation)	2	P80658; Q09R99	69	0	3	2.77215e-06	1	1	2	1	0	539.94	1617.81	1617.81	0.86	0.00046	HCD (High Energy Collision Dissociation)	MS2	18.1403	19.228	11.6539	3599	33	26				K.VALVYGQMNEPPGAR.M	[232-246]
	9.465e-07	0	High	Unambiguous	[K].VALVYGQMNEPPGAR.[M]		2	P80658; Q09R99	64	0	3	1.00972e-05	1	1	2	1	0	534.608	1601.81	1601.81	-0.33	-0.00018	HCD (High Energy Collision Dissociation)	MS2	3.24587	2.311	12.779	4233	33	26				K.VALVYGQMNEPPGAR.M	[232-246]
	6.966e-08	0	High	Unambiguous	[K].VALVYGQMNEPPGAR.[M]		2	P80658; Q09R99	90	0	2	2.39226e-08	1	1	2	1	0	801.409	1601.81	1601.81	0.1	8e-05	HCD (High Energy Collision Dissociation)	MS2	1.22511	2.567	12.7532	4219	33	26				K.VALVYGQMNEPPGAR.M	[232-246]
	9.999e-05	0	High	Unambiguous	[R].EGNDLYmEmKESK.[V]	M7(Oxidation); M9(Oxidation)	2	P80658; Q09R99	46	1	2	0.000656044	1	1	2	1	0	803.342	1605.68	1605.68	-0.49	-0.00039	HCD (High Energy Collision Dissociation)	MS2	2.13889	6.558	9.0365	2125	34	27				R.EGNDLYMEMKESK.V	[208-220]
	2.767e-05	0	High	Unambiguous	[R].EGNDLYmEmKESK.[V]	M7(Oxidation); M9(Oxidation)	2	P80658; Q09R99	19	1	3	0.31933	1	1	2	1	0	535.897	1605.68	1605.68	0.23	0.00012	HCD (High Energy Collision Dissociation)	MS2	15.1111	5.759	9.0069	2108	34	27				R.EGNDLYMEMKESK.V	[208-220]
	9.066e-05	0	High	Unambiguous	[K].ESKVINEENISESK.[V]		2	P80658; Q09R99	44	1	3	0.00113799	1	1	2	0.8409	0	535.937	1605.8	1605.8	0.48	0.00026	HCD (High Energy Collision Dissociation)	MS2	54.7179	63.665	9.819	2565	34	27				K.ESKVINEENISESK.V	[218-231]
	2.396e-05	0	High	Unambiguous	[R].EGNDLYMEmKESK.[V]	M9(Oxidation)	2	P80658; Q09R99	67	1	2	5.06071e-06	1	1	2	0.4179	0	795.344	1589.68	1589.68	-1	-0.0008	HCD (High Energy Collision Dissociation)	MS2	0	29.069	10.0459	2692	33	26				R.EGNDLYMEMKESK.V	[208-220]
	0.0001978	0	High	Unambiguous	[R].EGNDLYMEmKESK.[V]	M9(Oxidation)	2	P80658; Q09R99	22	1	3	0.146932	1	1	2	0.8182	0	530.565	1589.68	1589.68	-0.28	-0.00015	HCD (High Energy Collision Dissociation)	MS2	18.449	3.682	10.0334	2682	33	26				R.EGNDLYMEMKESK.V	[208-220]
	0.001003	0	High	Unambiguous	[R].EGNDLYmEMKESK.[V]	M7(Oxidation)	2	P80658; Q09R99	24	1	3	0.0911305	1	1	2	0.5833	0	530.567	1589.69	1589.68	1.91	0.00101	HCD (High Energy Collision Dissociation)	MS2	52.7895	12.277	11.1509	3316	33	26				R.EGNDLYMEMKESK.V	[208-220]
	0.0003127	0	High	Unambiguous	[R].EGNDLYMEMKESK.[V]		2	P80658; Q09R99	23	1	3	0.21352	1	1	2	1	0	525.234	1573.69	1573.69	0.48	0.00025	HCD (High Energy Collision Dissociation)	MS2	46.1208	3.049	11.8223	3694	36	29				R.EGNDLYMEMKESK.V	[208-220]
	5.717e-11	0	High	Unambiguous	[K].GQNTAGQEINVTcEVQQLLGNNK.[V]	C13(Carbamidomethyl)	1	P80658	144	0	2	1.56012e-13	1	1	1	1	0	1258.11	2515.22	2515.22	-1.57	-0.00197	HCD (High Energy Collision Dissociation)	MS2	0	13.953	16.1379	6124	35	28				K.GQNTAGQEINVTCEVQQLLGNNK.V	[51-73]
	3.482e-07	0	High	Unambiguous	[K].GQNTAGQEINVTcEVQQLLGNNK.[V]	C13(Carbamidomethyl)	1	P80658	92	0	3	2.23167e-08	1	1	1	1	0	839.078	2515.22	2515.22	-0.29	-0.00024	HCD (High Energy Collision Dissociation)	MS2	0.628532	5.452	16.1366	6123	35	28				K.GQNTAGQEINVTCEVQQLLGNNK.V	[51-73]
	2.342e-08	0	High	Unambiguous	[R].YKELQDIIAILGLDELSEEDR.[L]		2	P80658; Q09R99	85	1	3	6.40151e-08	1	1	2	1	0	821.429	2462.27	2462.27	3.05	0.00251	HCD (High Energy Collision Dissociation)	MS2	2.26038	45.112	18.3739	7051	33	26				R.YKELQDIIAILGLDELSEEDR.L	[398-418]
	1.747e-06	0	High	Unambiguous	[R].mPSAVGYQPTLSTEmGTLQER.[I]	M1(Oxidation); M15(Oxidation)	2	P80658; Q09R99	82	0	3	2.82519e-07	1	1	2	1	0	776.701	2328.09	2328.08	2.18	0.00169	HCD (High Energy Collision Dissociation)	MS2	0.874948	18.631	12.4444	4045	36	29				R.MPSAVGYQPTLSTEMGTLQER.I	[292-312]
	4.057e-09	0	High	Unambiguous	[R].mPSAVGYQPTLSTEmGTLQER.[I]	M1(Oxidation); M15(Oxidation)	2	P80658; Q09R99	98	0	2	7.0506e-09	1	1	2	1	0	1164.55	2328.09	2328.08	0.58	0.00068	HCD (High Energy Collision Dissociation)	MS2	0	9.633	12.4664	4056	36	29				R.MPSAVGYQPTLSTEMGTLQER.I	[292-312]
	3.268e-10	0	High	Unambiguous	[R].MPSAVGYQPTLSTEmGTLQER.[I]	M15(Oxidation)	2	P80658; Q09R99	101	0	2	3.4009e-09	1	1	2	1	0	1156.55	2312.09	2312.09	0.08	9e-05	HCD (High Energy Collision Dissociation)	MS2	0	23.172	13.0387	4381	36	29				R.MPSAVGYQPTLSTEMGTLQER.I	[292-312]
	2.125e-09	0	High	Unambiguous	[R].mPSAVGYQPTLSTEMGTLQER.[I]	M1(Oxidation)	2	P80658; Q09R99	90	0	2	4.27689e-08	1	1	2	1	0	1156.55	2312.09	2312.09	0.29	0.00034	HCD (High Energy Collision Dissociation)	MS2	30.1815	2.287	13.8823	4857	36	29				R.MPSAVGYQPTLSTEMGTLQER.I	[292-312]
	1.109e-08	0	High	Unambiguous	[R].MPSAVGYQPTLSTEmGTLQER.[I]	M15(Oxidation)	2	P80658; Q09R99	84	0	3	1.84704e-07	1	1	2	0.9048	0	771.369	2312.09	2312.09	0.73	0.00057	HCD (High Energy Collision Dissociation)	MS2	1.02787	1.727	13.0594	4391	36	29				R.MPSAVGYQPTLSTEMGTLQER.I	[292-312]
	4.371e-11	0	High	Unambiguous	[K].GFQmILSGELDSFPEQAFYLVGNIDEATAK.[A]	M4(Oxidation)	2	P80658; Q09R99	66	0	3	1.05896e-05	1	1	2	1	0	1102.87	3306.59	3306.59	-0.48	-0.00053	HCD (High Energy Collision Dissociation)	MS2	1.16302	60.392	18.6438	7162	36	29				K.GFQMILSGELDSFPEQAFYLVGNIDEATAK.A	[457-486]
	2.339e-08	0	High	Unambiguous	[R].ISQIIGPVLDVTFPPGKmPNIYNSLIVK.[G]	M18(Oxidation)	1	P80658	32	1	3	0.0023337	1	1	1	1	0	1023.91	3069.71	3069.71	0.89	0.00091	HCD (High Energy Collision Dissociation)	MS2	1.18222	56.195	16.7498	6426	25	18				R.ISQIIGPVLDVTFPPGKMPNIYNSLIVK.G	[23-50]
	3.587e-12	0	High	Unambiguous	[R].AVAMSATDGLmRGmDVVDTGAALSVPVGEATLGR.[I]	M11(Oxidation); M14(Oxidation)	2	P80658; Q09R99	80	1	3	3.19224e-07	1	1	2	0.0875	0	1117.55	3350.64	3350.64	-1.09	-0.00122	HCD (High Energy Collision Dissociation)	MS2	2.42062	32.599	14.9123	5439	35	28				R.AVAMSATDGLMRGMDVVDTGAALSVPVGEATLGR.I	[76-109]
	2.564e-14	0	High	Unambiguous	[K].EGSITSIQAVYVPADDLTDPAPATTFAHLDATTVLSR.[G]		2	P80658; Q09R99	74	0	3	1.02649e-06	1	1	2	1	0	1281.98	3843.93	3843.93	-0.58	-0.00074	HCD (High Energy Collision Dissociation)	MS2	0	200	17.8308	6872	33	26				K.EGSITSIQAVYVPADDLTDPAPATTFAHLDATTVLSR.G	[318-354]
	8.973e-16	0	High	Unambiguous	[K].EGSITSIQAVYVPADDLTDPAPATTFAHLDATTVLSR.[G]		2	P80658; Q09R99	68	0	3	3.83198e-06	1	1	2	1	0	1281.98	3843.93	3843.93	-0.48	-0.00062	HCD (High Energy Collision Dissociation)	MS2	0	125.399	18.6576	7169	33	26				K.EGSITSIQAVYVPADDLTDPAPATTFAHLDATTVLSR.G	[318-354]
	4.669e-08	0	High	Unambiguous	[K].EGSITSIQAVYVPADDLTDPAPATTFAHLDATTVLSR.[G]		2	P80658; Q09R99	40	0	3	0.00229711	1	1	2	1	0	1281.98	3843.93	3843.93	0.28	0.00036	HCD (High Energy Collision Dissociation)	MS2	2.31788	200	19.1947	7320	33	26				K.EGSITSIQAVYVPADDLTDPAPATTFAHLDATTVLSR.G	[318-354]
	7.03e-17	0	High	Unambiguous	[K].EGSITSIQAVYVPADDLTDPAPATTFAHLDATTVLSR.[G]		2	P80658; Q09R99	69	0	3	2.70509e-06	1	1	2	1	0	1281.98	3843.93	3843.93	0.28	0.00036	HCD (High Energy Collision Dissociation)	MS2	0	3.507	16.363	6233	33	26				K.EGSITSIQAVYVPADDLTDPAPATTFAHLDATTVLSR.G	[318-354]
	5.381e-14	0	High	Unambiguous	[K].EGSITSIQAVYVPADDLTDPAPATTFAHLDATTVLSR.[G]		2	P80658; Q09R99	44	0	4	0.000993751	1	1	2	1	0	961.739	3843.93	3843.93	0.99	0.00095	HCD (High Energy Collision Dissociation)	MS2	1.4735	6.523	16.3655	6235	33	26				K.EGSITSIQAVYVPADDLTDPAPATTFAHLDATTVLSR.G	[318-354]
	1.662e-13	0	High	Unambiguous	[K].GIYPAVDPLDSTSTMLQPWIVGEEHYETAQGVKETLQR.[Y]		2	P80658; Q09R99	30	1	4	0.0251043	1	1	2	1	0	1065.53	4259.1	4259.1	0.3	0.00032	HCD (High Energy Collision Dissociation)	MS2	0	5.373	17.0081	6537	33	26				K.GIYPAVDPLDSTSTMLQPWIVGEEHYETAQGVKETLQR.Y	[360-397]
	6.116e-05	0	High	Unambiguous	[K].GIYPAVDPLDSTSTmLQPWIVGEEHYETAQGVKETLQR.[Y]	M15(Oxidation)	2	P80658; Q09R99	11	1	4	2.15858	1	1	2	1	0	1069.53	4275.09	4275.09	0.58	0.00062	HCD (High Energy Collision Dissociation)	MS2	0	200	18.974	7265	34	27				K.GIYPAVDPLDSTSTMLQPWIVGEEHYETAQGVKETLQR.Y	[360-397]
	7.878e-15	0	High	Unambiguous	[K].GIYPAVDPLDSTSTmLQPWIVGEEHYETAQGVKETLQR.[Y]	M15(Oxidation)	2	P80658; Q09R99	36	1	4	0.00652758	1	1	2	1	0	1069.53	4275.1	4275.09	0.92	0.00098	HCD (High Energy Collision Dissociation)	MS2	0	16.637	15.7702	5921	34	27				K.GIYPAVDPLDSTSTMLQPWIVGEEHYETAQGVKETLQR.Y	[360-397]
	1.992e-13	0	High	Unambiguous	[R].AVAmSATDGLmRGmDVVDTGAALSVPVGEATLGR.[I]	M4(Oxidation); M11(Oxidation); M14(Oxidation)	2	P80658; Q09R99	86	1	3	1.05543e-07	1	1	2	1	0	1122.88	3366.63	3366.63	-0.41	-0.00046	HCD (High Energy Collision Dissociation)	MS2	16.2451	31.207	14.4609	5187	36	29				R.AVAMSATDGLMRGMDVVDTGAALSVPVGEATLGR.I	[76-109]
	8.536e-10	0	High	Unambiguous	[R].VGLTALTMAEYFRDVNKQDVLLFIDNIFR.[F]		2	P80658; Q09R99	35	2	4	0.00435021	1	1	2	1	0	851.204	3401.79	3401.79	0.29	0.00025	HCD (High Energy Collision Dissociation)	MS2	7.37144	128.031	18.6531	7167	31	24				R.VGLTALTMAEYFRDVNKQDVLLFIDNIFR.F	[249-277]
	9.355e-06	0	High	Unambiguous	[R].VGLTALTmAEYFRDVNKQDVLLFIDNIFR.[F]	M8(Oxidation)	2	P80658; Q09R99	53	2	4	6.51483e-05	1	1	2	0.9811	0	855.203	3417.79	3417.79	1.21	0.00103	HCD (High Energy Collision Dissociation)	MS2	9.07485	112.105	18.5387	7119	31	24				R.VGLTALTMAEYFRDVNKQDVLLFIDNIFR.F	[249-277]
	2.613e-09	0	High	Unambiguous	[R].AVAMSATDGLmRGmDVVDTGAALSVPVGEATLGR.[I]	M11(Oxidation); M14(Oxidation)	2	P80658; Q09R99	53	1	4	0.000147416	1	1	2	0.1698	0	838.416	3350.64	3350.64	0.78	0.00065	HCD (High Energy Collision Dissociation)	MS2	1.03371	24.946	14.9085	5436	35	28				R.AVAMSATDGLMRGMDVVDTGAALSVPVGEATLGR.I	[76-109]
	3.495e-16	0	High	Unambiguous	[K].GIYPAVDPLDSTSTMLQPWIVGEEHYETAQGVK.[E]		2	P80658; Q09R99	55	0	3	0.000103167	1	1	2	1	0	1211.26	3631.76	3631.76	-0.89	-0.00108	HCD (High Energy Collision Dissociation)	MS2	0	29.989	17.3718	6701	35	28				K.GIYPAVDPLDSTSTMLQPWIVGEEHYETAQGVK.E	[360-392]
	4.659e-14	0	High	Unambiguous	[K].GIYPAVDPLDSTSTMLQPWIVGEEHYETAQGVK.[E]		2	P80658; Q09R99	41	0	4	0.00274555	1	1	2	1	0	908.698	3631.77	3631.76	2.38	0.00216	HCD (High Energy Collision Dissociation)	MS2	15.464	102.043	17.3838	6709	35	28				K.GIYPAVDPLDSTSTMLQPWIVGEEHYETAQGVK.E	[360-392]
	1.235e-10	0	High	Unambiguous	[K].GIYPAVDPLDSTSTmLQPWIVGEEHYETAQGVK.[E]	M15(Oxidation)	2	P80658; Q09R99	21	0	4	0.305152	1	1	2	1	0	912.691	3647.74	3647.76	-3.73	-0.0034	HCD (High Energy Collision Dissociation)	MS2	16.1966	3.154	16.1353	6122	36	29				K.GIYPAVDPLDSTSTMLQPWIVGEEHYETAQGVK.E	[360-392]
	4.076e-08	0	High	Unambiguous	[K].GIYPAVDPLDSTSTmLQPWIVGEEHYETAQGVK.[E]	M15(Oxidation)	2	P80658; Q09R99	23	0	3	0.215641	1	1	2	1	0	1216.59	3647.75	3647.76	-1.37	-0.00166	HCD (High Energy Collision Dissociation)	MS2	0	200	18.039	6948	35	28				K.GIYPAVDPLDSTSTMLQPWIVGEEHYETAQGVK.E	[360-392]
	3.152e-12	0	High	Unambiguous	[K].GIYPAVDPLDSTSTmLQPWIVGEEHYETAQGVK.[E]	M15(Oxidation)	2	P80658; Q09R99	29	0	3	0.0451332	1	1	2	1	0	1216.59	3647.75	3647.76	-0.77	-0.00093	HCD (High Energy Collision Dissociation)	MS2	0.467492	4.608	16.0738	6089	35	28				K.GIYPAVDPLDSTSTMLQPWIVGEEHYETAQGVK.E	[360-392]
	1.363e-07	0	High	Unambiguous	[K].GIYPAVDPLDSTSTmLQPWIVGEEHYETAQGVK.[E]	M15(Oxidation)	2	P80658; Q09R99	38	0	3	0.00674279	1	1	2	1	0	1216.59	3647.75	3647.76	-0.67	-0.00081	HCD (High Energy Collision Dissociation)	MS2	0	200	18.9451	7257	35	28				K.GIYPAVDPLDSTSTMLQPWIVGEEHYETAQGVK.E	[360-392]
	1.52e-09	0	High	Unambiguous	[K].GIYPAVDPLDSTSTmLQPWIVGEEHYETAQGVK.[E]	M15(Oxidation)	2	P80658; Q09R99	53	0	3	0.000199503	1	1	2	1	0	1216.59	3647.76	3647.76	-0.16	-0.0002	HCD (High Energy Collision Dissociation)	MS2	0	200	17.3513	6693	35	28				K.GIYPAVDPLDSTSTMLQPWIVGEEHYETAQGVK.E	[360-392]
	1.694e-11	0	High	Unambiguous	[K].GIYPAVDPLDSTSTmLQPWIVGEEHYETAQGVK.[E]	M15(Oxidation)	2	P80658; Q09R99	37	0	3	0.00793654	1	1	2	1	0	1216.59	3647.76	3647.76	0.64	0.00078	HCD (High Energy Collision Dissociation)	MS2	1.71592	137.161	16.7347	6421	35	28				K.GIYPAVDPLDSTSTMLQPWIVGEEHYETAQGVK.E	[360-392]
	9.955e-14	0	High	Unambiguous	[K].GQNTAGQEINVTcEVQQLLGNNKVR.[A]	C13(Carbamidomethyl)	1	P80658	62	1	4	2.49335e-05	1	1	1	1	0	693.353	2770.39	2770.39	0.17	0.00011	HCD (High Energy Collision Dissociation)	MS2	27.866	27.73	15.7664	5918	35	28				K.GQNTAGQEINVTCEVQQLLGNNKVR.A	[51-75]
	6.819e-12	0	High	Unambiguous	[R].IFNVLGEPVDNLGPVDASTTFPIHR.[S]		2	P80658; Q09R99	107	0	2	4.30462e-10	1	1	2	1	0	1354.7	2708.4	2708.4	-1.13	-0.00153	HCD (High Energy Collision Dissociation)	MS2	0	55.387	16.0542	6080	33	26				R.IFNVLGEPVDNLGPVDASTTFPIHR.S	[110-134]
	3.131e-09	0	High	Unambiguous	[R].IFNVLGEPVDNLGPVDASTTFPIHR.[S]		2	P80658; Q09R99	82	0	3	1.34653e-07	1	1	2	1	0	903.472	2708.4	2708.4	-1.05	-0.00095	HCD (High Energy Collision Dissociation)	MS2	1.9429	59.726	17.0147	6542	33	26				R.IFNVLGEPVDNLGPVDASTTFPIHR.S	[110-134]
	7.559e-12	0	High	Unambiguous	[R].IFNVLGEPVDNLGPVDASTTFPIHR.[S]		2	P80658; Q09R99	65	0	5	6.45976e-06	1	1	2	1	0	542.487	2708.4	2708.4	-0.29	-0.00016	HCD (High Energy Collision Dissociation)	MS2	10.0246	44.196	16.1092	6110	33	26				R.IFNVLGEPVDNLGPVDASTTFPIHR.S	[110-134]
	2.777e-07	0	High	Unambiguous	[R].IFNVLGEPVDNLGPVDASTTFPIHR.[S]		2	P80658; Q09R99	100	0	3	2.47966e-09	1	1	2	1	0	903.473	2708.4	2708.4	-0.17	-0.00015	HCD (High Energy Collision Dissociation)	MS2	10.2695	200	19.2631	7338	33	26				R.IFNVLGEPVDNLGPVDASTTFPIHR.S	[110-134]
	6.127e-11	0	High	Unambiguous	[R].IFNVLGEPVDNLGPVDASTTFPIHR.[S]		2	P80658; Q09R99	73	0	3	1.05307e-06	1	1	2	1	0	903.473	2708.4	2708.4	-0.1	-9e-05	HCD (High Energy Collision Dissociation)	MS2	13.014	31.311	16.4871	6295	33	26				R.IFNVLGEPVDNLGPVDASTTFPIHR.S	[110-134]
	3.374e-08	0	High	Unambiguous	[R].IFNVLGEPVDNLGPVDASTTFPIHR.[S]		2	P80658; Q09R99	93	0	3	1.07265e-08	1	1	2	1	0	903.473	2708.4	2708.4	-0.03	-3e-05	HCD (High Energy Collision Dissociation)	MS2	0	200	18.7139	7188	33	26				R.IFNVLGEPVDNLGPVDASTTFPIHR.S	[110-134]
	2.167e-07	0	High	Unambiguous	[R].IFNVLGEPVDNLGPVDASTTFPIHR.[S]		2	P80658; Q09R99	26	0	3	0.0490684	1	1	2	1	0	903.475	2708.41	2708.4	1.93	0.00174	HCD (High Energy Collision Dissociation)	MS2	89.3775	165.804	17.5651	6775	32	25				R.IFNVLGEPVDNLGPVDASTTFPIHR.S	[110-134]
	1.053e-10	0	High	Unambiguous	[R].IFNVLGEPVDNLGPVDASTTFPIHR.[S]		2	P80658; Q09R99	67	0	4	3.85608e-06	1	1	2	1	0	677.857	2708.41	2708.4	0.52	0.00035	HCD (High Energy Collision Dissociation)	MS2	4.87033	8.628	16.0713	6087	33	26				R.IFNVLGEPVDNLGPVDASTTFPIHR.S	[110-134]
	2.201e-09	0	High	Unambiguous	[R].YKELQDIIAILGLDELSEEDRLVVAR.[A]		2	P80658; Q09R99	60	2	3	6.44315e-06	1	1	2	1	0	1000.88	3000.63	3000.63	1.62	0.00162	HCD (High Energy Collision Dissociation)	MS2	3.14641	24.341	18.3726	7050	28	21				R.YKELQDIIAILGLDELSEEDRLVVAR.A	[398-423]
	8.571e-12	0	High	Unambiguous	[R].YKELQDIIAILGLDELSEEDRLVVAR.[A]		2	P80658; Q09R99	59	2	4	8.93507e-06	1	1	2	1	0	750.914	3000.63	3000.63	2.83	0.00212	HCD (High Energy Collision Dissociation)	MS2	1.61193	16.131	18.3713	7049	28	21				R.YKELQDIIAILGLDELSEEDRLVVAR.A	[398-423]
	2.331e-15	0	High	Unambiguous	[K].VINEENISESKVALVYGQmNEPPGAR.[M]	M19(Oxidation)	2	P80658; Q09R99	85	1	3	1.19483e-07	1	1	2	1	0	954.143	2860.41	2860.41	-0.16	-0.00015	HCD (High Energy Collision Dissociation)	MS2	0	22.295	12.9217	4314	35	28				K.VINEENISESKVALVYGQMNEPPGAR.M	[221-246]
	3.318e-12	0	High	Unambiguous	[K].VINEENISESKVALVYGQMNEPPGAR.[M]		2	P80658; Q09R99	85	1	3	9.47438e-08	1	1	2	1	0	948.812	2844.42	2844.42	0.59	0.00056	HCD (High Energy Collision Dissociation)	MS2	2.01201	21.091	13.6969	4755	35	28				K.VINEENISESKVALVYGQMNEPPGAR.M	[221-246]
	4.441e-09	0	High	Unambiguous	[R].VGLTALTmAEYFRDVNK.[Q]	M8(Oxidation)	2	P80658; Q09R99	67	1	3	4.85308e-06	1	1	2	1	0	648.668	1943.99	1943.99	-0.37	-0.00024	HCD (High Energy Collision Dissociation)	MS2	43.1966	4.675	14.3478	5123	33	26				R.VGLTALTMAEYFRDVNK.Q	[249-265]
	1.189e-10	0	High	Unambiguous	[R].DVNKQDVLLFIDNIFR.[F]		2	P80658; Q09R99	100	1	2	1.45246e-09	1	1	2	1	0	975.029	1949.05	1949.05	0.89	0.00087	HCD (High Energy Collision Dissociation)	MS2	1.97579	53.345	18.5363	7118	31	24				R.DVNKQDVLLFIDNIFR.F	[262-277]
	1.304e-06	0	High	Unambiguous	[R].DVNKQDVLLFIDNIFR.[F]		2	P80658; Q09R99	35	1	3	0.00409464	1	1	2	1	0	650.355	1949.05	1949.05	1.32	0.00086	HCD (High Energy Collision Dissociation)	MS2	26.3425	44.195	17.0541	6562	31	24				R.DVNKQDVLLFIDNIFR.F	[262-277]
	3.103e-06	0	High	Unambiguous	[R].DVNKQDVLLFIDNIFR.[F]		2	P80658; Q09R99	66	1	3	2.68558e-06	1	1	2	1	0	650.357	1949.06	1949.05	3.96	0.00257	HCD (High Energy Collision Dissociation)	MS2	0.900193	2.203	18.5298	7113	30	23				R.DVNKQDVLLFIDNIFR.F	[262-277]
	7.479e-11	0	High	Unambiguous	[R].MPSAVGYQPTLSTEMGTLQER.[I]		2	P80658; Q09R99	83	0	2	1.85393e-07	1	1	2	1	0	1148.55	2296.1	2296.09	0.2	0.00023	HCD (High Energy Collision Dissociation)	MS2	0.947918	2.043	14.2799	5082	35	28				R.MPSAVGYQPTLSTEMGTLQER.I	[292-312]
	9.193e-09	0	High	Unambiguous	[R].MPSAVGYQPTLSTEMGTLQER.[I]		2	P80658; Q09R99	99	0	3	5.01773e-09	1	1	2	1	0	766.037	2296.1	2296.09	1.34	0.00103	HCD (High Energy Collision Dissociation)	MS2	16.2244	1.039	14.2786	5081	35	28				R.MPSAVGYQPTLSTEMGTLQER.I	[292-312]
	4.854e-05	0	High	Unambiguous	[R].GMDVVDTGAALSVPVGEATLGR.[I]		2	P80658; Q09R99	97	0	2	5.76241e-09	1	1	2	1	0	1058.04	2115.07	2115.08	-0.37	-0.00039	HCD (High Energy Collision Dissociation)	MS2	0	200	19.3262	7353	34	27				R.GMDVVDTGAALSVPVGEATLGR.I	[88-109]
	2.118e-11	0	High	Unambiguous	[R].GMDVVDTGAALSVPVGEATLGR.[I]		2	P80658; Q09R99	100	0	2	2.57397e-09	1	1	2	1	0	1058.04	2115.07	2115.08	-0.37	-0.00039	HCD (High Energy Collision Dissociation)	MS2	1.28227	6.394	15.0774	5531	34	27				R.GMDVVDTGAALSVPVGEATLGR.I	[88-109]
	2.649e-07	0	High	Unambiguous	[R].GMDVVDTGAALSVPVGEATLGR.[I]		2	P80658; Q09R99	79	0	2	3.4853e-07	1	1	2	1	0	1058.04	2115.08	2115.08	0.21	0.00022	HCD (High Energy Collision Dissociation)	MS2	11.2995	200	18.8072	7218	34	27				R.GMDVVDTGAALSVPVGEATLGR.I	[88-109]
	7.282e-08	0	High	Unambiguous	[R].GMDVVDTGAALSVPVGEATLGR.[I]		2	P80658; Q09R99	94	0	2	1.0643e-08	1	1	2	1	0	1058.04	2115.08	2115.08	2.63	0.00278	HCD (High Energy Collision Dissociation)	MS2	14.93	200	18.1307	6976	34	27				R.GMDVVDTGAALSVPVGEATLGR.I	[88-109]
	2.631e-10	0	High	Unambiguous	[R].GmDVVDTGAALSVPVGEATLGR.[I]	M2(Oxidation)	2	P80658; Q09R99	107	0	2	5.23167e-10	1	1	2	1	0	1066.04	2131.07	2131.07	0.3	0.00032	HCD (High Energy Collision Dissociation)	MS2	0	3.048	14.3918	5145	34	27				R.GMDVVDTGAALSVPVGEATLGR.I	[88-109]
	1.538e-10	0	High	Unambiguous	[R].GmDVVDTGAALSVPVGEATLGR.[I]	M2(Oxidation)	2	P80658; Q09R99	118	0	2	4.60574e-11	1	1	2	1	0	1066.04	2131.07	2131.07	1.91	0.00203	HCD (High Energy Collision Dissociation)	MS2	5.04248	200	18.2663	7016	34	27				R.GMDVVDTGAALSVPVGEATLGR.I	[88-109]
	6.443e-10	0	High	Unambiguous	[R].SAPAFTQLDTKLSIFETGIK.[V]		2	P80658; Q09R99	57	1	3	2.42432e-05	1	1	2	1	0	723.06	2167.16	2167.16	-0.16	-0.00012	HCD (High Energy Collision Dissociation)	MS2	12.7088	24.249	16.0475	6075	31	24				R.SAPAFTQLDTKLSIFETGIK.V	[135-154]
	2.409e-07	0	High	Unambiguous	[R].GmDVVDTGAALSVPVGEATLGR.[I]	M2(Oxidation)	2	P80658; Q09R99	80	0	3	2.51239e-07	1	1	2	1	0	711.03	2131.07	2131.07	2.01	0.00143	HCD (High Energy Collision Dissociation)	MS2	13.8429	1.824	14.393	5146	34	27				R.GMDVVDTGAALSVPVGEATLGR.I	[88-109]
	9.969e-05	0	High	Unambiguous	[R].GmDVVDTGAALSVPVGEATLGR.[I]	M2(Oxidation)	2	P80658; Q09R99	51	0	3	0.000208114	1	1	2	1	0	711.029	2131.07	2131.07	1.84	0.00131	HCD (High Energy Collision Dissociation)	MS2	20.3616	200	18.8582	7234	34	27				R.GMDVVDTGAALSVPVGEATLGR.I	[88-109]
	1.089e-07	0	High	Unambiguous	[R].SAPAFTQLDTKLSIFETGIK.[V]		2	P80658; Q09R99	23	1	2	0.0663516	1	1	2	1	0	1084.08	2167.16	2167.16	-0.86	-0.00093	HCD (High Energy Collision Dissociation)	MS2	0	48.025	16.0853	6098	31	24				R.SAPAFTQLDTKLSIFETGIK.V	[135-154]
	0.0001986	0	High	Unambiguous	[R].EGNDLYMEMK.[E]		2	P80658; Q09R99	42	0	2	0.00104743	1	1	2	1	0	615.262	1229.52	1229.52	-1.54	-0.00095	HCD (High Energy Collision Dissociation)	MS2	50.4637	5.211	12.6979	4188	31	24				R.EGNDLYMEMK.E	[208-217]
	0.0001726	0	High	Unambiguous	[R].AVAMSATDGLMR.[G]		2	P80658; Q09R99	75	0	2	7.08303e-07	1	1	2	1	0	611.801	1222.6	1222.59	2.99	0.00183	HCD (High Energy Collision Dissociation)	MS2	0.0945991	0.096	12.7199	4199	33	26				R.AVAMSATDGLMR.G	[76-87]
	0.0002312	0	High	Unambiguous	[R].EGNDLYMEmK.[E]	M9(Oxidation)	2	P80658; Q09R99	44	0	2	0.000500776	1	1	2	0.5	0	623.261	1245.51	1245.51	1.39	0.00086	HCD (High Energy Collision Dissociation)	MS2	28.3337	3.989	10.8589	3149	30	23				R.EGNDLYMEMK.E	[208-217]
	0.0001794	0	High	Unambiguous	[R].EGNDLYmEMK.[E]	M7(Oxidation)	2	P80658; Q09R99	51	0	2	8.20962e-05	1	1	2	0.2941	0	623.26	1245.51	1245.51	0.31	0.00019	HCD (High Energy Collision Dissociation)	MS2	9.81403	2.257	11.6759	3610	30	23				R.EGNDLYMEMK.E	[208-217]
	0.0006673	0	High	Unambiguous	[K].VVDLLAPYRR.[G]		2	P80658; Q09R99	35	1	2	0.00269381	1	1	2	0.8857	0	601.357	1201.71	1201.71	1.29	0.00077	HCD (High Energy Collision Dissociation)	MS2	29.1137	3.497	13.4618	4620	29	22				K.VVDLLAPYRR.G	[155-164]
	1.296e-05	0	High	Unambiguous	[K].VVDLLAPYRR.[G]		2	P80658; Q09R99	39	1	3	0.000918666	1	1	2	0.9744	0	401.24	1201.71	1201.71	1.12	0.00045	HCD (High Energy Collision Dissociation)	MS2	38.3191	10.856	13.4435	4612	29	22				K.VVDLLAPYRR.G	[155-164]
	2.125e-06	0	High	Unambiguous	[K].MPNIYNSLIVK.[G]		1	P80658	45	0	2	0.000371352	1	1	1	1	0	646.359	1291.71	1291.71	1.56	0.00101	HCD (High Energy Collision Dissociation)	MS2	1.29671	1.625	14.9614	5465	30	23				K.MPNIYNSLIVK.G	[40-50]
	3.455e-05	0	High	Unambiguous	[K].mPNIYNSLIVK.[G]	M1(Oxidation)	1	P80658	78	0	2	2.92761e-07	1	1	1	0.9231	0	654.355	1307.7	1307.7	-0.08	-5e-05	HCD (High Energy Collision Dissociation)	MS2	15.7526	1.446	14.1112	4987	32	25				K.MPNIYNSLIVK.G	[40-50]
	0.0003898	0	High	Unambiguous	[K].VINEENISESK.[V]		2	P80658; Q09R99	75	0	2	7.14911e-07	1	1	2	0.9467	0	631.318	1261.63	1261.63	1.52	0.00096	HCD (High Energy Collision Dissociation)	MS2	1.14382	0.265	10.0038	2665	33	26				K.VINEENISESK.V	[221-231]
	0.0007293	0	High	Unambiguous	[R].EGNDLYmEmK.[E]	M7(Oxidation); M9(Oxidation)	2	P80658; Q09R99	42	0	2	0.000840705	1	1	2	1	0	631.257	1261.51	1261.51	-0.69	-0.00044	HCD (High Energy Collision Dissociation)	MS2	21.3812	3.128	9.629	2457	30	23				R.EGNDLYMEMK.E	[208-217]
	5.345e-05	0	High	Unambiguous	[R].AVAmSATDGLmR.[G]	M4(Oxidation); M11(Oxidation)	2	P80658; Q09R99	55	0	2	0.000154645	1	1	2	0.9818	0	627.795	1254.58	1254.58	1.29	0.00081	HCD (High Energy Collision Dissociation)	MS2	35.3666	61.232	9.7595	2532	36	29				R.AVAMSATDGLMR.G	[76-87]
	0.001251	0	High	Unambiguous	[K].VVDLLAPYR.[R]		2	P80658; Q09R99	41	0	2	0.00107898	1	1	2	0.8293	0	523.305	1045.6	1045.6	-0.82	-0.00043	HCD (High Energy Collision Dissociation)	MS2	17.9848	3.525	14.6184	5273	31	24				K.VVDLLAPYR.R	[155-163]
	5.226e-06	0	High	Unambiguous	[K].IGLFGGAGVGK.[T]		5	A9T281; A9TSZ4; A9T278; P80658; Q09R99	40	0	2	0.0010613	1	1	4	0.65	0	488.285	975.563	975.562	1.24	0.00061	HCD (High Energy Collision Dissociation)	MS2	26.6734	54.548	18.0786	6959	30	23				K.IGLFGGAGVGK.T	[168-178]
	0.0001908	0	High	Unambiguous	[K].IGLFGGAGVGK.[T]		5	A9T281; A9TSZ4; A9T278; P80658; Q09R99	51	0	2	9.01964e-05	1	1	4	0.6863	0	488.285	975.562	975.562	-0.32	-0.00016	HCD (High Energy Collision Dissociation)	MS2	0.509977	0.139	14.0238	4937	30	23				K.IGLFGGAGVGK.T	[168-178]
	0.0005402	0	High	Unambiguous	[R].SAPAFTQLDTK.[L]		2	P80658; Q09R99	64	0	2	7.58321e-06	1	1	2	1	0	589.806	1178.61	1178.61	0.29	0.00017	HCD (High Energy Collision Dissociation)	MS2	22.7999	3.437	12.2713	3947	32	25				R.SAPAFTQLDTK.L	[135-145]
	5.126e-07	0	High	Unambiguous	[R].FVQAGSEVSALLGR.[M]		2	P80658; Q09R99	84	0	2	7.87163e-08	1	1	2	1	0	717.39	1433.77	1433.77	-1.02	-0.00073	HCD (High Energy Collision Dissociation)	MS2	35.9999	22.258	17.9743	6923	32	25				R.FVQAGSEVSALLGR.M	[278-291]
	3.995e-05	0	High	Unambiguous	[R].FVQAGSEVSALLGR.[M]		2	P80658; Q09R99	67	0	2	3.62474e-06	1	1	2	1	0	717.391	1433.77	1433.77	-0.51	-0.00037	HCD (High Energy Collision Dissociation)	MS2	39.6978	200	19.6061	7413	32	25				R.FVQAGSEVSALLGR.M	[278-291]
	8.559e-05	0	High	Unambiguous	[R].FVQAGSEVSALLGR.[M]		2	P80658; Q09R99	48	0	3	0.000268256	1	1	2	1	0	478.596	1433.77	1433.77	-0.03	-1e-05	HCD (High Energy Collision Dissociation)	MS2	39.0274	0.993	14.8481	5401	32	25				R.FVQAGSEVSALLGR.M	[278-291]
	0.0002182	0	High	Unambiguous	[R].FVQAGSEVSALLGR.[M]		2	P80658; Q09R99	76	0	2	5.12627e-07	1	1	2	1	0	717.392	1433.78	1433.77	1.11	0.00079	HCD (High Energy Collision Dissociation)	MS2	42.0684	34.351	16.3781	6244	32	25				R.FVQAGSEVSALLGR.M	[278-291]
	2.563e-05	0	High	Unambiguous	[R].FVQAGSEVSALLGR.[M]		2	P80658; Q09R99	75	0	2	5.94256e-07	1	1	2	1	0	717.393	1433.78	1433.77	2.64	0.00189	HCD (High Energy Collision Dissociation)	MS2	15.2687	25.889	18.4921	7095	32	25				R.FVQAGSEVSALLGR.M	[278-291]
	8.841e-05	0	High	Unambiguous	[R].FVQAGSEVSALLGR.[M]		2	P80658; Q09R99	74	0	2	7.79958e-07	1	1	2	1	0	717.393	1433.78	1433.77	3.49	0.0025	HCD (High Energy Collision Dissociation)	MS2	37.9526	46.841	17.1422	6599	32	25				R.FVQAGSEVSALLGR.M	[278-291]
	2.092e-06	0	High	Unambiguous	[R].FVQAGSEVSALLGR.[M]		2	P80658; Q09R99	84	0	2	7.94459e-08	1	1	2	1	0	717.394	1433.78	1433.77	4	0.00287	HCD (High Energy Collision Dissociation)	MS2	3.61201	0.627	14.8198	5385	32	25				R.FVQAGSEVSALLGR.M	[278-291]
	3.837e-06	0	High	Unambiguous	[K].AHGGVSVFGGVGER.[T]		2	P80658; Q09R99	73	0	2	1.13018e-06	1	1	2	0.8219	0	664.839	1328.67	1328.67	0.01	0	HCD (High Energy Collision Dissociation)	MS2	0.660241	0.396	11.9858	3785	33	26				K.AHGGVSVFGGVGER.T	[192-205]
	4.929e-05	0	High	Unambiguous	[K].AHGGVSVFGGVGER.[T]		2	P80658; Q09R99	58	0	2	3.69102e-05	1	1	2	0.7759	0	664.839	1328.67	1328.67	0.1	6e-05	HCD (High Energy Collision Dissociation)	MS2	17.1724	25.016	12.8224	4261	33	26				K.AHGGVSVFGGVGER.T	[192-205]
	4.024e-05	0	High	Unambiguous	[K].AHGGVSVFGGVGER.[T]		2	P80658; Q09R99	38	0	2	0.00440086	1	1	2	1	0	664.841	1328.67	1328.67	2.67	0.00177	HCD (High Energy Collision Dissociation)	MS2	48.6155	200	18.3995	7060	34	27				K.AHGGVSVFGGVGER.T	[192-205]
	7.165e-06	0	High	Unambiguous	[K].AHGGVSVFGGVGER.[T]		2	P80658; Q09R99	70	0	3	2.78316e-06	1	1	2	1	0	443.563	1328.67	1328.67	2.54	0.00113	HCD (High Energy Collision Dissociation)	MS2	4.05612	30.313	17.7788	6855	34	27				K.AHGGVSVFGGVGER.T	[192-205]
	2.518e-05	0	High	Unambiguous	[K].AHGGVSVFGGVGER.[T]		2	P80658; Q09R99	65	0	3	8.49416e-06	1	1	2	0.9846	0	443.563	1328.67	1328.67	1.92	0.00085	HCD (High Energy Collision Dissociation)	MS2	14.3695	87.713	17.2426	6647	34	27				K.AHGGVSVFGGVGER.T	[192-205]
	4.366e-05	0	High	Unambiguous	[K].AHGGVSVFGGVGER.[T]		2	P80658; Q09R99	67	0	3	4.65866e-06	1	1	2	1	0	443.562	1328.67	1328.67	1.72	0.00076	HCD (High Energy Collision Dissociation)	MS2	3.30604	20.669	18.3148	7031	34	27				K.AHGGVSVFGGVGER.T	[192-205]
	0.0007401	0	High	Unambiguous	[K].AHGGVSVFGGVGER.[T]		2	P80658; Q09R99	70	0	3	2.46717e-06	1	1	2	0.9857	0	443.562	1328.67	1328.67	1.17	0.00052	HCD (High Energy Collision Dissociation)	MS2	6.63764	2.38	12.4934	4071	33	26				K.AHGGVSVFGGVGER.T	[192-205]
	0.000145	0	High	Unambiguous	[K].AHGGVSVFGGVGER.[T]		2	P80658; Q09R99	65	0	3	7.40367e-06	1	1	2	1	0	443.561	1328.67	1328.67	-0.83	-0.00037	HCD (High Energy Collision Dissociation)	MS2	7.27405	0.581	11.9588	3770	33	26				K.AHGGVSVFGGVGER.T	[192-205]
	0.004194	0.0001402	High	Unambiguous	[K].LSIFETGIK.[V]		2	P80658; Q09R99	52	0	2	3.40527e-05	1	1	2	0.9423	0	504.292	1007.58	1007.58	0.14	7e-05	HCD (High Energy Collision Dissociation)	MS2	12.6961	0.44	14.5049	5209	27	20				K.LSIFETGIK.V	[146-154]
	0.001564	0.0001402	High	Unambiguous	[R].TREGNDLYmEMK.[E]	M9(Oxidation)	2	P80658; Q09R99	36	1	3	0.00663604	1	1	2	0.2778	0	501.56	1502.66	1502.66	1.84	0.00092	HCD (High Energy Collision Dissociation)	MS2	21.2981	3.144	10.8256	3129	34	27				R.TREGNDLYMEMK.E	[206-217]
	0.003559	0.0001402	High	Unambiguous	[R].IFNVLGEPVDNLGPVDASTTFPIHR.[S]		2	P80658; Q09R99	43	0	3	0.00100976	1	1	2	1	0	903.472	2708.4	2708.4	-1.05	-0.00095	HCD (High Energy Collision Dissociation)	MS2	10.3707	200	19.7718	7445	33	26				R.IFNVLGEPVDNLGPVDASTTFPIHR.S	[110-134]
	0.003713	0.0001402	High	Unambiguous	[K].IGLFGGAGVGK.[T]		5	A9T281; A9TSZ4; A9T278; P80658; Q09R99	34	0	2	0.00433348	1	1	4	0.7647	0	488.285	975.563	975.562	1.05	0.00051	HCD (High Energy Collision Dissociation)	MS2	61.1653	73.453	18.7994	7216	30	23				K.IGLFGGAGVGK.T	[168-178]
	0.002008	0.0001402	High	Unambiguous	[K].AHGGVSVFGGVGER.[T]		2	P80658; Q09R99	32	0	3	0.0143326	1	1	2	0.7812	0	443.562	1328.67	1328.67	0.89	0.00039	HCD (High Energy Collision Dissociation)	MS2	51.895	10.7	13.4567	4616	33	26				K.AHGGVSVFGGVGER.T	[192-205]
	0.003833	0.0001402	High	Unambiguous	[R].AVAMSATDGLmR.[G]	M11(Oxidation)	2	P80658; Q09R99	50	0	2	0.000228569	1	1	2	0.98	0	619.798	1238.59	1238.59	1.04	0.00065	HCD (High Energy Collision Dissociation)	MS2	0.830149	0.158	11.2477	3367	33	26				R.AVAMSATDGLMR.G	[76-87]
	0.003253	0.0001402	High	Unambiguous	[R].AVAmSATDGLmR.[G]	M4(Oxidation); M11(Oxidation)	2	P80658; Q09R99	35	0	2	0.0127638	1	1	2	0.9143	0	627.794	1254.58	1254.58	-0.46	-0.00029	HCD (High Energy Collision Dissociation)	MS2	50.4136	6.433	9.149	2188	36	29				R.AVAMSATDGLMR.G	[76-87]
	0.008005	0.0003996	High	Unambiguous	[R].AVAMSATDGLMR.[G]		2	P80658; Q09R99	74	0	2	8.7591e-07	1	1	2	1	0	611.8	1222.59	1222.59	0.39	0.00024	HCD (High Energy Collision Dissociation)	MS2	50.4995	5.479	12.1864	3899	33	26				R.AVAMSATDGLMR.G	[76-87]
	0.0214	0.0006318	High	Unambiguous	[R].VGLTALTmAEYFR.[D]	M8(Oxidation)	2	P80658; Q09R99	14	0	2	0.825	1	1	2	1	0	744.383	1487.76	1487.76	1.06	0.00079	HCD (High Energy Collision Dissociation)	MS2	66.0386	200	19.3787	7365	33	26				R.VGLTALTMAEYFR.D	[249-261]
	0.01712	0.0006318	High	Unambiguous	[R].AVAMSATDGLmR.[G]	M11(Oxidation)	2	P80658; Q09R99	47	0	2	0.000394686	1	1	2	0.5106	0	619.798	1238.59	1238.59	0.85	0.00052	HCD (High Energy Collision Dissociation)	MS2	28.5383	4.799	10.7169	3069	33	26				R.AVAMSATDGLMR.G	[76-87]
	0.05899	0.00121	High	Unambiguous	[R].ISQIIGPVLDVTFPPGK.[M]		1	P80658	53	0	2	2.7265e-05	1	1	1	1	0	891.016	1781.02	1781.02	1.88	0.00167	HCD (High Energy Collision Dissociation)	MS2	26.7876	200	19.0185	7276	26	19				R.ISQIIGPVLDVTFPPGK.M	[23-39]
	0.09037	0.002027	High	Unambiguous	[R].VGLTALTMAEYFR.[D]		2	P80658; Q09R99	11	0	2	1.43774	1	1	2	1	0	736.385	1471.76	1471.76	1.19	0.00087	HCD (High Energy Collision Dissociation)	MS2	45.8352	200	19.5915	7410	32	25				R.VGLTALTMAEYFR.D	[249-261]
	0.1214	0.00249	High	Unambiguous	[R].mRVGLTALTMAEYFR.[D]	M1(Oxidation)	2	P80658; Q09R99	35	1	2	0.00830435	1	1	2	0.8857	0	887.954	1774.9	1774.9	1.86	0.00165	HCD (High Energy Collision Dissociation)	MS2	21.5042	9.561	15.791	5931	33	26				R.MRVGLTALTMAEYFR.D	[247-261]
	0.1859	0.004227	High	Unambiguous	[K].TVLImELINNIAK.[A]	M5(Oxidation)	5	A9T281; A9TSZ4; A9T278; P80658; Q09R99	16	0	2	0.151422	1	1	4	1	0	744.43	1487.85	1487.85	1.29	0.00096	HCD (High Energy Collision Dissociation)	MS2	36.8659	200	19.9273	7471	27	20				K.TVLIMELINNIAK.A	[179-191]
	0.3026	0.009167	High	Unambiguous	[R].mRVGLTALTmAEYFR.[D]	M1(Oxidation); M10(Oxidation)	2	P80658; Q09R99	22	1	2	0.175965	1	1	2	1	0	895.95	1790.89	1790.89	-0.02	-2e-05	HCD (High Energy Collision Dissociation)	MS2	2.58566	23.088	14.3339	5112	34	27				R.MRVGLTALTMAEYFR.D	[247-261]
	0.3681	0.01144	Medium	Unambiguous	[K].AANLQmEN.[-]	M6(Oxidation)	1	P80658	27	0	2	0.0106241	1	1	1	1	0	453.702	906.397	906.399	-1.43	-0.00065	HCD (High Energy Collision Dissociation)	MS2	8.6018	1.36	8.3752	1754	27	20				K.AANLQMEN.-	[487-494]
	0.4301	0.01289	Medium	Unambiguous	[K].EGSITSIQAVYVPADDLTDPAPATTFAHLDATTVLSR.[G]		2	P80658; Q09R99	14	0	3	0.806072	1	1	2	1	0	1281.98	3843.93	3843.93	0.57	0.00073	HCD (High Energy Collision Dissociation)	MS2	0	200	19.7322	7438	33	26				K.EGSITSIQAVYVPADDLTDPAPATTFAHLDATTVLSR.G	[318-354]
	0.512	0.01521	Medium	Unambiguous	[R].GMDVVDTGAALSVPVGEATLGR.[I]		2	P80658; Q09R99	4	0	3	10.5865	1	1	2	1	0	705.696	2115.07	2115.08	-0.17	-0.00012	HCD (High Energy Collision Dissociation)	MS2	16.4878	200	19.2879	7344	34	27				R.GMDVVDTGAALSVPVGEATLGR.I	[88-109]
	0.5993	0.01877	Medium	Unambiguous	[K].AANLQMEN.[-]		1	P80658	31	0	2	0.00547991	1	1	1	1	0	445.706	890.404	890.404	0.65	0.00029	HCD (High Energy Collision Dissociation)	MS2	17.1566	2.723	10.4567	2921	28	21				K.AANLQMEN.-	[487-494]
	0.6132	0.02046	Medium	Unambiguous	[K].AHGGVSVFGGVGER.[T]		2	P80658; Q09R99	6	0	2	6.16132	1	1	2	1	0	664.84	1328.67	1328.67	2.12	0.00141	HCD (High Energy Collision Dissociation)	MS2	45.9708	200	19.2231	7328	33	27				K.AHGGVSVFGGVGER.T	[192-205]
	0.8162	0.04218	Medium	Unambiguous	[R].ISQIIGPVLDVTFPPGK.[M]		1	P80658	36	0	2	0.00132925	1	1	1	1	0	891.015	1781.02	1781.02	1.54	0.00137	HCD (High Energy Collision Dissociation)	MS2	0	200	19.6429	7420	26	19				R.ISQIIGPVLDVTFPPGK.M	[23-39]
	0.8369	0.04558	Medium	Unambiguous	[K].VALVYGQmNEPPGAR.[M]	M8(Oxidation)	2	P80658; Q09R99	37	0	2	0.00527394	1	1	2	1	0	809.409	1617.81	1617.81	3.39	0.00274	HCD (High Energy Collision Dissociation)	MS2	0	200	19.3458	7358	34	27				K.VALVYGQMNEPPGAR.M	[232-246]
	0.8372	0.04567	Medium	Unambiguous	[R].GMDVVDTGAALSVPVGEATLGR.[I]		2	P80658; Q09R99	52	0	2	0.000191412	1	1	2	1	0	1058.04	2115.07	2115.08	-2.1	-0.00222	HCD (High Energy Collision Dissociation)	MS2	0	200	19.8734	7462	34	27				R.GMDVVDTGAALSVPVGEATLGR.I	[88-109]
High	Q09R99	ATP synthase subunit beta (Fragment) OS=Physcomitrella patens subsp. patens GN=atpB PE=3 SV=1	92	35	156	1	1	417	45	4.98	6222
	Percolator PEP	Percolator q-Value	Confidence	PSM Ambiguity	Annotated Sequence	Modifications	# Proteins	Protein Accessions	Ions Score	# Missed Cleavages	Charge	Expectation Value	Rank	Search Engine Rank	# Protein Groups	DeltaScore	DeltaCn	m/z [Da]	MH+ [Da]	Theo. MH+ [Da]	DeltaM [ppm]	Deltam/z [Da]	Activation Type	MS Order	Isolation Interference [%]	Ion Inject Time [ms]	RT [min]	First Scan	Identity Strict	Identity Relaxed	ptmRS: Best Site Probabilities	ptmRS: Binomial Peptide Score	ptmRS: Isoform Confidence Probability [Probability]	Sequences in Protein	Positions in Protein	PSM Modification Positions in Protein
	0.001088	0	High	Unambiguous	[R].TREGNDLYmEmKESK.[V]	M9(Oxidation); M11(Oxidation)	2	P80658; Q09R99	49	2	2	0.000499577	1	1	2	1	0	931.915	1862.82	1862.83	-1.92	-0.00179	HCD (High Energy Collision Dissociation)	MS2	1.37823	9.115	8.5419	1847	36	29				R.TREGNDLYMEMKESK.V	[136-150]
	0.0001077	0	High	Unambiguous	[R].TREGNDLYmEmKESK.[V]	M9(Oxidation); M11(Oxidation)	2	P80658; Q09R99	32	2	3	0.0241024	1	1	2	1	0	621.613	1862.83	1862.83	-0.42	-0.00026	HCD (High Energy Collision Dissociation)	MS2	55.0974	45.512	9.6547	2471	36	29				R.TREGNDLYMEMKESK.V	[136-150]
	2.604e-08	0	High	Unambiguous	[R].TREGNDLYmEmKESK.[V]	M9(Oxidation); M11(Oxidation)	2	P80658; Q09R99	39	2	3	0.0052625	1	1	2	1	0	621.613	1862.83	1862.83	-0.22	-0.00014	HCD (High Energy Collision Dissociation)	MS2	19.1896	3.674	8.4941	1822	36	29				R.TREGNDLYMEMKESK.V	[136-150]
	1.308e-06	0	High	Unambiguous	[R].TREGNDLYmEmKESK.[V]	M9(Oxidation); M11(Oxidation)	2	P80658; Q09R99	38	2	4	0.00676677	1	1	2	1	0	466.462	1862.83	1862.83	-0.1	-5e-05	HCD (High Energy Collision Dissociation)	MS2	9.7322	2.653	8.4904	1819	36	29				R.TREGNDLYMEMKESK.V	[136-150]
	5.147e-06	0	High	Unambiguous	[R].mRVGLTALTmAEYFR.[D]	M1(Oxidation); M10(Oxidation)	2	P80658; Q09R99	54	1	3	0.00011286	1	1	2	1	0	597.636	1790.89	1790.89	0.86	0.00051	HCD (High Energy Collision Dissociation)	MS2	32.0565	5.059	14.2887	5089	34	27				R.MRVGLTALTMAEYFR.D	[177-191]
	1.915e-06	0	High	Unambiguous	[R].TREGNDLYMEmKESK.[V]	M11(Oxidation)	2	P80658; Q09R99	44	2	4	0.00145828	1	1	2	0.5	0	462.463	1846.83	1846.83	0.45	0.00021	HCD (High Energy Collision Dissociation)	MS2	7.7625	1.897	9.2869	2265	35	28				R.TREGNDLYMEMKESK.V	[136-150]
	2.431e-07	0	High	Unambiguous	[R].TREGNDLYMEmKESK.[V]	M11(Oxidation)	2	P80658; Q09R99	49	2	3	0.000403511	1	1	2	0.4286	0	616.282	1846.83	1846.83	0.82	0.00051	HCD (High Energy Collision Dissociation)	MS2	9.99717	5.874	9.2894	2267	35	28				R.TREGNDLYMEMKESK.V	[136-150]
	8.53e-07	0	High	Unambiguous	[R].TREGNDLYmEMKESK.[V]	M9(Oxidation)	2	P80658; Q09R99	44	2	4	0.00134981	1	1	2	0.3182	0	462.464	1846.83	1846.83	1.31	0.00061	HCD (High Energy Collision Dissociation)	MS2	15.7709	4.063	10.5186	2957	35	28				R.TREGNDLYMEMKESK.V	[136-150]
	2.606e-08	0	High	Unambiguous	[R].TREGNDLYmEMKESK.[V]	M9(Oxidation)	2	P80658; Q09R99	47	2	3	0.000699085	1	1	2	0.4043	0	616.283	1846.83	1846.83	1.62	0.00099	HCD (High Energy Collision Dissociation)	MS2	12.0209	5.327	10.5198	2958	35	28				R.TREGNDLYMEMKESK.V	[136-150]
	6.466e-06	0	High	Unambiguous	[R].TREGNDLYMEMKESK.[V]		2	P80658; Q09R99	41	2	4	0.00278261	1	1	2	1	0	458.465	1830.84	1830.84	0.48	0.00022	HCD (High Energy Collision Dissociation)	MS2	24.0516	2.188	11.0829	3275	35	28				R.TREGNDLYMEMKESK.V	[136-150]
	1.346e-08	0	High	Unambiguous	[R].TREGNDLYMEMKESK.[V]		2	P80658; Q09R99	50	2	3	0.000393277	1	1	2	1	0	610.951	1830.84	1830.84	1.09	0.00066	HCD (High Energy Collision Dissociation)	MS2	30.2253	3.319	11.11	3290	35	28				R.TREGNDLYMEMKESK.V	[136-150]
	2.645e-07	0	High	Unambiguous	[K].QDVLLFIDNIFR.[F]		2	P80658; Q09R99	98	0	2	2.4444e-09	1	1	2	1	0	746.911	1492.81	1492.82	-1.14	-0.00085	HCD (High Energy Collision Dissociation)	MS2	9.65212	36.701	18.645	7163	32	25				K.QDVLLFIDNIFR.F	[196-207]
	7.313e-06	0	High	Unambiguous	[R].TREGNDLYMEmK.[E]	M11(Oxidation)	2	P80658; Q09R99	41	1	2	0.00189778	1	1	2	0.5366	0	751.835	1502.66	1502.66	0.27	0.0002	HCD (High Energy Collision Dissociation)	MS2	0	29.197	10.1259	2736	34	27				R.TREGNDLYMEMK.E	[136-147]
	4.222e-06	0	High	Unambiguous	[R].TREGNDLYmEMK.[E]	M9(Oxidation)	2	P80658; Q09R99	46	1	2	0.000750453	1	1	2	0.5652	0	751.835	1502.66	1502.66	1.32	0.00099	HCD (High Energy Collision Dissociation)	MS2	2.40866	24.322	10.8332	3135	34	27				R.TREGNDLYMEMK.E	[136-147]
	3.087e-05	0	High	Unambiguous	[R].TREGNDLYmEmK.[E]	M9(Oxidation); M11(Oxidation)	2	P80658; Q09R99	46	1	2	0.000499354	1	1	2	0.9783	0	759.831	1518.66	1518.66	-0.41	-0.00031	HCD (High Energy Collision Dissociation)	MS2	0	7.145	9.034	2123	33	26				R.TREGNDLYMEMK.E	[136-147]
	0.000368	0	High	Unambiguous	[R].TREGNDLYmEmK.[E]	M9(Oxidation); M11(Oxidation)	2	P80658; Q09R99	32	1	3	0.0121515	1	1	2	1	0	506.89	1518.66	1518.66	-0.17	-9e-05	HCD (High Energy Collision Dissociation)	MS2	3.42445	0.987	9.0315	2121	33	26				R.TREGNDLYMEMK.E	[136-147]
	0.0001309	0	High	Unambiguous	[R].VGLTALTMAEYFR.[D]		2	P80658; Q09R99	64	0	3	7.43355e-06	1	1	2	1	0	491.259	1471.76	1471.76	0.43	0.00021	HCD (High Energy Collision Dissociation)	MS2	12.241	45.907	16.9172	6499	33	26				R.VGLTALTMAEYFR.D	[179-191]
	6.107e-06	0	High	Unambiguous	[R].VGLTALTMAEYFR.[D]		2	P80658; Q09R99	46	0	2	0.000488873	1	1	2	1	0	736.385	1471.76	1471.76	0.44	0.00032	HCD (High Energy Collision Dissociation)	MS2	48.8034	18.726	17.3945	6711	33	26				R.VGLTALTMAEYFR.D	[179-191]
	0.0002618	0	High	Unambiguous	[R].VGLTALTMAEYFR.[D]		2	P80658; Q09R99	59	0	2	2.52672e-05	1	1	2	1	0	736.385	1471.76	1471.76	0.94	0.00069	HCD (High Energy Collision Dissociation)	MS2	36.7779	200	18.0944	6963	32	25				R.VGLTALTMAEYFR.D	[179-191]
	3.512e-05	0	High	Unambiguous	[R].VGLTALTMAEYFR.[D]		2	P80658; Q09R99	99	0	2	2.59873e-09	1	1	2	1	0	736.385	1471.76	1471.76	1.6	0.00118	HCD (High Energy Collision Dissociation)	MS2	0.750962	1.645	16.8658	6473	32	25				R.VGLTALTMAEYFR.D	[179-191]
	9.969e-05	0	High	Unambiguous	[K].TVLIMELINNIAK.[A]		5	A9T281; A9TSZ4; A9T278; P80658; Q09R99	47	0	3	0.000224052	1	1	4	1	0	491.289	1471.85	1471.86	-1.23	-0.0006	HCD (High Energy Collision Dissociation)	MS2	0.136937	3.418	18.6135	7148	30	23				K.TVLIMELINNIAK.A	[109-121]
	0.0001252	0	High	Unambiguous	[K].TVLIMELINNIAK.[A]		5	A9T281; A9TSZ4; A9T278; P80658; Q09R99	34	0	2	0.00460706	1	1	4	1	0	736.432	1471.86	1471.86	0.5	0.00037	HCD (High Energy Collision Dissociation)	MS2	45.151	200	19.6655	7425	30	23				K.TVLIMELINNIAK.A	[109-121]
	5.446e-05	0	High	Unambiguous	[K].TVLIMELINNIAK.[A]		5	A9T281; A9TSZ4; A9T278; P80658; Q09R99	62	0	2	5.82668e-06	1	1	4	1	0	736.432	1471.86	1471.86	1.25	0.00092	HCD (High Energy Collision Dissociation)	MS2	0.082004	0.044	18.6097	7145	29	22				K.TVLIMELINNIAK.A	[109-121]
	0.0001458	0	High	Unambiguous	[K].TVLIMELINNIAK.[A]		5	A9T281; A9TSZ4; A9T278; P80658; Q09R99	37	0	2	0.00179234	1	1	4	1	0	736.432	1471.86	1471.86	1.5	0.0011	HCD (High Energy Collision Dissociation)	MS2	53.3776	177.5	19.1357	7306	29	22				K.TVLIMELINNIAK.A	[109-121]
	9.609e-05	0	High	Unambiguous	[R].TREGNDLYMEMK.[E]		2	P80658; Q09R99	35	1	3	0.013414	1	1	2	1	0	496.227	1486.67	1486.67	-0.29	-0.00014	HCD (High Energy Collision Dissociation)	MS2	7.0225	0.863	11.762	3659	36	29				R.TREGNDLYMEMK.E	[136-147]
	4.101e-06	0	High	Unambiguous	[R].TREGNDLYMEMK.[E]		2	P80658; Q09R99	49	1	2	0.000622781	1	1	2	1	0	743.837	1486.67	1486.67	0.13	0.0001	HCD (High Energy Collision Dissociation)	MS2	18.1713	2.402	11.7633	3660	36	29				R.TREGNDLYMEMK.E	[136-147]
	0.0004002	0	High	Unambiguous	[R].VGLTALTmAEYFR.[D]	M8(Oxidation)	2	P80658; Q09R99	24	0	2	0.0865625	1	1	2	1	0	744.383	1487.76	1487.76	1.31	0.00097	HCD (High Energy Collision Dissociation)	MS2	52.0328	96.112	18.8465	7231	33	26				R.VGLTALTMAEYFR.D	[179-191]
	1.746e-06	0	High	Unambiguous	[R].VGLTALTmAEYFR.[D]	M8(Oxidation)	2	P80658; Q09R99	92	0	2	1.56425e-08	1	1	2	1	0	744.383	1487.76	1487.76	1.39	0.00104	HCD (High Energy Collision Dissociation)	MS2	25.5784	6.296	15.1935	5596	33	26				R.VGLTALTMAEYFR.D	[179-191]
	0.0009094	0	High	Unambiguous	[K].TVLImELINNIAK.[A]	M5(Oxidation)	5	A9T281; A9TSZ4; A9T278; P80658; Q09R99	40	0	2	0.000777942	1	1	4	0.775	0	744.428	1487.85	1487.85	-1.17	-0.00087	HCD (High Energy Collision Dissociation)	MS2	64.4075	200	19.4221	7375	28	21				K.TVLIMELINNIAK.A	[109-121]
	3.583e-05	0	High	Unambiguous	[K].TVLImELINNIAK.[A]	M5(Oxidation)	5	A9T281; A9TSZ4; A9T278; P80658; Q09R99	46	0	3	0.000181474	1	1	4	1	0	496.622	1487.85	1487.85	0.5	0.00025	HCD (High Energy Collision Dissociation)	MS2	10.754	11.259	17.8321	6873	28	21				K.TVLIMELINNIAK.A	[109-121]
	3.925e-05	0	High	Unambiguous	[K].TVLImELINNIAK.[A]	M5(Oxidation)	5	A9T281; A9TSZ4; A9T278; P80658; Q09R99	59	0	2	7.671e-06	1	1	4	0.8814	0	744.43	1487.85	1487.85	2.19	0.00163	HCD (High Energy Collision Dissociation)	MS2	39.4983	18.111	18.2131	6999	27	20				K.TVLIMELINNIAK.A	[109-121]
	0.0005445	0	High	Unambiguous	[K].TVLImELINNIAK.[A]	M5(Oxidation)	5	A9T281; A9TSZ4; A9T278; P80658; Q09R99	46	0	2	0.000138948	1	1	4	1	0	744.43	1487.85	1487.85	2.28	0.00169	HCD (High Energy Collision Dissociation)	MS2	53.3478	130.824	18.894	7245	27	20				K.TVLIMELINNIAK.A	[109-121]
	0.000221	0	High	Unambiguous	[K].TVLImELINNIAK.[A]	M5(Oxidation)	5	A9T281; A9TSZ4; A9T278; P80658; Q09R99	77	0	2	1.19084e-07	1	1	4	0.9091	0	744.43	1487.85	1487.85	2.28	0.00169	HCD (High Energy Collision Dissociation)	MS2	36.9757	44.532	17.6892	6827	27	20				K.TVLIMELINNIAK.A	[109-121]
	5.452e-06	0	High	Unambiguous	[K].VALVYGQmNEPPGAR.[M]	M8(Oxidation)	2	P80658; Q09R99	77	0	2	5.15584e-07	1	1	2	1	0	809.406	1617.81	1617.81	0.15	0.00012	HCD (High Energy Collision Dissociation)	MS2	23.0735	1.935	12.2122	3913	34	27				K.VALVYGQMNEPPGAR.M	[162-176]
	1.785e-07	0	High	Unambiguous	[K].VALVYGQmNEPPGAR.[M]	M8(Oxidation)	2	P80658; Q09R99	73	0	2	1.384e-06	1	1	2	1	0	809.407	1617.81	1617.81	0.3	0.00024	HCD (High Energy Collision Dissociation)	MS2	0.256037	1.819	11.6463	3593	34	27				K.VALVYGQMNEPPGAR.M	[162-176]
	1.373e-07	0	High	Unambiguous	[K].VALVYGQmNEPPGAR.[M]	M8(Oxidation)	2	P80658; Q09R99	69	0	3	2.77215e-06	1	1	2	1	0	539.94	1617.81	1617.81	0.86	0.00046	HCD (High Energy Collision Dissociation)	MS2	18.1403	19.228	11.6539	3599	33	26				K.VALVYGQMNEPPGAR.M	[162-176]
	9.465e-07	0	High	Unambiguous	[K].VALVYGQMNEPPGAR.[M]		2	P80658; Q09R99	64	0	3	1.00972e-05	1	1	2	1	0	534.608	1601.81	1601.81	-0.33	-0.00018	HCD (High Energy Collision Dissociation)	MS2	3.24587	2.311	12.779	4233	33	26				K.VALVYGQMNEPPGAR.M	[162-176]
	6.966e-08	0	High	Unambiguous	[K].VALVYGQMNEPPGAR.[M]		2	P80658; Q09R99	90	0	2	2.39226e-08	1	1	2	1	0	801.409	1601.81	1601.81	0.1	8e-05	HCD (High Energy Collision Dissociation)	MS2	1.22511	2.567	12.7532	4219	33	26				K.VALVYGQMNEPPGAR.M	[162-176]
	9.999e-05	0	High	Unambiguous	[R].EGNDLYmEmKESK.[V]	M7(Oxidation); M9(Oxidation)	2	P80658; Q09R99	46	1	2	0.000656044	1	1	2	1	0	803.342	1605.68	1605.68	-0.49	-0.00039	HCD (High Energy Collision Dissociation)	MS2	2.13889	6.558	9.0365	2125	34	27				R.EGNDLYMEMKESK.V	[138-150]
	2.767e-05	0	High	Unambiguous	[R].EGNDLYmEmKESK.[V]	M7(Oxidation); M9(Oxidation)	2	P80658; Q09R99	19	1	3	0.31933	1	1	2	1	0	535.897	1605.68	1605.68	0.23	0.00012	HCD (High Energy Collision Dissociation)	MS2	15.1111	5.759	9.0069	2108	34	27				R.EGNDLYMEMKESK.V	[138-150]
	9.066e-05	0	High	Unambiguous	[K].ESKVINEENISESK.[V]		2	P80658; Q09R99	44	1	3	0.00113799	1	1	2	0.8409	0	535.937	1605.8	1605.8	0.48	0.00026	HCD (High Energy Collision Dissociation)	MS2	54.7179	63.665	9.819	2565	34	27				K.ESKVINEENISESK.V	[148-161]
	2.396e-05	0	High	Unambiguous	[R].EGNDLYMEmKESK.[V]	M9(Oxidation)	2	P80658; Q09R99	67	1	2	5.06071e-06	1	1	2	0.4179	0	795.344	1589.68	1589.68	-1	-0.0008	HCD (High Energy Collision Dissociation)	MS2	0	29.069	10.0459	2692	33	26				R.EGNDLYMEMKESK.V	[138-150]
	0.0001978	0	High	Unambiguous	[R].EGNDLYMEmKESK.[V]	M9(Oxidation)	2	P80658; Q09R99	22	1	3	0.146932	1	1	2	0.8182	0	530.565	1589.68	1589.68	-0.28	-0.00015	HCD (High Energy Collision Dissociation)	MS2	18.449	3.682	10.0334	2682	33	26				R.EGNDLYMEMKESK.V	[138-150]
	0.001003	0	High	Unambiguous	[R].EGNDLYmEMKESK.[V]	M7(Oxidation)	2	P80658; Q09R99	24	1	3	0.0911305	1	1	2	0.5833	0	530.567	1589.69	1589.68	1.91	0.00101	HCD (High Energy Collision Dissociation)	MS2	52.7895	12.277	11.1509	3316	33	26				R.EGNDLYMEMKESK.V	[138-150]
	0.0003127	0	High	Unambiguous	[R].EGNDLYMEMKESK.[V]		2	P80658; Q09R99	23	1	3	0.21352	1	1	2	1	0	525.234	1573.69	1573.69	0.48	0.00025	HCD (High Energy Collision Dissociation)	MS2	46.1208	3.049	11.8223	3694	36	29				R.EGNDLYMEMKESK.V	[138-150]
	2.342e-08	0	High	Unambiguous	[R].YKELQDIIAILGLDELSEEDR.[L]		2	P80658; Q09R99	85	1	3	6.40151e-08	1	1	2	1	0	821.429	2462.27	2462.27	3.05	0.00251	HCD (High Energy Collision Dissociation)	MS2	2.26038	45.112	18.3739	7051	33	26				R.YKELQDIIAILGLDELSEEDR.L	[328-348]
	1.747e-06	0	High	Unambiguous	[R].mPSAVGYQPTLSTEmGTLQER.[I]	M1(Oxidation); M15(Oxidation)	2	P80658; Q09R99	82	0	3	2.82519e-07	1	1	2	1	0	776.701	2328.09	2328.08	2.18	0.00169	HCD (High Energy Collision Dissociation)	MS2	0.874948	18.631	12.4444	4045	36	29				R.MPSAVGYQPTLSTEMGTLQER.I	[222-242]
	4.057e-09	0	High	Unambiguous	[R].mPSAVGYQPTLSTEmGTLQER.[I]	M1(Oxidation); M15(Oxidation)	2	P80658; Q09R99	98	0	2	7.0506e-09	1	1	2	1	0	1164.55	2328.09	2328.08	0.58	0.00068	HCD (High Energy Collision Dissociation)	MS2	0	9.633	12.4664	4056	36	29				R.MPSAVGYQPTLSTEMGTLQER.I	[222-242]
	3.268e-10	0	High	Unambiguous	[R].MPSAVGYQPTLSTEmGTLQER.[I]	M15(Oxidation)	2	P80658; Q09R99	101	0	2	3.4009e-09	1	1	2	1	0	1156.55	2312.09	2312.09	0.08	9e-05	HCD (High Energy Collision Dissociation)	MS2	0	23.172	13.0387	4381	36	29				R.MPSAVGYQPTLSTEMGTLQER.I	[222-242]
	2.125e-09	0	High	Unambiguous	[R].mPSAVGYQPTLSTEMGTLQER.[I]	M1(Oxidation)	2	P80658; Q09R99	90	0	2	4.27689e-08	1	1	2	1	0	1156.55	2312.09	2312.09	0.29	0.00034	HCD (High Energy Collision Dissociation)	MS2	30.1815	2.287	13.8823	4857	36	29				R.MPSAVGYQPTLSTEMGTLQER.I	[222-242]
	1.109e-08	0	High	Unambiguous	[R].MPSAVGYQPTLSTEmGTLQER.[I]	M15(Oxidation)	2	P80658; Q09R99	84	0	3	1.84704e-07	1	1	2	0.9048	0	771.369	2312.09	2312.09	0.73	0.00057	HCD (High Energy Collision Dissociation)	MS2	1.02787	1.727	13.0594	4391	36	29				R.MPSAVGYQPTLSTEMGTLQER.I	[222-242]
	4.371e-11	0	High	Unambiguous	[K].GFQmILSGELDSFPEQAFYLVGNIDEATAK.[A]	M4(Oxidation)	2	P80658; Q09R99	66	0	3	1.05896e-05	1	1	2	1	0	1102.87	3306.59	3306.59	-0.48	-0.00053	HCD (High Energy Collision Dissociation)	MS2	1.16302	60.392	18.6438	7162	36	29				K.GFQMILSGELDSFPEQAFYLVGNIDEATAK.A	[387-416]
	3.587e-12	0	High	Unambiguous	[R].AVAMSATDGLmRGmDVVDTGAALSVPVGEATLGR.[I]	M11(Oxidation); M14(Oxidation)	2	P80658; Q09R99	80	1	3	3.19224e-07	1	1	2	0.0875	0	1117.55	3350.64	3350.64	-1.09	-0.00122	HCD (High Energy Collision Dissociation)	MS2	2.42062	32.599	14.9123	5439	35	28				R.AVAMSATDGLMRGMDVVDTGAALSVPVGEATLGR.I	[6-39]
	2.564e-14	0	High	Unambiguous	[K].EGSITSIQAVYVPADDLTDPAPATTFAHLDATTVLSR.[G]		2	P80658; Q09R99	74	0	3	1.02649e-06	1	1	2	1	0	1281.98	3843.93	3843.93	-0.58	-0.00074	HCD (High Energy Collision Dissociation)	MS2	0	200	17.8308	6872	33	26				K.EGSITSIQAVYVPADDLTDPAPATTFAHLDATTVLSR.G	[248-284]
	8.973e-16	0	High	Unambiguous	[K].EGSITSIQAVYVPADDLTDPAPATTFAHLDATTVLSR.[G]		2	P80658; Q09R99	68	0	3	3.83198e-06	1	1	2	1	0	1281.98	3843.93	3843.93	-0.48	-0.00062	HCD (High Energy Collision Dissociation)	MS2	0	125.399	18.6576	7169	33	26				K.EGSITSIQAVYVPADDLTDPAPATTFAHLDATTVLSR.G	[248-284]
	4.669e-08	0	High	Unambiguous	[K].EGSITSIQAVYVPADDLTDPAPATTFAHLDATTVLSR.[G]		2	P80658; Q09R99	40	0	3	0.00229711	1	1	2	1	0	1281.98	3843.93	3843.93	0.28	0.00036	HCD (High Energy Collision Dissociation)	MS2	2.31788	200	19.1947	7320	33	26				K.EGSITSIQAVYVPADDLTDPAPATTFAHLDATTVLSR.G	[248-284]
	7.03e-17	0	High	Unambiguous	[K].EGSITSIQAVYVPADDLTDPAPATTFAHLDATTVLSR.[G]		2	P80658; Q09R99	69	0	3	2.70509e-06	1	1	2	1	0	1281.98	3843.93	3843.93	0.28	0.00036	HCD (High Energy Collision Dissociation)	MS2	0	3.507	16.363	6233	33	26				K.EGSITSIQAVYVPADDLTDPAPATTFAHLDATTVLSR.G	[248-284]
	5.381e-14	0	High	Unambiguous	[K].EGSITSIQAVYVPADDLTDPAPATTFAHLDATTVLSR.[G]		2	P80658; Q09R99	44	0	4	0.000993751	1	1	2	1	0	961.739	3843.93	3843.93	0.99	0.00095	HCD (High Energy Collision Dissociation)	MS2	1.4735	6.523	16.3655	6235	33	26				K.EGSITSIQAVYVPADDLTDPAPATTFAHLDATTVLSR.G	[248-284]
	1.662e-13	0	High	Unambiguous	[K].GIYPAVDPLDSTSTMLQPWIVGEEHYETAQGVKETLQR.[Y]		2	P80658; Q09R99	30	1	4	0.0251043	1	1	2	1	0	1065.53	4259.1	4259.1	0.3	0.00032	HCD (High Energy Collision Dissociation)	MS2	0	5.373	17.0081	6537	33	26				K.GIYPAVDPLDSTSTMLQPWIVGEEHYETAQGVKETLQR.Y	[290-327]
	6.116e-05	0	High	Unambiguous	[K].GIYPAVDPLDSTSTmLQPWIVGEEHYETAQGVKETLQR.[Y]	M15(Oxidation)	2	P80658; Q09R99	11	1	4	2.15858	1	1	2	1	0	1069.53	4275.09	4275.09	0.58	0.00062	HCD (High Energy Collision Dissociation)	MS2	0	200	18.974	7265	34	27				K.GIYPAVDPLDSTSTMLQPWIVGEEHYETAQGVKETLQR.Y	[290-327]
	7.878e-15	0	High	Unambiguous	[K].GIYPAVDPLDSTSTmLQPWIVGEEHYETAQGVKETLQR.[Y]	M15(Oxidation)	2	P80658; Q09R99	36	1	4	0.00652758	1	1	2	1	0	1069.53	4275.1	4275.09	0.92	0.00098	HCD (High Energy Collision Dissociation)	MS2	0	16.637	15.7702	5921	34	27				K.GIYPAVDPLDSTSTMLQPWIVGEEHYETAQGVKETLQR.Y	[290-327]
	1.992e-13	0	High	Unambiguous	[R].AVAmSATDGLmRGmDVVDTGAALSVPVGEATLGR.[I]	M4(Oxidation); M11(Oxidation); M14(Oxidation)	2	P80658; Q09R99	86	1	3	1.05543e-07	1	1	2	1	0	1122.88	3366.63	3366.63	-0.41	-0.00046	HCD (High Energy Collision Dissociation)	MS2	16.2451	31.207	14.4609	5187	36	29				R.AVAMSATDGLMRGMDVVDTGAALSVPVGEATLGR.I	[6-39]
	8.536e-10	0	High	Unambiguous	[R].VGLTALTMAEYFRDVNKQDVLLFIDNIFR.[F]		2	P80658; Q09R99	35	2	4	0.00435021	1	1	2	1	0	851.204	3401.79	3401.79	0.29	0.00025	HCD (High Energy Collision Dissociation)	MS2	7.37144	128.031	18.6531	7167	31	24				R.VGLTALTMAEYFRDVNKQDVLLFIDNIFR.F	[179-207]
	9.355e-06	0	High	Unambiguous	[R].VGLTALTmAEYFRDVNKQDVLLFIDNIFR.[F]	M8(Oxidation)	2	P80658; Q09R99	53	2	4	6.51483e-05	1	1	2	0.9811	0	855.203	3417.79	3417.79	1.21	0.00103	HCD (High Energy Collision Dissociation)	MS2	9.07485	112.105	18.5387	7119	31	24				R.VGLTALTMAEYFRDVNKQDVLLFIDNIFR.F	[179-207]
	2.613e-09	0	High	Unambiguous	[R].AVAMSATDGLmRGmDVVDTGAALSVPVGEATLGR.[I]	M11(Oxidation); M14(Oxidation)	2	P80658; Q09R99	53	1	4	0.000147416	1	1	2	0.1698	0	838.416	3350.64	3350.64	0.78	0.00065	HCD (High Energy Collision Dissociation)	MS2	1.03371	24.946	14.9085	5436	35	28				R.AVAMSATDGLMRGMDVVDTGAALSVPVGEATLGR.I	[6-39]
	3.495e-16	0	High	Unambiguous	[K].GIYPAVDPLDSTSTMLQPWIVGEEHYETAQGVK.[E]		2	P80658; Q09R99	55	0	3	0.000103167	1	1	2	1	0	1211.26	3631.76	3631.76	-0.89	-0.00108	HCD (High Energy Collision Dissociation)	MS2	0	29.989	17.3718	6701	35	28				K.GIYPAVDPLDSTSTMLQPWIVGEEHYETAQGVK.E	[290-322]
	4.659e-14	0	High	Unambiguous	[K].GIYPAVDPLDSTSTMLQPWIVGEEHYETAQGVK.[E]		2	P80658; Q09R99	41	0	4	0.00274555	1	1	2	1	0	908.698	3631.77	3631.76	2.38	0.00216	HCD (High Energy Collision Dissociation)	MS2	15.464	102.043	17.3838	6709	35	28				K.GIYPAVDPLDSTSTMLQPWIVGEEHYETAQGVK.E	[290-322]
	1.235e-10	0	High	Unambiguous	[K].GIYPAVDPLDSTSTmLQPWIVGEEHYETAQGVK.[E]	M15(Oxidation)	2	P80658; Q09R99	21	0	4	0.305152	1	1	2	1	0	912.691	3647.74	3647.76	-3.73	-0.0034	HCD (High Energy Collision Dissociation)	MS2	16.1966	3.154	16.1353	6122	36	29				K.GIYPAVDPLDSTSTMLQPWIVGEEHYETAQGVK.E	[290-322]
	4.076e-08	0	High	Unambiguous	[K].GIYPAVDPLDSTSTmLQPWIVGEEHYETAQGVK.[E]	M15(Oxidation)	2	P80658; Q09R99	23	0	3	0.215641	1	1	2	1	0	1216.59	3647.75	3647.76	-1.37	-0.00166	HCD (High Energy Collision Dissociation)	MS2	0	200	18.039	6948	35	28				K.GIYPAVDPLDSTSTMLQPWIVGEEHYETAQGVK.E	[290-322]
	3.152e-12	0	High	Unambiguous	[K].GIYPAVDPLDSTSTmLQPWIVGEEHYETAQGVK.[E]	M15(Oxidation)	2	P80658; Q09R99	29	0	3	0.0451332	1	1	2	1	0	1216.59	3647.75	3647.76	-0.77	-0.00093	HCD (High Energy Collision Dissociation)	MS2	0.467492	4.608	16.0738	6089	35	28				K.GIYPAVDPLDSTSTMLQPWIVGEEHYETAQGVK.E	[290-322]
	1.363e-07	0	High	Unambiguous	[K].GIYPAVDPLDSTSTmLQPWIVGEEHYETAQGVK.[E]	M15(Oxidation)	2	P80658; Q09R99	38	0	3	0.00674279	1	1	2	1	0	1216.59	3647.75	3647.76	-0.67	-0.00081	HCD (High Energy Collision Dissociation)	MS2	0	200	18.9451	7257	35	28				K.GIYPAVDPLDSTSTMLQPWIVGEEHYETAQGVK.E	[290-322]
	1.52e-09	0	High	Unambiguous	[K].GIYPAVDPLDSTSTmLQPWIVGEEHYETAQGVK.[E]	M15(Oxidation)	2	P80658; Q09R99	53	0	3	0.000199503	1	1	2	1	0	1216.59	3647.76	3647.76	-0.16	-0.0002	HCD (High Energy Collision Dissociation)	MS2	0	200	17.3513	6693	35	28				K.GIYPAVDPLDSTSTMLQPWIVGEEHYETAQGVK.E	[290-322]
	1.694e-11	0	High	Unambiguous	[K].GIYPAVDPLDSTSTmLQPWIVGEEHYETAQGVK.[E]	M15(Oxidation)	2	P80658; Q09R99	37	0	3	0.00793654	1	1	2	1	0	1216.59	3647.76	3647.76	0.64	0.00078	HCD (High Energy Collision Dissociation)	MS2	1.71592	137.161	16.7347	6421	35	28				K.GIYPAVDPLDSTSTMLQPWIVGEEHYETAQGVK.E	[290-322]
	6.819e-12	0	High	Unambiguous	[R].IFNVLGEPVDNLGPVDASTTFPIHR.[S]		2	P80658; Q09R99	107	0	2	4.30462e-10	1	1	2	1	0	1354.7	2708.4	2708.4	-1.13	-0.00153	HCD (High Energy Collision Dissociation)	MS2	0	55.387	16.0542	6080	33	26				R.IFNVLGEPVDNLGPVDASTTFPIHR.S	[40-64]
	3.131e-09	0	High	Unambiguous	[R].IFNVLGEPVDNLGPVDASTTFPIHR.[S]		2	P80658; Q09R99	82	0	3	1.34653e-07	1	1	2	1	0	903.472	2708.4	2708.4	-1.05	-0.00095	HCD (High Energy Collision Dissociation)	MS2	1.9429	59.726	17.0147	6542	33	26				R.IFNVLGEPVDNLGPVDASTTFPIHR.S	[40-64]
	7.559e-12	0	High	Unambiguous	[R].IFNVLGEPVDNLGPVDASTTFPIHR.[S]		2	P80658; Q09R99	65	0	5	6.45976e-06	1	1	2	1	0	542.487	2708.4	2708.4	-0.29	-0.00016	HCD (High Energy Collision Dissociation)	MS2	10.0246	44.196	16.1092	6110	33	26				R.IFNVLGEPVDNLGPVDASTTFPIHR.S	[40-64]
	2.777e-07	0	High	Unambiguous	[R].IFNVLGEPVDNLGPVDASTTFPIHR.[S]		2	P80658; Q09R99	100	0	3	2.47966e-09	1	1	2	1	0	903.473	2708.4	2708.4	-0.17	-0.00015	HCD (High Energy Collision Dissociation)	MS2	10.2695	200	19.2631	7338	33	26				R.IFNVLGEPVDNLGPVDASTTFPIHR.S	[40-64]
	6.127e-11	0	High	Unambiguous	[R].IFNVLGEPVDNLGPVDASTTFPIHR.[S]		2	P80658; Q09R99	73	0	3	1.05307e-06	1	1	2	1	0	903.473	2708.4	2708.4	-0.1	-9e-05	HCD (High Energy Collision Dissociation)	MS2	13.014	31.311	16.4871	6295	33	26				R.IFNVLGEPVDNLGPVDASTTFPIHR.S	[40-64]
	3.374e-08	0	High	Unambiguous	[R].IFNVLGEPVDNLGPVDASTTFPIHR.[S]		2	P80658; Q09R99	93	0	3	1.07265e-08	1	1	2	1	0	903.473	2708.4	2708.4	-0.03	-3e-05	HCD (High Energy Collision Dissociation)	MS2	0	200	18.7139	7188	33	26				R.IFNVLGEPVDNLGPVDASTTFPIHR.S	[40-64]
	2.167e-07	0	High	Unambiguous	[R].IFNVLGEPVDNLGPVDASTTFPIHR.[S]		2	P80658; Q09R99	26	0	3	0.0490684	1	1	2	1	0	903.475	2708.41	2708.4	1.93	0.00174	HCD (High Energy Collision Dissociation)	MS2	89.3775	165.804	17.5651	6775	32	25				R.IFNVLGEPVDNLGPVDASTTFPIHR.S	[40-64]
	1.053e-10	0	High	Unambiguous	[R].IFNVLGEPVDNLGPVDASTTFPIHR.[S]		2	P80658; Q09R99	67	0	4	3.85608e-06	1	1	2	1	0	677.857	2708.41	2708.4	0.52	0.00035	HCD (High Energy Collision Dissociation)	MS2	4.87033	8.628	16.0713	6087	33	26				R.IFNVLGEPVDNLGPVDASTTFPIHR.S	[40-64]
	2.201e-09	0	High	Unambiguous	[R].YKELQDIIAILGLDELSEEDRLVVAR.[A]		2	P80658; Q09R99	60	2	3	6.44315e-06	1	1	2	1	0	1000.88	3000.63	3000.63	1.62	0.00162	HCD (High Energy Collision Dissociation)	MS2	3.14641	24.341	18.3726	7050	28	21				R.YKELQDIIAILGLDELSEEDRLVVAR.A	[328-353]
	8.571e-12	0	High	Unambiguous	[R].YKELQDIIAILGLDELSEEDRLVVAR.[A]		2	P80658; Q09R99	59	2	4	8.93507e-06	1	1	2	1	0	750.914	3000.63	3000.63	2.83	0.00212	HCD (High Energy Collision Dissociation)	MS2	1.61193	16.131	18.3713	7049	28	21				R.YKELQDIIAILGLDELSEEDRLVVAR.A	[328-353]
	2.331e-15	0	High	Unambiguous	[K].VINEENISESKVALVYGQmNEPPGAR.[M]	M19(Oxidation)	2	P80658; Q09R99	85	1	3	1.19483e-07	1	1	2	1	0	954.143	2860.41	2860.41	-0.16	-0.00015	HCD (High Energy Collision Dissociation)	MS2	0	22.295	12.9217	4314	35	28				K.VINEENISESKVALVYGQMNEPPGAR.M	[151-176]
	3.318e-12	0	High	Unambiguous	[K].VINEENISESKVALVYGQMNEPPGAR.[M]		2	P80658; Q09R99	85	1	3	9.47438e-08	1	1	2	1	0	948.812	2844.42	2844.42	0.59	0.00056	HCD (High Energy Collision Dissociation)	MS2	2.01201	21.091	13.6969	4755	35	28				K.VINEENISESKVALVYGQMNEPPGAR.M	[151-176]
	4.441e-09	0	High	Unambiguous	[R].VGLTALTmAEYFRDVNK.[Q]	M8(Oxidation)	2	P80658; Q09R99	67	1	3	4.85308e-06	1	1	2	1	0	648.668	1943.99	1943.99	-0.37	-0.00024	HCD (High Energy Collision Dissociation)	MS2	43.1966	4.675	14.3478	5123	33	26				R.VGLTALTMAEYFRDVNK.Q	[179-195]
	1.189e-10	0	High	Unambiguous	[R].DVNKQDVLLFIDNIFR.[F]		2	P80658; Q09R99	100	1	2	1.45246e-09	1	1	2	1	0	975.029	1949.05	1949.05	0.89	0.00087	HCD (High Energy Collision Dissociation)	MS2	1.97579	53.345	18.5363	7118	31	24				R.DVNKQDVLLFIDNIFR.F	[192-207]
	1.304e-06	0	High	Unambiguous	[R].DVNKQDVLLFIDNIFR.[F]		2	P80658; Q09R99	35	1	3	0.00409464	1	1	2	1	0	650.355	1949.05	1949.05	1.32	0.00086	HCD (High Energy Collision Dissociation)	MS2	26.3425	44.195	17.0541	6562	31	24				R.DVNKQDVLLFIDNIFR.F	[192-207]
	3.103e-06	0	High	Unambiguous	[R].DVNKQDVLLFIDNIFR.[F]		2	P80658; Q09R99	66	1	3	2.68558e-06	1	1	2	1	0	650.357	1949.06	1949.05	3.96	0.00257	HCD (High Energy Collision Dissociation)	MS2	0.900193	2.203	18.5298	7113	30	23				R.DVNKQDVLLFIDNIFR.F	[192-207]
	4.381e-07	0	High	Unambiguous	[R].FLSQPFFVAEVFTGSPGK.[Y]		1	Q09R99	75	0	2	7.75172e-07	1	1	1	0.9733	0	979.505	1958	1958.01	-1.39	-0.00136	HCD (High Energy Collision Dissociation)	MS2	0	2.533	17.8774	6889	33	26				R.FLSQPFFVAEVFTGSPGK.Y	[360-377]
	1.046e-10	0	High	Unambiguous	[R].FLSQPFFVAEVFTGSPGK.[Y]		1	Q09R99	71	0	3	1.88941e-06	1	1	1	1	0	653.34	1958	1958.01	-0.53	-0.00034	HCD (High Energy Collision Dissociation)	MS2	1.10445	2.881	17.8787	6890	33	26				R.FLSQPFFVAEVFTGSPGK.Y	[360-377]
	1.391e-06	0	High	Unambiguous	[R].FLSQPFFVAEVFTGSPGK.[Y]		1	Q09R99	66	0	2	7.34768e-06	1	1	1	1	0	979.507	1958.01	1958.01	0.17	0.00016	HCD (High Energy Collision Dissociation)	MS2	0.4583	20.551	18.4154	7063	35	28				R.FLSQPFFVAEVFTGSPGK.Y	[360-377]
	4.502e-05	0	High	Unambiguous	[R].FLSQPFFVAEVFTGSPGK.[Y]		1	Q09R99	60	0	3	3.17961e-05	1	1	1	1	0	653.341	1958.01	1958.01	0.69	0.00045	HCD (High Energy Collision Dissociation)	MS2	8.49282	21.021	18.4167	7064	35	28				R.FLSQPFFVAEVFTGSPGK.Y	[360-377]
	2.081e-06	0	High	Unambiguous	[R].FLSQPFFVAEVFTGSPGK.[Y]		1	Q09R99	64	0	2	1.11926e-05	1	1	1	1	0	979.508	1958.01	1958.01	1.35	0.00132	HCD (High Energy Collision Dissociation)	MS2	0	200	19.1321	7305	34	27				R.FLSQPFFVAEVFTGSPGK.Y	[360-377]
	1.124e-08	0	High	Unambiguous	[R].FLSQPFFVAEVFTGSPGK.[Y]		1	Q09R99	68	0	2	5.51004e-06	1	1	1	0.9559	0	979.508	1958.01	1958.01	1.79	0.00175	HCD (High Energy Collision Dissociation)	MS2	7.02926	200	18.5887	7139	34	27				R.FLSQPFFVAEVFTGSPGK.Y	[360-377]
	2.727e-06	0	High	Unambiguous	[R].FLSQPFFVAEVFTGSPGK.[Y]		1	Q09R99	49	0	3	0.00037945	1	1	1	1	0	653.342	1958.01	1958.01	2.19	0.00143	HCD (High Energy Collision Dissociation)	MS2	6.35446	200	18.8979	7246	34	27				R.FLSQPFFVAEVFTGSPGK.Y	[360-377]
	7.479e-11	0	High	Unambiguous	[R].MPSAVGYQPTLSTEMGTLQER.[I]		2	P80658; Q09R99	83	0	2	1.85393e-07	1	1	2	1	0	1148.55	2296.1	2296.09	0.2	0.00023	HCD (High Energy Collision Dissociation)	MS2	0.947918	2.043	14.2799	5082	35	28				R.MPSAVGYQPTLSTEMGTLQER.I	[222-242]
	9.193e-09	0	High	Unambiguous	[R].MPSAVGYQPTLSTEMGTLQER.[I]		2	P80658; Q09R99	99	0	3	5.01773e-09	1	1	2	1	0	766.037	2296.1	2296.09	1.34	0.00103	HCD (High Energy Collision Dissociation)	MS2	16.2244	1.039	14.2786	5081	35	28				R.MPSAVGYQPTLSTEMGTLQER.I	[222-242]
	4.854e-05	0	High	Unambiguous	[R].GMDVVDTGAALSVPVGEATLGR.[I]		2	P80658; Q09R99	97	0	2	5.76241e-09	1	1	2	1	0	1058.04	2115.07	2115.08	-0.37	-0.00039	HCD (High Energy Collision Dissociation)	MS2	0	200	19.3262	7353	34	27				R.GMDVVDTGAALSVPVGEATLGR.I	[18-39]
	2.118e-11	0	High	Unambiguous	[R].GMDVVDTGAALSVPVGEATLGR.[I]		2	P80658; Q09R99	100	0	2	2.57397e-09	1	1	2	1	0	1058.04	2115.07	2115.08	-0.37	-0.00039	HCD (High Energy Collision Dissociation)	MS2	1.28227	6.394	15.0774	5531	34	27				R.GMDVVDTGAALSVPVGEATLGR.I	[18-39]
	2.649e-07	0	High	Unambiguous	[R].GMDVVDTGAALSVPVGEATLGR.[I]		2	P80658; Q09R99	79	0	2	3.4853e-07	1	1	2	1	0	1058.04	2115.08	2115.08	0.21	0.00022	HCD (High Energy Collision Dissociation)	MS2	11.2995	200	18.8072	7218	34	27				R.GMDVVDTGAALSVPVGEATLGR.I	[18-39]
	7.282e-08	0	High	Unambiguous	[R].GMDVVDTGAALSVPVGEATLGR.[I]		2	P80658; Q09R99	94	0	2	1.0643e-08	1	1	2	1	0	1058.04	2115.08	2115.08	2.63	0.00278	HCD (High Energy Collision Dissociation)	MS2	14.93	200	18.1307	6976	34	27				R.GMDVVDTGAALSVPVGEATLGR.I	[18-39]
	2.631e-10	0	High	Unambiguous	[R].GmDVVDTGAALSVPVGEATLGR.[I]	M2(Oxidation)	2	P80658; Q09R99	107	0	2	5.23167e-10	1	1	2	1	0	1066.04	2131.07	2131.07	0.3	0.00032	HCD (High Energy Collision Dissociation)	MS2	0	3.048	14.3918	5145	34	27				R.GMDVVDTGAALSVPVGEATLGR.I	[18-39]
	1.538e-10	0	High	Unambiguous	[R].GmDVVDTGAALSVPVGEATLGR.[I]	M2(Oxidation)	2	P80658; Q09R99	118	0	2	4.60574e-11	1	1	2	1	0	1066.04	2131.07	2131.07	1.91	0.00203	HCD (High Energy Collision Dissociation)	MS2	5.04248	200	18.2663	7016	34	27				R.GMDVVDTGAALSVPVGEATLGR.I	[18-39]
	6.443e-10	0	High	Unambiguous	[R].SAPAFTQLDTKLSIFETGIK.[V]		2	P80658; Q09R99	57	1	3	2.42432e-05	1	1	2	1	0	723.06	2167.16	2167.16	-0.16	-0.00012	HCD (High Energy Collision Dissociation)	MS2	12.7088	24.249	16.0475	6075	31	24				R.SAPAFTQLDTKLSIFETGIK.V	[65-84]
	2.409e-07	0	High	Unambiguous	[R].GmDVVDTGAALSVPVGEATLGR.[I]	M2(Oxidation)	2	P80658; Q09R99	80	0	3	2.51239e-07	1	1	2	1	0	711.03	2131.07	2131.07	2.01	0.00143	HCD (High Energy Collision Dissociation)	MS2	13.8429	1.824	14.393	5146	34	27				R.GMDVVDTGAALSVPVGEATLGR.I	[18-39]
	9.969e-05	0	High	Unambiguous	[R].GmDVVDTGAALSVPVGEATLGR.[I]	M2(Oxidation)	2	P80658; Q09R99	51	0	3	0.000208114	1	1	2	1	0	711.029	2131.07	2131.07	1.84	0.00131	HCD (High Energy Collision Dissociation)	MS2	20.3616	200	18.8582	7234	34	27				R.GMDVVDTGAALSVPVGEATLGR.I	[18-39]
	1.089e-07	0	High	Unambiguous	[R].SAPAFTQLDTKLSIFETGIK.[V]		2	P80658; Q09R99	23	1	2	0.0663516	1	1	2	1	0	1084.08	2167.16	2167.16	-0.86	-0.00093	HCD (High Energy Collision Dissociation)	MS2	0	48.025	16.0853	6098	31	24				R.SAPAFTQLDTKLSIFETGIK.V	[65-84]
	0.0001986	0	High	Unambiguous	[R].EGNDLYMEMK.[E]		2	P80658; Q09R99	42	0	2	0.00104743	1	1	2	1	0	615.262	1229.52	1229.52	-1.54	-0.00095	HCD (High Energy Collision Dissociation)	MS2	50.4637	5.211	12.6979	4188	31	24				R.EGNDLYMEMK.E	[138-147]
	0.0001726	0	High	Unambiguous	[R].AVAMSATDGLMR.[G]		2	P80658; Q09R99	75	0	2	7.08303e-07	1	1	2	1	0	611.801	1222.6	1222.59	2.99	0.00183	HCD (High Energy Collision Dissociation)	MS2	0.0945991	0.096	12.7199	4199	33	26				R.AVAMSATDGLMR.G	[6-17]
	0.0002312	0	High	Unambiguous	[R].EGNDLYMEmK.[E]	M9(Oxidation)	2	P80658; Q09R99	44	0	2	0.000500776	1	1	2	0.5	0	623.261	1245.51	1245.51	1.39	0.00086	HCD (High Energy Collision Dissociation)	MS2	28.3337	3.989	10.8589	3149	30	23				R.EGNDLYMEMK.E	[138-147]
	0.0001794	0	High	Unambiguous	[R].EGNDLYmEMK.[E]	M7(Oxidation)	2	P80658; Q09R99	51	0	2	8.20962e-05	1	1	2	0.2941	0	623.26	1245.51	1245.51	0.31	0.00019	HCD (High Energy Collision Dissociation)	MS2	9.81403	2.257	11.6759	3610	30	23				R.EGNDLYMEMK.E	[138-147]
	0.0006673	0	High	Unambiguous	[K].VVDLLAPYRR.[G]		2	P80658; Q09R99	35	1	2	0.00269381	1	1	2	0.8857	0	601.357	1201.71	1201.71	1.29	0.00077	HCD (High Energy Collision Dissociation)	MS2	29.1137	3.497	13.4618	4620	29	22				K.VVDLLAPYRR.G	[85-94]
	1.296e-05	0	High	Unambiguous	[K].VVDLLAPYRR.[G]		2	P80658; Q09R99	39	1	3	0.000918666	1	1	2	0.9744	0	401.24	1201.71	1201.71	1.12	0.00045	HCD (High Energy Collision Dissociation)	MS2	38.3191	10.856	13.4435	4612	29	22				K.VVDLLAPYRR.G	[85-94]
	0.0003898	0	High	Unambiguous	[K].VINEENISESK.[V]		2	P80658; Q09R99	75	0	2	7.14911e-07	1	1	2	0.9467	0	631.318	1261.63	1261.63	1.52	0.00096	HCD (High Energy Collision Dissociation)	MS2	1.14382	0.265	10.0038	2665	33	26				K.VINEENISESK.V	[151-161]
	0.0007293	0	High	Unambiguous	[R].EGNDLYmEmK.[E]	M7(Oxidation); M9(Oxidation)	2	P80658; Q09R99	42	0	2	0.000840705	1	1	2	1	0	631.257	1261.51	1261.51	-0.69	-0.00044	HCD (High Energy Collision Dissociation)	MS2	21.3812	3.128	9.629	2457	30	23				R.EGNDLYMEMK.E	[138-147]
	5.345e-05	0	High	Unambiguous	[R].AVAmSATDGLmR.[G]	M4(Oxidation); M11(Oxidation)	2	P80658; Q09R99	55	0	2	0.000154645	1	1	2	0.9818	0	627.795	1254.58	1254.58	1.29	0.00081	HCD (High Energy Collision Dissociation)	MS2	35.3666	61.232	9.7595	2532	36	29				R.AVAMSATDGLMR.G	[6-17]
	0.001251	0	High	Unambiguous	[K].VVDLLAPYR.[R]		2	P80658; Q09R99	41	0	2	0.00107898	1	1	2	0.8293	0	523.305	1045.6	1045.6	-0.82	-0.00043	HCD (High Energy Collision Dissociation)	MS2	17.9848	3.525	14.6184	5273	31	24				K.VVDLLAPYR.R	[85-93]
	5.226e-06	0	High	Unambiguous	[K].IGLFGGAGVGK.[T]		5	A9T281; A9TSZ4; A9T278; P80658; Q09R99	40	0	2	0.0010613	1	1	4	0.65	0	488.285	975.563	975.562	1.24	0.00061	HCD (High Energy Collision Dissociation)	MS2	26.6734	54.548	18.0786	6959	30	23				K.IGLFGGAGVGK.T	[98-108]
	0.0001908	0	High	Unambiguous	[K].IGLFGGAGVGK.[T]		5	A9T281; A9TSZ4; A9T278; P80658; Q09R99	51	0	2	9.01964e-05	1	1	4	0.6863	0	488.285	975.562	975.562	-0.32	-0.00016	HCD (High Energy Collision Dissociation)	MS2	0.509977	0.139	14.0238	4937	30	23				K.IGLFGGAGVGK.T	[98-108]
	0.0005402	0	High	Unambiguous	[R].SAPAFTQLDTK.[L]		2	P80658; Q09R99	64	0	2	7.58321e-06	1	1	2	1	0	589.806	1178.61	1178.61	0.29	0.00017	HCD (High Energy Collision Dissociation)	MS2	22.7999	3.437	12.2713	3947	32	25				R.SAPAFTQLDTK.L	[65-75]
	5.126e-07	0	High	Unambiguous	[R].FVQAGSEVSALLGR.[M]		2	P80658; Q09R99	84	0	2	7.87163e-08	1	1	2	1	0	717.39	1433.77	1433.77	-1.02	-0.00073	HCD (High Energy Collision Dissociation)	MS2	35.9999	22.258	17.9743	6923	32	25				R.FVQAGSEVSALLGR.M	[208-221]
	3.995e-05	0	High	Unambiguous	[R].FVQAGSEVSALLGR.[M]		2	P80658; Q09R99	67	0	2	3.62474e-06	1	1	2	1	0	717.391	1433.77	1433.77	-0.51	-0.00037	HCD (High Energy Collision Dissociation)	MS2	39.6978	200	19.6061	7413	32	25				R.FVQAGSEVSALLGR.M	[208-221]
	8.559e-05	0	High	Unambiguous	[R].FVQAGSEVSALLGR.[M]		2	P80658; Q09R99	48	0	3	0.000268256	1	1	2	1	0	478.596	1433.77	1433.77	-0.03	-1e-05	HCD (High Energy Collision Dissociation)	MS2	39.0274	0.993	14.8481	5401	32	25				R.FVQAGSEVSALLGR.M	[208-221]
	0.0002182	0	High	Unambiguous	[R].FVQAGSEVSALLGR.[M]		2	P80658; Q09R99	76	0	2	5.12627e-07	1	1	2	1	0	717.392	1433.78	1433.77	1.11	0.00079	HCD (High Energy Collision Dissociation)	MS2	42.0684	34.351	16.3781	6244	32	25				R.FVQAGSEVSALLGR.M	[208-221]
	2.563e-05	0	High	Unambiguous	[R].FVQAGSEVSALLGR.[M]		2	P80658; Q09R99	75	0	2	5.94256e-07	1	1	2	1	0	717.393	1433.78	1433.77	2.64	0.00189	HCD (High Energy Collision Dissociation)	MS2	15.2687	25.889	18.4921	7095	32	25				R.FVQAGSEVSALLGR.M	[208-221]
	8.841e-05	0	High	Unambiguous	[R].FVQAGSEVSALLGR.[M]		2	P80658; Q09R99	74	0	2	7.79958e-07	1	1	2	1	0	717.393	1433.78	1433.77	3.49	0.0025	HCD (High Energy Collision Dissociation)	MS2	37.9526	46.841	17.1422	6599	32	25				R.FVQAGSEVSALLGR.M	[208-221]
	2.092e-06	0	High	Unambiguous	[R].FVQAGSEVSALLGR.[M]		2	P80658; Q09R99	84	0	2	7.94459e-08	1	1	2	1	0	717.394	1433.78	1433.77	4	0.00287	HCD (High Energy Collision Dissociation)	MS2	3.61201	0.627	14.8198	5385	32	25				R.FVQAGSEVSALLGR.M	[208-221]
	3.837e-06	0	High	Unambiguous	[K].AHGGVSVFGGVGER.[T]		2	P80658; Q09R99	73	0	2	1.13018e-06	1	1	2	0.8219	0	664.839	1328.67	1328.67	0.01	0	HCD (High Energy Collision Dissociation)	MS2	0.660241	0.396	11.9858	3785	33	26				K.AHGGVSVFGGVGER.T	[122-135]
	4.929e-05	0	High	Unambiguous	[K].AHGGVSVFGGVGER.[T]		2	P80658; Q09R99	58	0	2	3.69102e-05	1	1	2	0.7759	0	664.839	1328.67	1328.67	0.1	6e-05	HCD (High Energy Collision Dissociation)	MS2	17.1724	25.016	12.8224	4261	33	26				K.AHGGVSVFGGVGER.T	[122-135]
	4.024e-05	0	High	Unambiguous	[K].AHGGVSVFGGVGER.[T]		2	P80658; Q09R99	38	0	2	0.00440086	1	1	2	1	0	664.841	1328.67	1328.67	2.67	0.00177	HCD (High Energy Collision Dissociation)	MS2	48.6155	200	18.3995	7060	34	27				K.AHGGVSVFGGVGER.T	[122-135]
	7.165e-06	0	High	Unambiguous	[K].AHGGVSVFGGVGER.[T]		2	P80658; Q09R99	70	0	3	2.78316e-06	1	1	2	1	0	443.563	1328.67	1328.67	2.54	0.00113	HCD (High Energy Collision Dissociation)	MS2	4.05612	30.313	17.7788	6855	34	27				K.AHGGVSVFGGVGER.T	[122-135]
	2.518e-05	0	High	Unambiguous	[K].AHGGVSVFGGVGER.[T]		2	P80658; Q09R99	65	0	3	8.49416e-06	1	1	2	0.9846	0	443.563	1328.67	1328.67	1.92	0.00085	HCD (High Energy Collision Dissociation)	MS2	14.3695	87.713	17.2426	6647	34	27				K.AHGGVSVFGGVGER.T	[122-135]
	4.366e-05	0	High	Unambiguous	[K].AHGGVSVFGGVGER.[T]		2	P80658; Q09R99	67	0	3	4.65866e-06	1	1	2	1	0	443.562	1328.67	1328.67	1.72	0.00076	HCD (High Energy Collision Dissociation)	MS2	3.30604	20.669	18.3148	7031	34	27				K.AHGGVSVFGGVGER.T	[122-135]
	0.0007401	0	High	Unambiguous	[K].AHGGVSVFGGVGER.[T]		2	P80658; Q09R99	70	0	3	2.46717e-06	1	1	2	0.9857	0	443.562	1328.67	1328.67	1.17	0.00052	HCD (High Energy Collision Dissociation)	MS2	6.63764	2.38	12.4934	4071	33	26				K.AHGGVSVFGGVGER.T	[122-135]
	0.000145	0	High	Unambiguous	[K].AHGGVSVFGGVGER.[T]		2	P80658; Q09R99	65	0	3	7.40367e-06	1	1	2	1	0	443.561	1328.67	1328.67	-0.83	-0.00037	HCD (High Energy Collision Dissociation)	MS2	7.27405	0.581	11.9588	3770	33	26				K.AHGGVSVFGGVGER.T	[122-135]
	0.004194	0.0001402	High	Unambiguous	[K].LSIFETGIK.[V]		2	P80658; Q09R99	52	0	2	3.40527e-05	1	1	2	0.9423	0	504.292	1007.58	1007.58	0.14	7e-05	HCD (High Energy Collision Dissociation)	MS2	12.6961	0.44	14.5049	5209	27	20				K.LSIFETGIK.V	[76-84]
	0.001564	0.0001402	High	Unambiguous	[R].TREGNDLYmEMK.[E]	M9(Oxidation)	2	P80658; Q09R99	36	1	3	0.00663604	1	1	2	0.2778	0	501.56	1502.66	1502.66	1.84	0.00092	HCD (High Energy Collision Dissociation)	MS2	21.2981	3.144	10.8256	3129	34	27				R.TREGNDLYMEMK.E	[136-147]
	0.003559	0.0001402	High	Unambiguous	[R].IFNVLGEPVDNLGPVDASTTFPIHR.[S]		2	P80658; Q09R99	43	0	3	0.00100976	1	1	2	1	0	903.472	2708.4	2708.4	-1.05	-0.00095	HCD (High Energy Collision Dissociation)	MS2	10.3707	200	19.7718	7445	33	26				R.IFNVLGEPVDNLGPVDASTTFPIHR.S	[40-64]
	0.002408	0.0001402	High	Unambiguous	[R].FLSQPFFVAEVFTGSPGK.[Y]		1	Q09R99	48	0	2	0.000448099	1	1	1	0.9375	0	979.507	1958.01	1958.01	0.66	0.00065	HCD (High Energy Collision Dissociation)	MS2		200	19.6694	7426	35	28				R.FLSQPFFVAEVFTGSPGK.Y	[360-377]
	0.003713	0.0001402	High	Unambiguous	[K].IGLFGGAGVGK.[T]		5	A9T281; A9TSZ4; A9T278; P80658; Q09R99	34	0	2	0.00433348	1	1	4	0.7647	0	488.285	975.563	975.562	1.05	0.00051	HCD (High Energy Collision Dissociation)	MS2	61.1653	73.453	18.7994	7216	30	23				K.IGLFGGAGVGK.T	[98-108]
	0.002008	0.0001402	High	Unambiguous	[K].AHGGVSVFGGVGER.[T]		2	P80658; Q09R99	32	0	3	0.0143326	1	1	2	0.7812	0	443.562	1328.67	1328.67	0.89	0.00039	HCD (High Energy Collision Dissociation)	MS2	51.895	10.7	13.4567	4616	33	26				K.AHGGVSVFGGVGER.T	[122-135]
	0.003833	0.0001402	High	Unambiguous	[R].AVAMSATDGLmR.[G]	M11(Oxidation)	2	P80658; Q09R99	50	0	2	0.000228569	1	1	2	0.98	0	619.798	1238.59	1238.59	1.04	0.00065	HCD (High Energy Collision Dissociation)	MS2	0.830149	0.158	11.2477	3367	33	26				R.AVAMSATDGLMR.G	[6-17]
	0.003253	0.0001402	High	Unambiguous	[R].AVAmSATDGLmR.[G]	M4(Oxidation); M11(Oxidation)	2	P80658; Q09R99	35	0	2	0.0127638	1	1	2	0.9143	0	627.794	1254.58	1254.58	-0.46	-0.00029	HCD (High Energy Collision Dissociation)	MS2	50.4136	6.433	9.149	2188	36	29				R.AVAMSATDGLMR.G	[6-17]
	0.008005	0.0003996	High	Unambiguous	[R].AVAMSATDGLMR.[G]		2	P80658; Q09R99	74	0	2	8.7591e-07	1	1	2	1	0	611.8	1222.59	1222.59	0.39	0.00024	HCD (High Energy Collision Dissociation)	MS2	50.4995	5.479	12.1864	3899	33	26				R.AVAMSATDGLMR.G	[6-17]
	0.0214	0.0006318	High	Unambiguous	[R].VGLTALTmAEYFR.[D]	M8(Oxidation)	2	P80658; Q09R99	14	0	2	0.825	1	1	2	1	0	744.383	1487.76	1487.76	1.06	0.00079	HCD (High Energy Collision Dissociation)	MS2	66.0386	200	19.3787	7365	33	26				R.VGLTALTMAEYFR.D	[179-191]
	0.01712	0.0006318	High	Unambiguous	[R].AVAMSATDGLmR.[G]	M11(Oxidation)	2	P80658; Q09R99	47	0	2	0.000394686	1	1	2	0.5106	0	619.798	1238.59	1238.59	0.85	0.00052	HCD (High Energy Collision Dissociation)	MS2	28.5383	4.799	10.7169	3069	33	26				R.AVAMSATDGLMR.G	[6-17]
	0.09037	0.002027	High	Unambiguous	[R].VGLTALTMAEYFR.[D]		2	P80658; Q09R99	11	0	2	1.43774	1	1	2	1	0	736.385	1471.76	1471.76	1.19	0.00087	HCD (High Energy Collision Dissociation)	MS2	45.8352	200	19.5915	7410	32	25				R.VGLTALTMAEYFR.D	[179-191]
	0.1214	0.00249	High	Unambiguous	[R].mRVGLTALTMAEYFR.[D]	M1(Oxidation)	2	P80658; Q09R99	35	1	2	0.00830435	1	1	2	0.8857	0	887.954	1774.9	1774.9	1.86	0.00165	HCD (High Energy Collision Dissociation)	MS2	21.5042	9.561	15.791	5931	33	26				R.MRVGLTALTMAEYFR.D	[177-191]
	0.1859	0.004227	High	Unambiguous	[K].TVLImELINNIAK.[A]	M5(Oxidation)	5	A9T281; A9TSZ4; A9T278; P80658; Q09R99	16	0	2	0.151422	1	1	4	1	0	744.43	1487.85	1487.85	1.29	0.00096	HCD (High Energy Collision Dissociation)	MS2	36.8659	200	19.9273	7471	27	20				K.TVLIMELINNIAK.A	[109-121]
	0.3026	0.009167	High	Unambiguous	[R].mRVGLTALTmAEYFR.[D]	M1(Oxidation); M10(Oxidation)	2	P80658; Q09R99	22	1	2	0.175965	1	1	2	1	0	895.95	1790.89	1790.89	-0.02	-2e-05	HCD (High Energy Collision Dissociation)	MS2	2.58566	23.088	14.3339	5112	34	27				R.MRVGLTALTMAEYFR.D	[177-191]
	0.4301	0.01289	Medium	Unambiguous	[K].EGSITSIQAVYVPADDLTDPAPATTFAHLDATTVLSR.[G]		2	P80658; Q09R99	14	0	3	0.806072	1	1	2	1	0	1281.98	3843.93	3843.93	0.57	0.00073	HCD (High Energy Collision Dissociation)	MS2	0	200	19.7322	7438	33	26				K.EGSITSIQAVYVPADDLTDPAPATTFAHLDATTVLSR.G	[248-284]
	0.512	0.01521	Medium	Unambiguous	[R].GMDVVDTGAALSVPVGEATLGR.[I]		2	P80658; Q09R99	4	0	3	10.5865	1	1	2	1	0	705.696	2115.07	2115.08	-0.17	-0.00012	HCD (High Energy Collision Dissociation)	MS2	16.4878	200	19.2879	7344	34	27				R.GMDVVDTGAALSVPVGEATLGR.I	[18-39]
	0.6132	0.02046	Medium	Unambiguous	[K].AHGGVSVFGGVGER.[T]		2	P80658; Q09R99	6	0	2	6.16132	1	1	2	1	0	664.84	1328.67	1328.67	2.12	0.00141	HCD (High Energy Collision Dissociation)	MS2	45.9708	200	19.2231	7328	33	27				K.AHGGVSVFGGVGER.T	[122-135]
	0.8369	0.04558	Medium	Unambiguous	[K].VALVYGQmNEPPGAR.[M]	M8(Oxidation)	2	P80658; Q09R99	37	0	2	0.00527394	1	1	2	1	0	809.409	1617.81	1617.81	3.39	0.00274	HCD (High Energy Collision Dissociation)	MS2	0	200	19.3458	7358	34	27				K.VALVYGQMNEPPGAR.M	[162-176]
	0.8372	0.04567	Medium	Unambiguous	[R].GMDVVDTGAALSVPVGEATLGR.[I]		2	P80658; Q09R99	52	0	2	0.000191412	1	1	2	1	0	1058.04	2115.07	2115.08	-2.1	-0.00222	HCD (High Energy Collision Dissociation)	MS2	0	200	19.8734	7462	34	27				R.GMDVVDTGAALSVPVGEATLGR.I	[18-39]
High	A9TSZ4	ATP synthase subunit beta OS=Physcomitrella patens subsp. patens GN=PHYPADRAFT_150081 PE=3 SV=1	86	36	116	2	1	486	52.5	5.22	4641
	Percolator PEP	Percolator q-Value	Confidence	PSM Ambiguity	Annotated Sequence	Modifications	# Proteins	Protein Accessions	Ions Score	# Missed Cleavages	Charge	Expectation Value	Rank	Search Engine Rank	# Protein Groups	DeltaScore	DeltaCn	m/z [Da]	MH+ [Da]	Theo. MH+ [Da]	DeltaM [ppm]	Deltam/z [Da]	Activation Type	MS Order	Isolation Interference [%]	Ion Inject Time [ms]	RT [min]	First Scan	Identity Strict	Identity Relaxed	ptmRS: Best Site Probabilities	ptmRS: Binomial Peptide Score	ptmRS: Isoform Confidence Probability [Probability]	Sequences in Protein	Positions in Protein	PSM Modification Positions in Protein
	2.495e-09	0	High	Unambiguous	[K].cALVYGQmNEPPGAR.[A]	C1(Carbamidomethyl); M8(Oxidation)	3	A9T281; A9TSZ4; A9T278	76	0	2	1.19594e-06	1	1	2	0.9868	0	839.887	1678.77	1678.77	-0.34	-0.00029	HCD (High Energy Collision Dissociation)	MS2	12.0907	37.859	11.0942	3284	36	29				K.CALVYGQMNEPPGAR.A	[223-237]
	2.453e-07	0	High	Unambiguous	[K].cALVYGQmNEPPGAR.[A]	C1(Carbamidomethyl); M8(Oxidation)	3	A9T281; A9TSZ4; A9T278	76	0	2	1.24347e-06	1	1	2	0.9605	0	839.887	1678.77	1678.77	-0.2	-0.00016	HCD (High Energy Collision Dissociation)	MS2	10.851	19.217	11.6256	3583	36	29				K.CALVYGQMNEPPGAR.A	[223-237]
	0.0001514	0	High	Unambiguous	[K].cALVYGQmNEPPGAR.[A]	C1(Carbamidomethyl); M8(Oxidation)	3	A9T281; A9TSZ4; A9T278	29	0	3	0.0560577	1	1	2	1	0	560.261	1678.77	1678.77	-0.17	-9e-05	HCD (High Energy Collision Dissociation)	MS2	26.463	2.303	11.1383	3306	36	29				K.CALVYGQMNEPPGAR.A	[223-237]
	6.012e-09	0	High	Unambiguous	[K].cALVYGQMNEPPGAR.[A]	C1(Carbamidomethyl)	3	A9T281; A9TSZ4; A9T278	85	0	2	1.43629e-07	1	1	2	1	0	831.89	1662.77	1662.77	0.05	4e-05	HCD (High Energy Collision Dissociation)	MS2	0	4.04	12.243	3931	36	29				K.CALVYGQMNEPPGAR.A	[223-237]
	0.0002878	0	High	Unambiguous	[K].cALVYGQMNEPPGAR.[A]	C1(Carbamidomethyl)	3	A9T281; A9TSZ4; A9T278	25	0	3	0.140653	1	1	2	1	0	554.929	1662.77	1662.77	0.55	0.00031	HCD (High Energy Collision Dissociation)	MS2	35.1938	3.992	12.2726	3948	36	29				K.CALVYGQMNEPPGAR.A	[223-237]
	2.591e-07	0	High	Unambiguous	[R].VVLEVAQHLGENTVR.[T]		3	A9T281; A9TSZ4; A9T278	46	0	3	0.00113185	1	1	2	1	0	555.309	1663.91	1663.91	-0.82	-0.00046	HCD (High Energy Collision Dissociation)	MS2	2.97396	0.198	12.9488	4329	36	29				R.VVLEVAQHLGENTVR.T	[51-65]
	2.791e-11	0	High	Unambiguous	[R].VVLEVAQHLGENTVR.[T]		3	A9T281; A9TSZ4; A9T278	92	0	2	2.78043e-08	1	1	2	1	0	832.46	1663.91	1663.91	0.32	0.00027	HCD (High Energy Collision Dissociation)	MS2	36.3861	25.632	12.9048	4307	36	29				R.VVLEVAQHLGENTVR.T	[51-65]
	4.609e-07	0	High	Unambiguous	[R].VVLEVAQHLGENTVR.[T]		3	A9T281; A9TSZ4; A9T278	49	0	3	0.000533546	1	1	2	1	0	555.309	1663.91	1663.91	0.72	0.0004	HCD (High Energy Collision Dissociation)	MS2	22.6052	3.14	12.896	4300	36	29				R.VVLEVAQHLGENTVR.T	[51-65]
	1.571e-06	0	High	Unambiguous	[R].IINVIGEAIDERGDISR.[E]		2	A9T281; A9TSZ4	37	1	3	0.0033785	1	1	2	1	0	624.005	1870	1870	-0.99	-0.00062	HCD (High Energy Collision Dissociation)	MS2	13.6897	10.984	17.9706	6920	32	25				R.IINVIGEAIDERGDISR.E	[100-116]
	3.167e-05	0	High	Unambiguous	[R].IINVIGEAIDERGDISR.[E]		2	A9T281; A9TSZ4	51	1	2	0.000127062	1	1	2	1	0	935.505	1870	1870	0.06	6e-05	HCD (High Energy Collision Dissociation)	MS2	4.66512	15.182	14.6461	5287	32	25				R.IINVIGEAIDERGDISR.E	[100-116]
	5.114e-06	0	High	Unambiguous	[R].IINVIGEAIDERGDISR.[E]		2	A9T281; A9TSZ4	37	1	3	0.00356323	1	1	2	1	0	624.006	1870	1870	0.77	0.00048	HCD (High Energy Collision Dissociation)	MS2	18.1066	71.519	19.0665	7288	32	25				R.IINVIGEAIDERGDISR.E	[100-116]
	2.149e-05	0	High	Unambiguous	[R].IINVIGEAIDERGDISR.[E]		2	A9T281; A9TSZ4	33	1	3	0.00908213	1	1	2	1	0	624.006	1870	1870	0.97	0.0006	HCD (High Energy Collision Dissociation)	MS2	21.0456	31.953	16.2972	6205	32	25				R.IINVIGEAIDERGDISR.E	[100-116]
	5.366e-06	0	High	Unambiguous	[R].IINVIGEAIDERGDISR.[E]		2	A9T281; A9TSZ4	40	1	3	0.00161506	1	1	2	1	0	624.006	1870	1870	0.97	0.0006	HCD (High Energy Collision Dissociation)	MS2	20.8147	9.329	15.0837	5536	32	25				R.IINVIGEAIDERGDISR.E	[100-116]
	2.269e-06	0	High	Unambiguous	[R].IINVIGEAIDERGDISR.[E]		2	A9T281; A9TSZ4	51	1	3	0.000118902	1	1	2	1	0	624.007	1870.01	1870	1.46	0.00091	HCD (High Energy Collision Dissociation)	MS2	0.192432	0.088	14.5332	5225	32	25				R.IINVIGEAIDERGDISR.E	[100-116]
	5.281e-06	0	High	Unambiguous	[R].IINVIGEAIDERGDISR.[E]		2	A9T281; A9TSZ4	43	1	3	0.000763362	1	1	2	1	0	624.007	1870.01	1870	1.75	0.00109	HCD (High Energy Collision Dissociation)	MS2	9.08938	51.031	17.4356	6727	31	24				R.IINVIGEAIDERGDISR.E	[100-116]
	8.834e-05	0	High	Unambiguous	[R].IINVIGEAIDERGDISR.[E]		2	A9T281; A9TSZ4	14	1	3	0.600843	1	1	2	1	0	624.007	1870.01	1870	2.04	0.00127	HCD (High Energy Collision Dissociation)	MS2	78.2469	18.56	16.8184	6455	32	25				R.IINVIGEAIDERGDISR.E	[100-116]
	2.719e-06	0	High	Unambiguous	[R].IINVIGEAIDERGDISR.[E]		2	A9T281; A9TSZ4	38	1	3	0.00236851	1	1	2	1	0	624.007	1870.01	1870	2.24	0.0014	HCD (High Energy Collision Dissociation)	MS2	13.2125	17.571	18.5032	7103	32	25				R.IINVIGEAIDERGDISR.E	[100-116]
	0.0007443	0	High	Unambiguous	[R].DAEGQDVLFFIDNIFR.[F]		3	A9T281; A9TSZ4; A9T278	65	0	2	8.99136e-06	1	1	2	1	0	949.968	1898.93	1898.93	0.63	0.00059	HCD (High Energy Collision Dissociation)	MS2	0.403276	26.254	18.784	7209	34	27				R.DAEGQDVLFFIDNIFR.F	[253-268]
	3.111e-09	0	High	Unambiguous	[K].GLPPILTALEVQDHNLR.[V]		3	A9T281; A9TSZ4; A9T278	71	0	3	7.31904e-07	1	1	2	1	0	629.354	1886.05	1886.05	-0.56	-0.00035	HCD (High Energy Collision Dissociation)	MS2	18.2481	18.718	16.2467	6180	29	22				K.GLPPILTALEVQDHNLR.V	[34-50]
	2.003e-08	0	High	Unambiguous	[K].GLPPILTALEVQDHNLR.[V]		3	A9T281; A9TSZ4; A9T278	55	0	2	2.55086e-05	1	1	2	1	0	943.529	1886.05	1886.05	0.36	0.00034	HCD (High Energy Collision Dissociation)	MS2	18.2687	81.35	16.4765	6293	29	22				K.GLPPILTALEVQDHNLR.V	[34-50]
	1.399e-08	0	High	Unambiguous	[R].EGNDLYKEmIESGVIK.[L]	M9(Oxidation)	3	A9T281; A9TSZ4; A9T278	68	1	2	4.92109e-06	1	1	2	1	0	920.953	1840.9	1840.9	-0.46	-0.00043	HCD (High Energy Collision Dissociation)	MS2	0	5.679	12.3537	3993	34	27				R.EGNDLYKEMIESGVIK.L	[198-213]
	4.182e-06	0	High	Unambiguous	[R].EGNDLYKEmIESGVIK.[L]	M9(Oxidation)	3	A9T281; A9TSZ4; A9T278	59	1	3	4.39158e-05	1	1	2	1	0	614.305	1840.9	1840.9	-0.31	-0.00019	HCD (High Energy Collision Dissociation)	MS2	20.2064	3.743	12.3354	3985	34	27				R.EGNDLYKEMIESGVIK.L	[198-213]
	3.662e-10	0	High	Unambiguous	[R].EGNDLYKEMIESGVIK.[L]		3	A9T281; A9TSZ4; A9T278	91	1	2	2.18976e-08	1	1	2	0.967	0	912.956	1824.91	1824.9	0.29	0.00027	HCD (High Energy Collision Dissociation)	MS2	24.1413	27.255	14.8015	5377	34	27				R.EGNDLYKEMIESGVIK.L	[198-213]
	6.381e-06	0	High	Unambiguous	[R].EGNDLYKEMIESGVIK.[L]		3	A9T281; A9TSZ4; A9T278	59	1	3	3.49496e-05	1	1	2	1	0	608.974	1824.91	1824.9	0.85	0.00052	HCD (High Energy Collision Dissociation)	MS2	3.68454	3.06	14.7927	5370	34	27				R.EGNDLYKEMIESGVIK.L	[198-213]
	1.45e-05	0	High	Unambiguous	[R].FTQANSEVSALLGR.[I]		3	A9T281; A9TSZ4; A9T278	80	0	3	2.75709e-07	1	1	2	1	0	498.264	1492.78	1492.78	1.3	0.00065	HCD (High Energy Collision Dissociation)	MS2	42.1091	5.663	14.3157	5104	33	26				R.FTQANSEVSALLGR.I	[269-282]
	0.0001919	0	High	Unambiguous	[R].FTQANSEVSALLGR.[I]		3	A9T281; A9TSZ4; A9T278	75	0	2	7.22227e-07	1	1	2	1	0	746.893	1492.78	1492.78	1.72	0.00128	HCD (High Energy Collision Dissociation)	MS2	69.9969	200	18.9096	7249	33	27				R.FTQANSEVSALLGR.I	[269-282]
	4.555e-05	0	High	Unambiguous	[R].FTQANSEVSALLGR.[I]		3	A9T281; A9TSZ4; A9T278	74	0	2	9.68429e-07	1	1	2	1	0	746.893	1492.78	1492.78	2.46	0.00183	HCD (High Energy Collision Dissociation)	MS2	62.3062	121.688	18.1763	6990	33	26				R.FTQANSEVSALLGR.I	[269-282]
	3.051e-05	0	High	Unambiguous	[R].FTQANSEVSALLGR.[I]		3	A9T281; A9TSZ4; A9T278	114	0	2	1.03288e-10	1	1	2	1	0	746.893	1492.78	1492.78	2.62	0.00196	HCD (High Energy Collision Dissociation)	MS2	2.57141	0.37	14.3069	5097	33	26				R.FTQANSEVSALLGR.I	[269-282]
	9.969e-05	0	High	Unambiguous	[K].TVLIMELINNIAK.[A]		5	A9T281; A9TSZ4; A9T278; P80658; Q09R99	47	0	3	0.000224052	1	1	4	1	0	491.289	1471.85	1471.86	-1.23	-0.0006	HCD (High Energy Collision Dissociation)	MS2	0.136937	3.418	18.6135	7148	30	23				K.TVLIMELINNIAK.A	[169-181]
	0.0001252	0	High	Unambiguous	[K].TVLIMELINNIAK.[A]		5	A9T281; A9TSZ4; A9T278; P80658; Q09R99	34	0	2	0.00460706	1	1	4	1	0	736.432	1471.86	1471.86	0.5	0.00037	HCD (High Energy Collision Dissociation)	MS2	45.151	200	19.6655	7425	30	23				K.TVLIMELINNIAK.A	[169-181]
	5.446e-05	0	High	Unambiguous	[K].TVLIMELINNIAK.[A]		5	A9T281; A9TSZ4; A9T278; P80658; Q09R99	62	0	2	5.82668e-06	1	1	4	1	0	736.432	1471.86	1471.86	1.25	0.00092	HCD (High Energy Collision Dissociation)	MS2	0.082004	0.044	18.6097	7145	29	22				K.TVLIMELINNIAK.A	[169-181]
	0.0001458	0	High	Unambiguous	[K].TVLIMELINNIAK.[A]		5	A9T281; A9TSZ4; A9T278; P80658; Q09R99	37	0	2	0.00179234	1	1	4	1	0	736.432	1471.86	1471.86	1.5	0.0011	HCD (High Energy Collision Dissociation)	MS2	53.3776	177.5	19.1357	7306	29	22				K.TVLIMELINNIAK.A	[169-181]
	0.0009094	0	High	Unambiguous	[K].TVLImELINNIAK.[A]	M5(Oxidation)	5	A9T281; A9TSZ4; A9T278; P80658; Q09R99	40	0	2	0.000777942	1	1	4	0.775	0	744.428	1487.85	1487.85	-1.17	-0.00087	HCD (High Energy Collision Dissociation)	MS2	64.4075	200	19.4221	7375	28	21				K.TVLIMELINNIAK.A	[169-181]
	3.583e-05	0	High	Unambiguous	[K].TVLImELINNIAK.[A]	M5(Oxidation)	5	A9T281; A9TSZ4; A9T278; P80658; Q09R99	46	0	3	0.000181474	1	1	4	1	0	496.622	1487.85	1487.85	0.5	0.00025	HCD (High Energy Collision Dissociation)	MS2	10.754	11.259	17.8321	6873	28	21				K.TVLIMELINNIAK.A	[169-181]
	3.925e-05	0	High	Unambiguous	[K].TVLImELINNIAK.[A]	M5(Oxidation)	5	A9T281; A9TSZ4; A9T278; P80658; Q09R99	59	0	2	7.671e-06	1	1	4	0.8814	0	744.43	1487.85	1487.85	2.19	0.00163	HCD (High Energy Collision Dissociation)	MS2	39.4983	18.111	18.2131	6999	27	20				K.TVLIMELINNIAK.A	[169-181]
	0.0005445	0	High	Unambiguous	[K].TVLImELINNIAK.[A]	M5(Oxidation)	5	A9T281; A9TSZ4; A9T278; P80658; Q09R99	46	0	2	0.000138948	1	1	4	1	0	744.43	1487.85	1487.85	2.28	0.00169	HCD (High Energy Collision Dissociation)	MS2	53.3478	130.824	18.894	7245	27	20				K.TVLIMELINNIAK.A	[169-181]
	0.000221	0	High	Unambiguous	[K].TVLImELINNIAK.[A]	M5(Oxidation)	5	A9T281; A9TSZ4; A9T278; P80658; Q09R99	77	0	2	1.19084e-07	1	1	4	0.9091	0	744.43	1487.85	1487.85	2.28	0.00169	HCD (High Energy Collision Dissociation)	MS2	36.9757	44.532	17.6892	6827	27	20				K.TVLIMELINNIAK.A	[169-181]
	7.824e-14	0	High	Unambiguous	[K].STDFTGAGSVGSIATVIGAVVDVKFEK.[G]		3	A9T281; A9TSZ4; A9T278	111	1	3	1.31579e-10	1	1	2	1	0	885.801	2655.39	2655.39	0.7	0.00062	HCD (High Energy Collision Dissociation)	MS2	2.24834	25.799	18.4217	7068	32	25				K.STDFTGAGSVGSIATVIGAVVDVKFEK.G	[7-33]
	6.39e-11	0	High	Unambiguous	[K].NLQDIIAILGMDELSEDDKLTVAR.[A]		3	A9T281; A9TSZ4; A9T278	77	1	3	4.50004e-07	1	1	2	1	0	891.465	2672.38	2672.38	0.19	0.00017	HCD (High Energy Collision Dissociation)	MS2	2.88375	9.536	18.4526	7081	33	26				K.NLQDIIAILGMDELSEDDKLTVAR.A	[391-414]
	4.232e-05	0	High	Unambiguous	[R].VGLTGLTVAEHFRDAEGQDVLFFIDNIFR.[F]		3	A9T281; A9TSZ4; A9T278	5	1	3	6.25455	1	1	2	1	0	1093.9	3279.67	3279.68	-2.8	-0.00306	HCD (High Energy Collision Dissociation)	MS2	6.71266	144.241	18.6243	7155	33	26				R.VGLTGLTVAEHFRDAEGQDVLFFIDNIFR.F	[240-268]
	6.09e-07	0	High	Unambiguous	[R].VGLTGLTVAEHFRDAEGQDVLFFIDNIFR.[F]		3	A9T281; A9TSZ4; A9T278	29	1	4	0.0260895	1	1	2	1	0	820.674	3279.67	3279.68	-1.89	-0.00155	HCD (High Energy Collision Dissociation)	MS2	0	13.613	18.616	7150	32	25				R.VGLTGLTVAEHFRDAEGQDVLFFIDNIFR.F	[240-268]
	8.19936e-19	0	High	Unambiguous	[R].GVLDGKYDDLPEQAFYMVGGIEEVSQKAEK.[L]		2	A9T281; A9TSZ4	87	2	3	7.27961e-08	1	1	2	1	0	1105.88	3315.61	3315.61	1.56	0.00172	HCD (High Energy Collision Dissociation)	MS2	0	117.234	17.162	6612	35	28				R.GVLDGKYDDLPEQAFYMVGGIEEVSQKAEK.L	[451-480]
	2.171e-12	0	High	Unambiguous	[R].GVLDGKYDDLPEQAFYMVGGIEEVSQKAEK.[L]		2	A9T281; A9TSZ4	56	2	4	8.97275e-05	1	1	2	1	0	829.66	3315.62	3315.61	2.38	0.00197	HCD (High Energy Collision Dissociation)	MS2	8.35303	80.506	17.1272	6595	35	28				R.GVLDGKYDDLPEQAFYMVGGIEEVSQKAEK.L	[451-480]
	2.076e-14	0	High	Unambiguous	[R].GVLDGKYDDLPEQAFYmVGGIEEVSQKAEK.[L]	M17(Oxidation)	2	A9T281; A9TSZ4	90	2	3	3.94793e-08	1	1	2	1	0	1111.21	3331.6	3331.6	-0.3	-0.00033	HCD (High Energy Collision Dissociation)	MS2	0	18.468	15.5062	5772	36	29				R.GVLDGKYDDLPEQAFYMVGGIEEVSQKAEK.L	[451-480]
	1.594e-12	0	High	Unambiguous	[R].GVLDGKYDDLPEQAFYmVGGIEEVSQKAEK.[L]	M17(Oxidation)	2	A9T281; A9TSZ4	54	2	4	0.000139866	1	1	2	1	0	833.658	3331.61	3331.6	2.21	0.00184	HCD (High Energy Collision Dissociation)	MS2	9.08794	44.78	15.4593	5748	35	28				R.GVLDGKYDDLPEQAFYMVGGIEEVSQKAEK.L	[451-480]
	4.784e-11	0	High	Unambiguous	[K].GSITSVQAIYVPADDLTDPAPATTFAHLDATTVLSR.[Q]		3	A9T281; A9TSZ4; A9T278	34	0	4	0.00749116	1	1	2	1	0	929.48	3714.9	3714.89	3.09	0.00287	HCD (High Energy Collision Dissociation)	MS2	18.1678	17.527	16.3693	6238	32	25				K.GSITSVQAIYVPADDLTDPAPATTFAHLDATTVLSR.Q	[310-345]
	6.748e-14	0	High	Unambiguous	[K].GSITSVQAIYVPADDLTDPAPATTFAHLDATTVLSR.[Q]		3	A9T281; A9TSZ4; A9T278	72	0	3	1.06378e-06	1	1	2	1	0	1238.97	3714.89	3714.89	0.72	0.00089	HCD (High Energy Collision Dissociation)	MS2	0.619939	6.966	16.3642	6234	32	25				K.GSITSVQAIYVPADDLTDPAPATTFAHLDATTVLSR.Q	[310-345]
	1.56e-14	0	High	Unambiguous	[K].GSITSVQAIYVPADDLTDPAPATTFAHLDATTVLSR.[Q]		3	A9T281; A9TSZ4; A9T278	46	0	3	0.000477132	1	1	2	1	0	1238.97	3714.89	3714.89	0.32	0.0004	HCD (High Energy Collision Dissociation)	MS2	4.18932	200	18.1972	6995	32	25				K.GSITSVQAIYVPADDLTDPAPATTFAHLDATTVLSR.Q	[310-345]
	9.846e-14	0	High	Unambiguous	[K].NLQDIIAILGmDELSEDDKLTVAR.[A]	M11(Oxidation)	3	A9T281; A9TSZ4; A9T278	66	1	3	5.30805e-06	1	1	2	1	0	896.795	2688.37	2688.38	-2.17	-0.00194	HCD (High Energy Collision Dissociation)	MS2	9.94083	74.34	17.9774	6925	33	26				K.NLQDIIAILGMDELSEDDKLTVAR.A	[391-414]
	4.929e-13	0	High	Unambiguous	[K].YDDLPEQAFYMVGGIEEVSQKAEK.[L]		2	A9T281; A9TSZ4	63	1	3	2.17497e-05	1	1	2	1	0	916.102	2746.29	2746.29	-0.55	-0.0005	HCD (High Energy Collision Dissociation)	MS2	9.75748	84.943	17.0184	6544	36	29				K.YDDLPEQAFYMVGGIEEVSQKAEK.L	[457-480]
	1.076e-11	0	High	Unambiguous	[M].STDNKSTDFTGAGSVGSIATVIGAVVDVK.[F]		2	A9TSZ4; A9T278	101	1	3	1.6976e-09	1	1	1	1	0	932.816	2796.43	2796.43	2.91	0.00271	HCD (High Energy Collision Dissociation)	MS2	2.19217	80.826	17.7846	6857	33	26				M.STDNKSTDFTGAGSVGSIATVIGAVVDVK.F	[2-30]
	2.905e-11	0	High	Unambiguous	[R].GVLDGKYDDLPEQAFYMVGGIEEVSQK.[A]		2	A9T281; A9TSZ4	67	1	3	8.55902e-06	1	1	2	1	0	996.483	2987.43	2987.43	0.15	0.00015	HCD (High Energy Collision Dissociation)	MS2	1.2459	7.467	17.362	6695	36	29				R.GVLDGKYDDLPEQAFYMVGGIEEVSQK.A	[451-477]
	0.0002266	0	High	Unambiguous	[R].GVLDGKYDDLPEQAFYmVGGIEEVSQK.[A]	M17(Oxidation)	2	A9T281; A9TSZ4	21	1	3	0.332547	1	1	2	1	0	1001.81	3003.43	3003.43	-0.74	-0.00074	HCD (High Energy Collision Dissociation)	MS2	70.7795	200	19.1061	7299	36	29				R.GVLDGKYDDLPEQAFYMVGGIEEVSQK.A	[451-477]
	3.726e-10	0	High	Unambiguous	[R].GVLDGKYDDLPEQAFYmVGGIEEVSQK.[A]	M17(Oxidation)	2	A9T281; A9TSZ4	80	1	3	4.6165e-07	1	1	2	1	0	1001.81	3003.43	3003.43	0.36	0.00036	HCD (High Energy Collision Dissociation)	MS2	0	12.497	15.731	5897	36	29				R.GVLDGKYDDLPEQAFYMVGGIEEVSQK.A	[451-477]
	6.987e-06	0	High	Unambiguous	[R].GVLDGKYDDLPEQAFYmVGGIEEVSQK.[A]	M17(Oxidation)	2	A9T281; A9TSZ4	17	1	4	0.880431	1	1	2	1	0	751.614	3003.43	3003.43	1.11	0.00083	HCD (High Energy Collision Dissociation)	MS2	49.5274	10.841	15.7948	5934	36	29				R.GVLDGKYDDLPEQAFYMVGGIEEVSQK.A	[451-477]
	0.0002048	0	High	Unambiguous	[R].IINVIGEAIDERGDISREHVLGIHR.[E]		2	A9T281; A9TSZ4	5	2	6	2.48239	1	1	2	1	0	469.427	2811.52	2811.52	0.63	0.00029	HCD (High Energy Collision Dissociation)	MS2	1.24159	0.447	14.1099	4986	28	21				R.IINVIGEAIDERGDISREHVLGIHR.E	[100-124]
	5.022e-12	0	High	Unambiguous	[R].TREGNDLYKEMIESGVIK.[L]		3	A9T281; A9TSZ4; A9T278	94	2	2	1.08785e-08	1	1	2	0.9255	0	1041.53	2082.05	2082.05	-0.97	-0.00101	HCD (High Energy Collision Dissociation)	MS2	3.07544	24.928	14.0621	4961	34	27				R.TREGNDLYKEMIESGVIK.L	[196-213]
	4.357e-12	0	High	Unambiguous	[R].TREGNDLYKEMIESGVIK.[L]		3	A9T281; A9TSZ4; A9T278	60	2	3	2.94828e-05	1	1	2	1	0	694.689	2082.05	2082.05	-0.51	-0.00035	HCD (High Energy Collision Dissociation)	MS2	8.86895	1.926	14.0521	4953	34	27				R.TREGNDLYKEMIESGVIK.L	[196-213]
	2.356e-09	0	High	Unambiguous	[R].TREGNDLYKEMIESGVIK.[L]		3	A9T281; A9TSZ4; A9T278	57	2	4	5.75619e-05	1	1	2	1	0	521.269	2082.05	2082.05	-0.1	-5e-05	HCD (High Energy Collision Dissociation)	MS2	4.80366	1.723	14.0546	4955	34	27				R.TREGNDLYKEMIESGVIK.L	[196-213]
	0.0008329	0	High	Unambiguous	[R].QISELGIYPAVDPLDSTSR.[M]		3	A9T281; A9TSZ4; A9T278	44	0	2	0.0012397	1	1	2	1	0	1031.03	2061.05	2061.05	0.82	0.00084	HCD (High Energy Collision Dissociation)	MS2	15.2758	10.823	17.0419	6553	34	27				R.QISELGIYPAVDPLDSTSR.M	[346-364]
	7.754e-08	0	High	Unambiguous	[R].QISELGIYPAVDPLDSTSR.[M]		3	A9T281; A9TSZ4; A9T278	61	0	3	2.37858e-05	1	1	2	1	0	687.689	2061.05	2061.05	0.66	0.00046	HCD (High Energy Collision Dissociation)	MS2	8.40583	5.292	15.4196	5723	34	27				R.QISELGIYPAVDPLDSTSR.M	[346-364]
	6.474e-08	0	High	Unambiguous	[R].QISELGIYPAVDPLDSTSR.[M]		3	A9T281; A9TSZ4; A9T278	72	0	2	1.65213e-06	1	1	2	1	0	1031.03	2061.05	2061.05	0.46	0.00048	HCD (High Energy Collision Dissociation)	MS2	3.72858	56.136	15.387	5704	34	27				R.QISELGIYPAVDPLDSTSR.M	[346-364]
	1.13e-08	0	High	Unambiguous	[K].STDFTGAGSVGSIATVIGAVVDVK.[F]		3	A9T281; A9TSZ4; A9T278	31	0	2	0.0151048	1	1	2	1	0	1126.1	2251.18	2251.18	1.12	0.00126	HCD (High Energy Collision Dissociation)	MS2	25.8816	54.623	18.4974	7099	33	26				K.STDFTGAGSVGSIATVIGAVVDVK.F	[7-30]
	2.567e-07	0	High	Unambiguous	[R].EAPAFVDQGTEmEILETGIK.[V]	M12(Oxidation)	3	A9T281; A9TSZ4; A9T278	67	0	3	7.37063e-06	1	1	2	1	0	732.023	2194.05	2194.06	-2.03	-0.00149	HCD (High Energy Collision Dissociation)	MS2	14.7174	2.158	14.8763	5417	35	28				R.EAPAFVDQGTEMEILETGIK.V	[125-144]
	1.196e-08	0	High	Unambiguous	[R].EAPAFVDQGTEmEILETGIK.[V]	M12(Oxidation)	3	A9T281; A9TSZ4; A9T278	81	0	2	2.96739e-07	1	1	2	1	0	1097.53	2194.05	2194.06	-1.67	-0.00183	HCD (High Energy Collision Dissociation)	MS2	10.2221	200	18.006	6935	35	28				R.EAPAFVDQGTEMEILETGIK.V	[125-144]
	8.117e-10	0	High	Unambiguous	[R].EAPAFVDQGTEmEILETGIK.[V]	M12(Oxidation)	3	A9T281; A9TSZ4; A9T278	89	0	2	4.88559e-08	1	1	2	1	0	1097.53	2194.06	2194.06	-0.78	-0.00085	HCD (High Energy Collision Dissociation)	MS2	0.870374	8.857	14.8468	5400	35	28				R.EAPAFVDQGTEMEILETGIK.V	[125-144]
	1.956e-06	0	High	Unambiguous	[R].EAPAFVDQGTEmEILETGIK.[V]	M12(Oxidation)	3	A9T281; A9TSZ4; A9T278	99	0	2	4.45571e-09	1	1	2	1	0	1097.53	2194.06	2194.06	-0.66	-0.00073	HCD (High Energy Collision Dissociation)	MS2	14.2405	200	19.1908	7319	35	28				R.EAPAFVDQGTEMEILETGIK.V	[125-144]
	1.045e-06	0	High	Unambiguous	[R].EAPAFVDQGTEmEILETGIK.[V]	M12(Oxidation)	3	A9T281; A9TSZ4; A9T278	36	0	2	0.00952632	1	1	2	1	0	1097.54	2194.06	2194.06	2.01	0.0022	HCD (High Energy Collision Dissociation)	MS2		76.828	18.6809	7175	35	28				R.EAPAFVDQGTEMEILETGIK.V	[125-144]
	2.828e-05	0	High	Unambiguous	[R].EAPAFVDQGTEmEILETGIK.[V]	M12(Oxidation)	3	A9T281; A9TSZ4; A9T278	64	0	3	1.52379e-05	1	1	2	1	0	732.026	2194.06	2194.06	2.06	0.0015	HCD (High Energy Collision Dissociation)	MS2	6.30254	200	19.0224	7277	35	28				R.EAPAFVDQGTEMEILETGIK.V	[125-144]
	2.52e-08	0	High	Unambiguous	[R].TREGNDLYKEmIESGVIK.[L]	M11(Oxidation)	3	A9T281; A9TSZ4; A9T278	47	2	3	0.000722844	1	1	2	1	0	700.021	2098.05	2098.05	0.15	0.0001	HCD (High Energy Collision Dissociation)	MS2	4.09975	3.049	11.7079	3629	35	28				R.TREGNDLYKEMIESGVIK.L	[196-213]
	2.202e-08	0	High	Unambiguous	[R].TREGNDLYKEmIESGVIK.[L]	M11(Oxidation)	3	A9T281; A9TSZ4; A9T278	71	2	4	2.85007e-06	1	1	2	1	0	525.268	2098.05	2098.05	0.58	0.0003	HCD (High Energy Collision Dissociation)	MS2	5.77207	1.334	11.7054	3627	35	28				R.TREGNDLYKEMIESGVIK.L	[196-213]
	7.368e-08	0	High	Unambiguous	[R].EAPAFVDQGTEMEILETGIK.[V]		3	A9T281; A9TSZ4; A9T278	92	0	2	2.10475e-08	1	1	2	1	0	1089.54	2178.06	2178.06	0.13	0.00015	HCD (High Energy Collision Dissociation)	MS2	0	200	18.9661	7263	35	28				R.EAPAFVDQGTEMEILETGIK.V	[125-144]
	1.202e-11	0	High	Unambiguous	[R].EAPAFVDQGTEMEILETGIK.[V]		3	A9T281; A9TSZ4; A9T278	111	0	2	2.60548e-10	1	1	2	1	0	1089.54	2178.06	2178.06	0.47	0.00051	HCD (High Energy Collision Dissociation)	MS2	0	4.222	15.9284	6007	35	28				R.EAPAFVDQGTEMEILETGIK.V	[125-144]
	7.814e-07	0	High	Unambiguous	[R].EAPAFVDQGTEMEILETGIK.[V]		3	A9T281; A9TSZ4; A9T278	67	0	3	7.47651e-06	1	1	2	1	0	726.693	2178.07	2178.06	0.77	0.00056	HCD (High Energy Collision Dissociation)	MS2	15.045	200	18.0983	6964	35	28				R.EAPAFVDQGTEMEILETGIK.V	[125-144]
	1.75e-08	0	High	Unambiguous	[R].EAPAFVDQGTEMEILETGIK.[V]		3	A9T281; A9TSZ4; A9T278	87	0	2	7.1895e-08	1	1	2	1	0	1089.54	2178.07	2178.06	0.81	0.00088	HCD (High Energy Collision Dissociation)	MS2	0	200	18.1617	6984	35	28				R.EAPAFVDQGTEMEILETGIK.V	[125-144]
	2.685e-05	0	High	Unambiguous	[R].EAPAFVDQGTEMEILETGIK.[V]		3	A9T281; A9TSZ4; A9T278	75	0	2	1.19814e-06	1	1	2	1	0	1089.54	2178.07	2178.06	0.94	0.00102	HCD (High Energy Collision Dissociation)	MS2		200	19.4866	7389	35	28				R.EAPAFVDQGTEMEILETGIK.V	[125-144]
	0.000213	0	High	Unambiguous	[R].EAPAFVDQGTEMEILETGIK.[V]		3	A9T281; A9TSZ4; A9T278	54	0	3	0.000131777	1	1	2	1	0	726.694	2178.07	2178.06	1.61	0.00117	HCD (High Energy Collision Dissociation)	MS2	7.7801	200	18.8196	7221	35	28				R.EAPAFVDQGTEMEILETGIK.V	[125-144]
	2.491e-07	0	High	Unambiguous	[R].EAPAFVDQGTEMEILETGIK.[V]		3	A9T281; A9TSZ4; A9T278	62	0	3	2.09334e-05	1	1	2	1	0	726.694	2178.07	2178.06	1.7	0.00123	HCD (High Energy Collision Dissociation)	MS2	4.35236	1.606	15.9311	6009	35	28				R.EAPAFVDQGTEMEILETGIK.V	[125-144]
	1.01e-12	0	High	Unambiguous	[R].IPSAVGYQPTLATDLGGLQER.[I]		3	A9T281; A9TSZ4; A9T278	102	0	2	1.33584e-09	1	1	2	1	0	1093.58	2186.15	2186.15	0.06	7e-05	HCD (High Energy Collision Dissociation)	MS2	0	6.854	14.821	5386	32	25				R.IPSAVGYQPTLATDLGGLQER.I	[283-303]
	2.056e-06	0	High	Unambiguous	[R].VLNTGSPImVPVGR.[A]	M9(Oxidation)	3	A9T281; A9TSZ4; A9T278	85	0	2	3.32906e-08	1	1	2	1	0	728.404	1455.8	1455.8	1.22	0.00089	HCD (High Energy Collision Dissociation)	MS2	22.3957	1.695	13.0336	4377	30	23				R.VLNTGSPIMVPVGR.A	[81-94]
	0.0005256	0	High	Unambiguous	[R].TIAMETTDGLVR.[G]		3	A9T281; A9TSZ4; A9T278	60	0	2	2.31931e-05	1	1	2	1	0	653.839	1306.67	1306.67	2.18	0.00142	HCD (High Energy Collision Dissociation)	MS2	3.13029	1.132	12.8639	4281	33	26				R.TIAMETTDGLVR.G	[66-77]
	9.363e-05	0	High	Unambiguous	[K].LGDKQMESK.[C]		3	A9T281; A9TSZ4; A9T278	63	1	2	8.30089e-06	1	1	2	0.9524	0	518.26	1035.51	1035.51	-1.49	-0.00077	HCD (High Energy Collision Dissociation)	MS2	17.2666	2.075	7.8179	1451	31	24				K.LGDKQMESK.C	[214-222]
	0.000456	0	High	Unambiguous	[R].EHVLGIHR.[E]		2	A9T281; A9TSZ4	45	0	3	0.00183316	1	1	2	0.6889	0	320.851	960.537	960.537	0.01	0	HCD (High Energy Collision Dissociation)	MS2	5.10774	1.839	9.1182	2170	37	30				R.EHVLGIHR.E	[117-124]
	5.226e-06	0	High	Unambiguous	[K].IGLFGGAGVGK.[T]		5	A9T281; A9TSZ4; A9T278; P80658; Q09R99	40	0	2	0.0010613	1	1	4	0.65	0	488.285	975.563	975.562	1.24	0.00061	HCD (High Energy Collision Dissociation)	MS2	26.6734	54.548	18.0786	6959	30	23				K.IGLFGGAGVGK.T	[158-168]
	0.0001908	0	High	Unambiguous	[K].IGLFGGAGVGK.[T]		5	A9T281; A9TSZ4; A9T278; P80658; Q09R99	51	0	2	9.01964e-05	1	1	4	0.6863	0	488.285	975.562	975.562	-0.32	-0.00016	HCD (High Energy Collision Dissociation)	MS2	0.509977	0.139	14.0238	4937	30	23				K.IGLFGGAGVGK.T	[158-168]
	2.455e-05	0	High	Unambiguous	[K].AHGGFSVFAGVGER.[T]		3	A9T281; A9TSZ4; A9T278	58	0	3	3.96914e-05	1	1	2	1	0	464.235	1390.69	1390.69	2.35	0.00109	HCD (High Energy Collision Dissociation)	MS2	11.7899	20.916	18.113	6967	33	26				K.AHGGFSVFAGVGER.T	[182-195]
	1.588e-05	0	High	Unambiguous	[K].AHGGFSVFAGVGER.[T]		3	A9T281; A9TSZ4; A9T278	48	0	3	0.000364333	1	1	2	1	0	464.235	1390.69	1390.69	1.95	0.0009	HCD (High Energy Collision Dissociation)	MS2	16.0474	75.205	17.5517	6772	33	26				K.AHGGFSVFAGVGER.T	[182-195]
	2.286e-05	0	High	Unambiguous	[K].AHGGFSVFAGVGER.[T]		3	A9T281; A9TSZ4; A9T278	50	0	3	0.000240591	1	1	2	1	0	464.234	1390.69	1390.69	1.89	0.00087	HCD (High Energy Collision Dissociation)	MS2	23.9494	143.036	16.8012	6451	33	26				K.AHGGFSVFAGVGER.T	[182-195]
	0.0003297	0	High	Unambiguous	[K].AHGGFSVFAGVGER.[T]		3	A9T281; A9TSZ4; A9T278	58	0	3	4.38411e-05	1	1	2	1	0	464.234	1390.69	1390.69	1.1	0.00051	HCD (High Energy Collision Dissociation)	MS2	15.316	8.226	14.1061	4983	34	27				K.AHGGFSVFAGVGER.T	[182-195]
	9.896e-05	0	High	Unambiguous	[K].AHGGFSVFAGVGER.[T]		3	A9T281; A9TSZ4; A9T278	48	0	3	0.000433632	1	1	2	1	0	464.234	1390.69	1390.69	0.17	8e-05	HCD (High Energy Collision Dissociation)	MS2	21.768	93.44	18.6702	7173	34	27				K.AHGGFSVFAGVGER.T	[182-195]
	7.062e-05	0	High	Unambiguous	[K].AHGGFSVFAGVGER.[T]		3	A9T281; A9TSZ4; A9T278	60	0	3	2.86793e-05	1	1	2	1	0	464.234	1390.69	1390.69	-0.09	-4e-05	HCD (High Energy Collision Dissociation)	MS2	21.0953	2.635	13.5724	4682	34	27				K.AHGGFSVFAGVGER.T	[182-195]
	9.325e-09	0	High	Unambiguous	[K].AHGGFSVFAGVGER.[T]		3	A9T281; A9TSZ4; A9T278	69	0	2	3.49811e-06	1	1	2	0.9275	0	695.846	1390.69	1390.69	-0.63	-0.00044	HCD (High Energy Collision Dissociation)	MS2	8.87269	5.221	13.5774	4686	34	27				K.AHGGFSVFAGVGER.T	[182-195]
	2.753e-07	0	High	Unambiguous	[R].VGLTGLTVAEHFR.[D]		3	A9T281; A9TSZ4; A9T278	87	0	3	3.07765e-08	1	1	2	0.9885	0	467.262	1399.77	1399.77	0.98	0.00046	HCD (High Energy Collision Dissociation)	MS2	15.2203	3.899	14.0093	4932	31	24				R.VGLTGLTVAEHFR.D	[240-252]
	6.892e-05	0	High	Unambiguous	[R].VGLTGLTVAEHFR.[D]		3	A9T281; A9TSZ4; A9T278	123	0	2	6.77453e-12	1	1	2	0.9106	0	700.388	1399.77	1399.77	-0.62	-0.00043	HCD (High Energy Collision Dissociation)	MS2	3.06302	1.054	14.0495	4951	31	24				R.VGLTGLTVAEHFR.D	[240-252]
	4.769e-05	0	High	Unambiguous	[R].ILGEEHYYcAR.[D]	C9(Carbamidomethyl)	3	A9T281; A9TSZ4; A9T278	55	0	2	8.80246e-05	1	1	2	0.7636	0	705.827	1410.65	1410.65	-0.03	-2e-05	HCD (High Energy Collision Dissociation)	MS2	36.2461	3.276	10.9426	3196	34	27				R.ILGEEHYYCAR.D	[370-380]
	4.61e-05	0	High	Unambiguous	[R].ILGEEHYYcAR.[D]	C9(Carbamidomethyl)	3	A9T281; A9TSZ4; A9T278	47	0	3	0.000514612	1	1	2	0.8085	0	470.887	1410.65	1410.65	-0.32	-0.00015	HCD (High Energy Collision Dissociation)	MS2	5.75179	0.262	10.9388	3193	34	27				R.ILGEEHYYCAR.D	[370-380]
	0.0003165	0	High	Unambiguous	[R].TIAmETTDGLVR.[G]	M4(Oxidation)	3	A9T281; A9TSZ4; A9T278	61	0	2	2.0103e-05	1	1	2	1	0	661.835	1322.66	1322.66	0.36	0.00024	HCD (High Energy Collision Dissociation)	MS2	2.15228	1.426	11.8456	3706	34	27				R.TIAMETTDGLVR.G	[66-77]
	0.0002203	0	High	Unambiguous	[R].TIAmETTDGLVR.[G]	M4(Oxidation)	3	A9T281; A9TSZ4; A9T278	61	0	2	1.79036e-05	1	1	2	1	0	661.835	1322.66	1322.66	0.18	0.00012	HCD (High Energy Collision Dissociation)	MS2	11.9892	21.239	11.2628	3379	33	26				R.TIAMETTDGLVR.G	[66-77]
	0.0004444	0	High	Unambiguous	[R].IINVIGEAIDER.[G]		3	A9T281; A9TSZ4; A9T278	23	0	3	0.0631349	1	1	2	1	0	447.917	1341.74	1341.74	-0.28	-0.00012	HCD (High Energy Collision Dissociation)	MS2	37.4603	10.056	14.9148	5441	31	24				R.IINVIGEAIDER.G	[100-111]
	1.113e-07	0	High	Unambiguous	[R].VLNTGSPIMVPVGR.[A]		3	A9T281; A9TSZ4; A9T278	90	0	2	8.38465e-09	1	1	2	1	0	720.406	1439.8	1439.8	0.41	0.0003	HCD (High Energy Collision Dissociation)	MS2	15.8787	2.992	13.7704	4794	29	22				R.VLNTGSPIMVPVGR.A	[81-94]
	9.365e-06	0	High	Unambiguous	[R].IINVIGEAIDER.[G]		3	A9T281; A9TSZ4; A9T278	59	0	2	1.73864e-05	1	1	2	1	0	671.372	1341.74	1341.74	0.34	0.00023	HCD (High Energy Collision Dissociation)	MS2	21.0131	1.936	14.8493	5402	31	24				R.IINVIGEAIDER.G	[100-111]
	0.003051	0.0001402	High	Unambiguous	[R].FTQANSEVSALLGR.[I]		3	A9T281; A9TSZ4; A9T278	54	0	2	9.74558e-05	1	1	2	1	0	746.891	1492.78	1492.78	-0.16	-0.00012	HCD (High Energy Collision Dissociation)	MS2	51.6326	200	19.4446	7380	33	26				R.FTQANSEVSALLGR.I	[269-282]
	0.002187	0.0001402	High	Unambiguous	[K].EMIESGVIK.[L]		3	A9T281; A9TSZ4; A9T278	38	0	2	0.0024513	1	1	2	1	0	503.268	1005.53	1005.53	0.16	8e-05	HCD (High Energy Collision Dissociation)	MS2	16.0278	1.377	11.8494	3709	32	25				K.EMIESGVIK.L	[205-213]
	0.002237	0.0001402	High	Unambiguous	[K].LGDKQmESK.[C]	M6(Oxidation)	3	A9T281; A9TSZ4; A9T278	13	1	3	1.27271	1	1	2	1	0	351.174	1051.51	1051.51	-1.03	-0.00036	HCD (High Energy Collision Dissociation)	MS2	61.0434	171.949	6.9558	1015	33	26				K.LGDKQMESK.C	[214-222]
	0.003713	0.0001402	High	Unambiguous	[K].IGLFGGAGVGK.[T]		5	A9T281; A9TSZ4; A9T278; P80658; Q09R99	34	0	2	0.00433348	1	1	4	0.7647	0	488.285	975.563	975.562	1.05	0.00051	HCD (High Energy Collision Dissociation)	MS2	61.1653	73.453	18.7994	7216	30	23				K.IGLFGGAGVGK.T	[158-168]
	0.01054	0.0003996	High	Unambiguous	[R].TREGNDLYK.[E]		3	A9T281; A9TSZ4; A9T278	36	1	3	0.00544318	1	1	2	0.9167	0	365.851	1095.54	1095.54	-2.87	-0.00105	HCD (High Energy Collision Dissociation)	MS2	21.2889	2.285	8.5469	1851	32	25				R.TREGNDLYK.E	[196-204]
	0.03257	0.0007433	High	Unambiguous	[R].EAPAFVDQGTEmEILETGIK.[V]	M12(Oxidation)	3	A9T281; A9TSZ4; A9T278	17	0	3	0.723589	1	1	2	1	0	732.025	2194.06	2194.06	1.05	0.00077	HCD (High Energy Collision Dissociation)	MS2	24.6491	200	19.5399	7400	35	28				R.EAPAFVDQGTEMEILETGIK.V	[125-144]
	0.02918	0.0007433	High	Unambiguous	[K].DSVAGFR.[G]		1	A9TSZ4	38	0	2	0.000709656	1	1	1	1	0	376.191	751.374	751.373	1.15	0.00043	HCD (High Energy Collision Dissociation)	MS2	59.7686	8.019	10.5509	2976	26	19				K.DSVAGFR.G	[444-450]
	0.03048	0.0007433	High	Unambiguous	[R].TREGNDLYK.[E]		3	A9T281; A9TSZ4; A9T278	18	1	2	0.300931	1	1	2	0.6667	0	548.274	1095.54	1095.54	-1.58	-0.00086	HCD (High Energy Collision Dissociation)	MS2	19.5458	5.895	8.5507	1854	32	25				R.TREGNDLYK.E	[196-204]
	0.04124	0.000856	High	Unambiguous	[R].EHVLGIHR.[E]		2	A9T281; A9TSZ4	37	0	2	0.0101998	1	1	2	0.7027	0	480.772	960.537	960.537	-0.61	-0.00029	HCD (High Energy Collision Dissociation)	MS2	10.206	0.532	9.1453	2185	37	30				R.EHVLGIHR.E	[117-124]
	0.04491	0.000856	High	Unambiguous	[K].LGDKQMESK.[C]		3	A9T281; A9TSZ4; A9T278	36	1	3	0.00373535	1	1	2	1	0	345.842	1035.51	1035.51	-2.01	-0.00069	HCD (High Energy Collision Dissociation)	MS2	17.5558	0.679	7.8154	1449	31	24				K.LGDKQMESK.C	[214-222]
	0.04656	0.001098	High	Unambiguous	[R].EAPAFVDQGTEMEILETGIK.[V]		3	A9T281; A9TSZ4; A9T278	36	0	3	0.00934289	1	1	2	1	0	726.693	2178.06	2178.06	0.44	0.00032	HCD (High Energy Collision Dissociation)	MS2	0	200	19.3605	7361	35	28				R.EAPAFVDQGTEMEILETGIK.V	[125-144]
	0.1859	0.004227	High	Unambiguous	[K].TVLImELINNIAK.[A]	M5(Oxidation)	5	A9T281; A9TSZ4; A9T278; P80658; Q09R99	16	0	2	0.151422	1	1	4	1	0	744.43	1487.85	1487.85	1.29	0.00096	HCD (High Energy Collision Dissociation)	MS2	36.8659	200	19.9273	7471	27	20				K.TVLIMELINNIAK.A	[169-181]
	0.1947	0.004925	High	Unambiguous	[K].VVDLLAPYQR.[G]		3	A9T281; A9TSZ4; A9T278	41	0	2	0.00127012	1	1	2	0.6829	0	587.335	1173.66	1173.66	-0.61	-0.00036	HCD (High Energy Collision Dissociation)	MS2	6.08	0.371	14.559	5239	31	24				K.VVDLLAPYQR.G	[145-154]
	0.354	0.01122	Medium	Unambiguous	[R].EGNDLYK.[E]		3	A9T281; A9TSZ4; A9T278	33	0	2	0.00364074	1	1	2	0.9091	0	419.7	838.393	838.394	-1.2	-0.0005	HCD (High Energy Collision Dissociation)	MS2	23.961	5.005	9.2006	2216	28	21				R.EGNDLYK.E	[198-204]
	0.4555	0.01345	Medium	Unambiguous	[R].EAPAFVDQGTEmEILETGIK.[V]	M12(Oxidation)	3	A9T281; A9TSZ4; A9T278	29	0	2	0.0497403	1	1	2	1	0	1097.53	2194.06	2194.06	-1.11	-0.00122	HCD (High Energy Collision Dissociation)	MS2	0	200	19.7112	7435	35	28				R.EAPAFVDQGTEMEILETGIK.V	[125-144]
High	A9T281	ATP synthase subunit beta OS=Physcomitrella patens subsp. patens GN=PHYPADRAFT_218214 PE=3 SV=1	74	35	115	1	1	553	59.2	6.49	4564
	Percolator PEP	Percolator q-Value	Confidence	PSM Ambiguity	Annotated Sequence	Modifications	# Proteins	Protein Accessions	Ions Score	# Missed Cleavages	Charge	Expectation Value	Rank	Search Engine Rank	# Protein Groups	DeltaScore	DeltaCn	m/z [Da]	MH+ [Da]	Theo. MH+ [Da]	DeltaM [ppm]	Deltam/z [Da]	Activation Type	MS Order	Isolation Interference [%]	Ion Inject Time [ms]	RT [min]	First Scan	Identity Strict	Identity Relaxed	ptmRS: Best Site Probabilities	ptmRS: Binomial Peptide Score	ptmRS: Isoform Confidence Probability [Probability]	Sequences in Protein	Positions in Protein	PSM Modification Positions in Protein
	2.495e-09	0	High	Unambiguous	[K].cALVYGQmNEPPGAR.[A]	C1(Carbamidomethyl); M8(Oxidation)	3	A9T281; A9TSZ4; A9T278	76	0	2	1.19594e-06	1	1	2	0.9868	0	839.887	1678.77	1678.77	-0.34	-0.00029	HCD (High Energy Collision Dissociation)	MS2	12.0907	37.859	11.0942	3284	36	29				K.CALVYGQMNEPPGAR.A	[290-304]
	2.453e-07	0	High	Unambiguous	[K].cALVYGQmNEPPGAR.[A]	C1(Carbamidomethyl); M8(Oxidation)	3	A9T281; A9TSZ4; A9T278	76	0	2	1.24347e-06	1	1	2	0.9605	0	839.887	1678.77	1678.77	-0.2	-0.00016	HCD (High Energy Collision Dissociation)	MS2	10.851	19.217	11.6256	3583	36	29				K.CALVYGQMNEPPGAR.A	[290-304]
	0.0001514	0	High	Unambiguous	[K].cALVYGQmNEPPGAR.[A]	C1(Carbamidomethyl); M8(Oxidation)	3	A9T281; A9TSZ4; A9T278	29	0	3	0.0560577	1	1	2	1	0	560.261	1678.77	1678.77	-0.17	-9e-05	HCD (High Energy Collision Dissociation)	MS2	26.463	2.303	11.1383	3306	36	29				K.CALVYGQMNEPPGAR.A	[290-304]
	6.012e-09	0	High	Unambiguous	[K].cALVYGQMNEPPGAR.[A]	C1(Carbamidomethyl)	3	A9T281; A9TSZ4; A9T278	85	0	2	1.43629e-07	1	1	2	1	0	831.89	1662.77	1662.77	0.05	4e-05	HCD (High Energy Collision Dissociation)	MS2	0	4.04	12.243	3931	36	29				K.CALVYGQMNEPPGAR.A	[290-304]
	0.0002878	0	High	Unambiguous	[K].cALVYGQMNEPPGAR.[A]	C1(Carbamidomethyl)	3	A9T281; A9TSZ4; A9T278	25	0	3	0.140653	1	1	2	1	0	554.929	1662.77	1662.77	0.55	0.00031	HCD (High Energy Collision Dissociation)	MS2	35.1938	3.992	12.2726	3948	36	29				K.CALVYGQMNEPPGAR.A	[290-304]
	2.591e-07	0	High	Unambiguous	[R].VVLEVAQHLGENTVR.[T]		3	A9T281; A9TSZ4; A9T278	46	0	3	0.00113185	1	1	2	1	0	555.309	1663.91	1663.91	-0.82	-0.00046	HCD (High Energy Collision Dissociation)	MS2	2.97396	0.198	12.9488	4329	36	29				R.VVLEVAQHLGENTVR.T	[118-132]
	2.791e-11	0	High	Unambiguous	[R].VVLEVAQHLGENTVR.[T]		3	A9T281; A9TSZ4; A9T278	92	0	2	2.78043e-08	1	1	2	1	0	832.46	1663.91	1663.91	0.32	0.00027	HCD (High Energy Collision Dissociation)	MS2	36.3861	25.632	12.9048	4307	36	29				R.VVLEVAQHLGENTVR.T	[118-132]
	4.609e-07	0	High	Unambiguous	[R].VVLEVAQHLGENTVR.[T]		3	A9T281; A9TSZ4; A9T278	49	0	3	0.000533546	1	1	2	1	0	555.309	1663.91	1663.91	0.72	0.0004	HCD (High Energy Collision Dissociation)	MS2	22.6052	3.14	12.896	4300	36	29				R.VVLEVAQHLGENTVR.T	[118-132]
	1.571e-06	0	High	Unambiguous	[R].IINVIGEAIDERGDISR.[E]		2	A9T281; A9TSZ4	37	1	3	0.0033785	1	1	2	1	0	624.005	1870	1870	-0.99	-0.00062	HCD (High Energy Collision Dissociation)	MS2	13.6897	10.984	17.9706	6920	32	25				R.IINVIGEAIDERGDISR.E	[167-183]
	3.167e-05	0	High	Unambiguous	[R].IINVIGEAIDERGDISR.[E]		2	A9T281; A9TSZ4	51	1	2	0.000127062	1	1	2	1	0	935.505	1870	1870	0.06	6e-05	HCD (High Energy Collision Dissociation)	MS2	4.66512	15.182	14.6461	5287	32	25				R.IINVIGEAIDERGDISR.E	[167-183]
	5.114e-06	0	High	Unambiguous	[R].IINVIGEAIDERGDISR.[E]		2	A9T281; A9TSZ4	37	1	3	0.00356323	1	1	2	1	0	624.006	1870	1870	0.77	0.00048	HCD (High Energy Collision Dissociation)	MS2	18.1066	71.519	19.0665	7288	32	25				R.IINVIGEAIDERGDISR.E	[167-183]
	2.149e-05	0	High	Unambiguous	[R].IINVIGEAIDERGDISR.[E]		2	A9T281; A9TSZ4	33	1	3	0.00908213	1	1	2	1	0	624.006	1870	1870	0.97	0.0006	HCD (High Energy Collision Dissociation)	MS2	21.0456	31.953	16.2972	6205	32	25				R.IINVIGEAIDERGDISR.E	[167-183]
	5.366e-06	0	High	Unambiguous	[R].IINVIGEAIDERGDISR.[E]		2	A9T281; A9TSZ4	40	1	3	0.00161506	1	1	2	1	0	624.006	1870	1870	0.97	0.0006	HCD (High Energy Collision Dissociation)	MS2	20.8147	9.329	15.0837	5536	32	25				R.IINVIGEAIDERGDISR.E	[167-183]
	2.269e-06	0	High	Unambiguous	[R].IINVIGEAIDERGDISR.[E]		2	A9T281; A9TSZ4	51	1	3	0.000118902	1	1	2	1	0	624.007	1870.01	1870	1.46	0.00091	HCD (High Energy Collision Dissociation)	MS2	0.192432	0.088	14.5332	5225	32	25				R.IINVIGEAIDERGDISR.E	[167-183]
	5.281e-06	0	High	Unambiguous	[R].IINVIGEAIDERGDISR.[E]		2	A9T281; A9TSZ4	43	1	3	0.000763362	1	1	2	1	0	624.007	1870.01	1870	1.75	0.00109	HCD (High Energy Collision Dissociation)	MS2	9.08938	51.031	17.4356	6727	31	24				R.IINVIGEAIDERGDISR.E	[167-183]
	8.834e-05	0	High	Unambiguous	[R].IINVIGEAIDERGDISR.[E]		2	A9T281; A9TSZ4	14	1	3	0.600843	1	1	2	1	0	624.007	1870.01	1870	2.04	0.00127	HCD (High Energy Collision Dissociation)	MS2	78.2469	18.56	16.8184	6455	32	25				R.IINVIGEAIDERGDISR.E	[167-183]
	2.719e-06	0	High	Unambiguous	[R].IINVIGEAIDERGDISR.[E]		2	A9T281; A9TSZ4	38	1	3	0.00236851	1	1	2	1	0	624.007	1870.01	1870	2.24	0.0014	HCD (High Energy Collision Dissociation)	MS2	13.2125	17.571	18.5032	7103	32	25				R.IINVIGEAIDERGDISR.E	[167-183]
	0.0007443	0	High	Unambiguous	[R].DAEGQDVLFFIDNIFR.[F]		3	A9T281; A9TSZ4; A9T278	65	0	2	8.99136e-06	1	1	2	1	0	949.968	1898.93	1898.93	0.63	0.00059	HCD (High Energy Collision Dissociation)	MS2	0.403276	26.254	18.784	7209	34	27				R.DAEGQDVLFFIDNIFR.F	[320-335]
	3.111e-09	0	High	Unambiguous	[K].GLPPILTALEVQDHNLR.[V]		3	A9T281; A9TSZ4; A9T278	71	0	3	7.31904e-07	1	1	2	1	0	629.354	1886.05	1886.05	-0.56	-0.00035	HCD (High Energy Collision Dissociation)	MS2	18.2481	18.718	16.2467	6180	29	22				K.GLPPILTALEVQDHNLR.V	[101-117]
	2.003e-08	0	High	Unambiguous	[K].GLPPILTALEVQDHNLR.[V]		3	A9T281; A9TSZ4; A9T278	55	0	2	2.55086e-05	1	1	2	1	0	943.529	1886.05	1886.05	0.36	0.00034	HCD (High Energy Collision Dissociation)	MS2	18.2687	81.35	16.4765	6293	29	22				K.GLPPILTALEVQDHNLR.V	[101-117]
	1.399e-08	0	High	Unambiguous	[R].EGNDLYKEmIESGVIK.[L]	M9(Oxidation)	3	A9T281; A9TSZ4; A9T278	68	1	2	4.92109e-06	1	1	2	1	0	920.953	1840.9	1840.9	-0.46	-0.00043	HCD (High Energy Collision Dissociation)	MS2	0	5.679	12.3537	3993	34	27				R.EGNDLYKEMIESGVIK.L	[265-280]
	4.182e-06	0	High	Unambiguous	[R].EGNDLYKEmIESGVIK.[L]	M9(Oxidation)	3	A9T281; A9TSZ4; A9T278	59	1	3	4.39158e-05	1	1	2	1	0	614.305	1840.9	1840.9	-0.31	-0.00019	HCD (High Energy Collision Dissociation)	MS2	20.2064	3.743	12.3354	3985	34	27				R.EGNDLYKEMIESGVIK.L	[265-280]
	3.662e-10	0	High	Unambiguous	[R].EGNDLYKEMIESGVIK.[L]		3	A9T281; A9TSZ4; A9T278	91	1	2	2.18976e-08	1	1	2	0.967	0	912.956	1824.91	1824.9	0.29	0.00027	HCD (High Energy Collision Dissociation)	MS2	24.1413	27.255	14.8015	5377	34	27				R.EGNDLYKEMIESGVIK.L	[265-280]
	6.381e-06	0	High	Unambiguous	[R].EGNDLYKEMIESGVIK.[L]		3	A9T281; A9TSZ4; A9T278	59	1	3	3.49496e-05	1	1	2	1	0	608.974	1824.91	1824.9	0.85	0.00052	HCD (High Energy Collision Dissociation)	MS2	3.68454	3.06	14.7927	5370	34	27				R.EGNDLYKEMIESGVIK.L	[265-280]
	1.45e-05	0	High	Unambiguous	[R].FTQANSEVSALLGR.[I]		3	A9T281; A9TSZ4; A9T278	80	0	3	2.75709e-07	1	1	2	1	0	498.264	1492.78	1492.78	1.3	0.00065	HCD (High Energy Collision Dissociation)	MS2	42.1091	5.663	14.3157	5104	33	26				R.FTQANSEVSALLGR.I	[336-349]
	0.0001919	0	High	Unambiguous	[R].FTQANSEVSALLGR.[I]		3	A9T281; A9TSZ4; A9T278	75	0	2	7.22227e-07	1	1	2	1	0	746.893	1492.78	1492.78	1.72	0.00128	HCD (High Energy Collision Dissociation)	MS2	69.9969	200	18.9096	7249	33	27				R.FTQANSEVSALLGR.I	[336-349]
	4.555e-05	0	High	Unambiguous	[R].FTQANSEVSALLGR.[I]		3	A9T281; A9TSZ4; A9T278	74	0	2	9.68429e-07	1	1	2	1	0	746.893	1492.78	1492.78	2.46	0.00183	HCD (High Energy Collision Dissociation)	MS2	62.3062	121.688	18.1763	6990	33	26				R.FTQANSEVSALLGR.I	[336-349]
	3.051e-05	0	High	Unambiguous	[R].FTQANSEVSALLGR.[I]		3	A9T281; A9TSZ4; A9T278	114	0	2	1.03288e-10	1	1	2	1	0	746.893	1492.78	1492.78	2.62	0.00196	HCD (High Energy Collision Dissociation)	MS2	2.57141	0.37	14.3069	5097	33	26				R.FTQANSEVSALLGR.I	[336-349]
	9.969e-05	0	High	Unambiguous	[K].TVLIMELINNIAK.[A]		5	A9T281; A9TSZ4; A9T278; P80658; Q09R99	47	0	3	0.000224052	1	1	4	1	0	491.289	1471.85	1471.86	-1.23	-0.0006	HCD (High Energy Collision Dissociation)	MS2	0.136937	3.418	18.6135	7148	30	23				K.TVLIMELINNIAK.A	[236-248]
	0.0001252	0	High	Unambiguous	[K].TVLIMELINNIAK.[A]		5	A9T281; A9TSZ4; A9T278; P80658; Q09R99	34	0	2	0.00460706	1	1	4	1	0	736.432	1471.86	1471.86	0.5	0.00037	HCD (High Energy Collision Dissociation)	MS2	45.151	200	19.6655	7425	30	23				K.TVLIMELINNIAK.A	[236-248]
	5.446e-05	0	High	Unambiguous	[K].TVLIMELINNIAK.[A]		5	A9T281; A9TSZ4; A9T278; P80658; Q09R99	62	0	2	5.82668e-06	1	1	4	1	0	736.432	1471.86	1471.86	1.25	0.00092	HCD (High Energy Collision Dissociation)	MS2	0.082004	0.044	18.6097	7145	29	22				K.TVLIMELINNIAK.A	[236-248]
	0.0001458	0	High	Unambiguous	[K].TVLIMELINNIAK.[A]		5	A9T281; A9TSZ4; A9T278; P80658; Q09R99	37	0	2	0.00179234	1	1	4	1	0	736.432	1471.86	1471.86	1.5	0.0011	HCD (High Energy Collision Dissociation)	MS2	53.3776	177.5	19.1357	7306	29	22				K.TVLIMELINNIAK.A	[236-248]
	0.0009094	0	High	Unambiguous	[K].TVLImELINNIAK.[A]	M5(Oxidation)	5	A9T281; A9TSZ4; A9T278; P80658; Q09R99	40	0	2	0.000777942	1	1	4	0.775	0	744.428	1487.85	1487.85	-1.17	-0.00087	HCD (High Energy Collision Dissociation)	MS2	64.4075	200	19.4221	7375	28	21				K.TVLIMELINNIAK.A	[236-248]
	3.583e-05	0	High	Unambiguous	[K].TVLImELINNIAK.[A]	M5(Oxidation)	5	A9T281; A9TSZ4; A9T278; P80658; Q09R99	46	0	3	0.000181474	1	1	4	1	0	496.622	1487.85	1487.85	0.5	0.00025	HCD (High Energy Collision Dissociation)	MS2	10.754	11.259	17.8321	6873	28	21				K.TVLIMELINNIAK.A	[236-248]
	3.925e-05	0	High	Unambiguous	[K].TVLImELINNIAK.[A]	M5(Oxidation)	5	A9T281; A9TSZ4; A9T278; P80658; Q09R99	59	0	2	7.671e-06	1	1	4	0.8814	0	744.43	1487.85	1487.85	2.19	0.00163	HCD (High Energy Collision Dissociation)	MS2	39.4983	18.111	18.2131	6999	27	20				K.TVLIMELINNIAK.A	[236-248]
	0.0005445	0	High	Unambiguous	[K].TVLImELINNIAK.[A]	M5(Oxidation)	5	A9T281; A9TSZ4; A9T278; P80658; Q09R99	46	0	2	0.000138948	1	1	4	1	0	744.43	1487.85	1487.85	2.28	0.00169	HCD (High Energy Collision Dissociation)	MS2	53.3478	130.824	18.894	7245	27	20				K.TVLIMELINNIAK.A	[236-248]
	0.000221	0	High	Unambiguous	[K].TVLImELINNIAK.[A]	M5(Oxidation)	5	A9T281; A9TSZ4; A9T278; P80658; Q09R99	77	0	2	1.19084e-07	1	1	4	0.9091	0	744.43	1487.85	1487.85	2.28	0.00169	HCD (High Energy Collision Dissociation)	MS2	36.9757	44.532	17.6892	6827	27	20				K.TVLIMELINNIAK.A	[236-248]
	7.824e-14	0	High	Unambiguous	[K].STDFTGAGSVGSIATVIGAVVDVKFEK.[G]		3	A9T281; A9TSZ4; A9T278	111	1	3	1.31579e-10	1	1	2	1	0	885.801	2655.39	2655.39	0.7	0.00062	HCD (High Energy Collision Dissociation)	MS2	2.24834	25.799	18.4217	7068	32	25				K.STDFTGAGSVGSIATVIGAVVDVKFEK.G	[74-100]
	6.39e-11	0	High	Unambiguous	[K].NLQDIIAILGMDELSEDDKLTVAR.[A]		3	A9T281; A9TSZ4; A9T278	77	1	3	4.50004e-07	1	1	2	1	0	891.465	2672.38	2672.38	0.19	0.00017	HCD (High Energy Collision Dissociation)	MS2	2.88375	9.536	18.4526	7081	33	26				K.NLQDIIAILGMDELSEDDKLTVAR.A	[458-481]
	4.232e-05	0	High	Unambiguous	[R].VGLTGLTVAEHFRDAEGQDVLFFIDNIFR.[F]		3	A9T281; A9TSZ4; A9T278	5	1	3	6.25455	1	1	2	1	0	1093.9	3279.67	3279.68	-2.8	-0.00306	HCD (High Energy Collision Dissociation)	MS2	6.71266	144.241	18.6243	7155	33	26				R.VGLTGLTVAEHFRDAEGQDVLFFIDNIFR.F	[307-335]
	6.09e-07	0	High	Unambiguous	[R].VGLTGLTVAEHFRDAEGQDVLFFIDNIFR.[F]		3	A9T281; A9TSZ4; A9T278	29	1	4	0.0260895	1	1	2	1	0	820.674	3279.67	3279.68	-1.89	-0.00155	HCD (High Energy Collision Dissociation)	MS2	0	13.613	18.616	7150	32	25				R.VGLTGLTVAEHFRDAEGQDVLFFIDNIFR.F	[307-335]
	8.19936e-19	0	High	Unambiguous	[R].GVLDGKYDDLPEQAFYMVGGIEEVSQKAEK.[L]		2	A9T281; A9TSZ4	87	2	3	7.27961e-08	1	1	2	1	0	1105.88	3315.61	3315.61	1.56	0.00172	HCD (High Energy Collision Dissociation)	MS2	0	117.234	17.162	6612	35	28				R.GVLDGKYDDLPEQAFYMVGGIEEVSQKAEK.L	[518-547]
	2.171e-12	0	High	Unambiguous	[R].GVLDGKYDDLPEQAFYMVGGIEEVSQKAEK.[L]		2	A9T281; A9TSZ4	56	2	4	8.97275e-05	1	1	2	1	0	829.66	3315.62	3315.61	2.38	0.00197	HCD (High Energy Collision Dissociation)	MS2	8.35303	80.506	17.1272	6595	35	28				R.GVLDGKYDDLPEQAFYMVGGIEEVSQKAEK.L	[518-547]
	2.076e-14	0	High	Unambiguous	[R].GVLDGKYDDLPEQAFYmVGGIEEVSQKAEK.[L]	M17(Oxidation)	2	A9T281; A9TSZ4	90	2	3	3.94793e-08	1	1	2	1	0	1111.21	3331.6	3331.6	-0.3	-0.00033	HCD (High Energy Collision Dissociation)	MS2	0	18.468	15.5062	5772	36	29				R.GVLDGKYDDLPEQAFYMVGGIEEVSQKAEK.L	[518-547]
	1.594e-12	0	High	Unambiguous	[R].GVLDGKYDDLPEQAFYmVGGIEEVSQKAEK.[L]	M17(Oxidation)	2	A9T281; A9TSZ4	54	2	4	0.000139866	1	1	2	1	0	833.658	3331.61	3331.6	2.21	0.00184	HCD (High Energy Collision Dissociation)	MS2	9.08794	44.78	15.4593	5748	35	28				R.GVLDGKYDDLPEQAFYMVGGIEEVSQKAEK.L	[518-547]
	4.784e-11	0	High	Unambiguous	[K].GSITSVQAIYVPADDLTDPAPATTFAHLDATTVLSR.[Q]		3	A9T281; A9TSZ4; A9T278	34	0	4	0.00749116	1	1	2	1	0	929.48	3714.9	3714.89	3.09	0.00287	HCD (High Energy Collision Dissociation)	MS2	18.1678	17.527	16.3693	6238	32	25				K.GSITSVQAIYVPADDLTDPAPATTFAHLDATTVLSR.Q	[377-412]
	6.748e-14	0	High	Unambiguous	[K].GSITSVQAIYVPADDLTDPAPATTFAHLDATTVLSR.[Q]		3	A9T281; A9TSZ4; A9T278	72	0	3	1.06378e-06	1	1	2	1	0	1238.97	3714.89	3714.89	0.72	0.00089	HCD (High Energy Collision Dissociation)	MS2	0.619939	6.966	16.3642	6234	32	25				K.GSITSVQAIYVPADDLTDPAPATTFAHLDATTVLSR.Q	[377-412]
	1.56e-14	0	High	Unambiguous	[K].GSITSVQAIYVPADDLTDPAPATTFAHLDATTVLSR.[Q]		3	A9T281; A9TSZ4; A9T278	46	0	3	0.000477132	1	1	2	1	0	1238.97	3714.89	3714.89	0.32	0.0004	HCD (High Energy Collision Dissociation)	MS2	4.18932	200	18.1972	6995	32	25				K.GSITSVQAIYVPADDLTDPAPATTFAHLDATTVLSR.Q	[377-412]
	9.846e-14	0	High	Unambiguous	[K].NLQDIIAILGmDELSEDDKLTVAR.[A]	M11(Oxidation)	3	A9T281; A9TSZ4; A9T278	66	1	3	5.30805e-06	1	1	2	1	0	896.795	2688.37	2688.38	-2.17	-0.00194	HCD (High Energy Collision Dissociation)	MS2	9.94083	74.34	17.9774	6925	33	26				K.NLQDIIAILGMDELSEDDKLTVAR.A	[458-481]
	4.929e-13	0	High	Unambiguous	[K].YDDLPEQAFYMVGGIEEVSQKAEK.[L]		2	A9T281; A9TSZ4	63	1	3	2.17497e-05	1	1	2	1	0	916.102	2746.29	2746.29	-0.55	-0.0005	HCD (High Energy Collision Dissociation)	MS2	9.75748	84.943	17.0184	6544	36	29				K.YDDLPEQAFYMVGGIEEVSQKAEK.L	[524-547]
	2.905e-11	0	High	Unambiguous	[R].GVLDGKYDDLPEQAFYMVGGIEEVSQK.[A]		2	A9T281; A9TSZ4	67	1	3	8.55902e-06	1	1	2	1	0	996.483	2987.43	2987.43	0.15	0.00015	HCD (High Energy Collision Dissociation)	MS2	1.2459	7.467	17.362	6695	36	29				R.GVLDGKYDDLPEQAFYMVGGIEEVSQK.A	[518-544]
	0.0002266	0	High	Unambiguous	[R].GVLDGKYDDLPEQAFYmVGGIEEVSQK.[A]	M17(Oxidation)	2	A9T281; A9TSZ4	21	1	3	0.332547	1	1	2	1	0	1001.81	3003.43	3003.43	-0.74	-0.00074	HCD (High Energy Collision Dissociation)	MS2	70.7795	200	19.1061	7299	36	29				R.GVLDGKYDDLPEQAFYMVGGIEEVSQK.A	[518-544]
	3.726e-10	0	High	Unambiguous	[R].GVLDGKYDDLPEQAFYmVGGIEEVSQK.[A]	M17(Oxidation)	2	A9T281; A9TSZ4	80	1	3	4.6165e-07	1	1	2	1	0	1001.81	3003.43	3003.43	0.36	0.00036	HCD (High Energy Collision Dissociation)	MS2	0	12.497	15.731	5897	36	29				R.GVLDGKYDDLPEQAFYMVGGIEEVSQK.A	[518-544]
	6.987e-06	0	High	Unambiguous	[R].GVLDGKYDDLPEQAFYmVGGIEEVSQK.[A]	M17(Oxidation)	2	A9T281; A9TSZ4	17	1	4	0.880431	1	1	2	1	0	751.614	3003.43	3003.43	1.11	0.00083	HCD (High Energy Collision Dissociation)	MS2	49.5274	10.841	15.7948	5934	36	29				R.GVLDGKYDDLPEQAFYMVGGIEEVSQK.A	[518-544]
	0.0002048	0	High	Unambiguous	[R].IINVIGEAIDERGDISREHVLGIHR.[E]		2	A9T281; A9TSZ4	5	2	6	2.48239	1	1	2	1	0	469.427	2811.52	2811.52	0.63	0.00029	HCD (High Energy Collision Dissociation)	MS2	1.24159	0.447	14.1099	4986	28	21				R.IINVIGEAIDERGDISREHVLGIHR.E	[167-191]
	5.022e-12	0	High	Unambiguous	[R].TREGNDLYKEMIESGVIK.[L]		3	A9T281; A9TSZ4; A9T278	94	2	2	1.08785e-08	1	1	2	0.9255	0	1041.53	2082.05	2082.05	-0.97	-0.00101	HCD (High Energy Collision Dissociation)	MS2	3.07544	24.928	14.0621	4961	34	27				R.TREGNDLYKEMIESGVIK.L	[263-280]
	4.357e-12	0	High	Unambiguous	[R].TREGNDLYKEMIESGVIK.[L]		3	A9T281; A9TSZ4; A9T278	60	2	3	2.94828e-05	1	1	2	1	0	694.689	2082.05	2082.05	-0.51	-0.00035	HCD (High Energy Collision Dissociation)	MS2	8.86895	1.926	14.0521	4953	34	27				R.TREGNDLYKEMIESGVIK.L	[263-280]
	2.356e-09	0	High	Unambiguous	[R].TREGNDLYKEMIESGVIK.[L]		3	A9T281; A9TSZ4; A9T278	57	2	4	5.75619e-05	1	1	2	1	0	521.269	2082.05	2082.05	-0.1	-5e-05	HCD (High Energy Collision Dissociation)	MS2	4.80366	1.723	14.0546	4955	34	27				R.TREGNDLYKEMIESGVIK.L	[263-280]
	0.0008329	0	High	Unambiguous	[R].QISELGIYPAVDPLDSTSR.[M]		3	A9T281; A9TSZ4; A9T278	44	0	2	0.0012397	1	1	2	1	0	1031.03	2061.05	2061.05	0.82	0.00084	HCD (High Energy Collision Dissociation)	MS2	15.2758	10.823	17.0419	6553	34	27				R.QISELGIYPAVDPLDSTSR.M	[413-431]
	7.754e-08	0	High	Unambiguous	[R].QISELGIYPAVDPLDSTSR.[M]		3	A9T281; A9TSZ4; A9T278	61	0	3	2.37858e-05	1	1	2	1	0	687.689	2061.05	2061.05	0.66	0.00046	HCD (High Energy Collision Dissociation)	MS2	8.40583	5.292	15.4196	5723	34	27				R.QISELGIYPAVDPLDSTSR.M	[413-431]
	6.474e-08	0	High	Unambiguous	[R].QISELGIYPAVDPLDSTSR.[M]		3	A9T281; A9TSZ4; A9T278	72	0	2	1.65213e-06	1	1	2	1	0	1031.03	2061.05	2061.05	0.46	0.00048	HCD (High Energy Collision Dissociation)	MS2	3.72858	56.136	15.387	5704	34	27				R.QISELGIYPAVDPLDSTSR.M	[413-431]
	1.13e-08	0	High	Unambiguous	[K].STDFTGAGSVGSIATVIGAVVDVK.[F]		3	A9T281; A9TSZ4; A9T278	31	0	2	0.0151048	1	1	2	1	0	1126.1	2251.18	2251.18	1.12	0.00126	HCD (High Energy Collision Dissociation)	MS2	25.8816	54.623	18.4974	7099	33	26				K.STDFTGAGSVGSIATVIGAVVDVK.F	[74-97]
	2.567e-07	0	High	Unambiguous	[R].EAPAFVDQGTEmEILETGIK.[V]	M12(Oxidation)	3	A9T281; A9TSZ4; A9T278	67	0	3	7.37063e-06	1	1	2	1	0	732.023	2194.05	2194.06	-2.03	-0.00149	HCD (High Energy Collision Dissociation)	MS2	14.7174	2.158	14.8763	5417	35	28				R.EAPAFVDQGTEMEILETGIK.V	[192-211]
	1.196e-08	0	High	Unambiguous	[R].EAPAFVDQGTEmEILETGIK.[V]	M12(Oxidation)	3	A9T281; A9TSZ4; A9T278	81	0	2	2.96739e-07	1	1	2	1	0	1097.53	2194.05	2194.06	-1.67	-0.00183	HCD (High Energy Collision Dissociation)	MS2	10.2221	200	18.006	6935	35	28				R.EAPAFVDQGTEMEILETGIK.V	[192-211]
	8.117e-10	0	High	Unambiguous	[R].EAPAFVDQGTEmEILETGIK.[V]	M12(Oxidation)	3	A9T281; A9TSZ4; A9T278	89	0	2	4.88559e-08	1	1	2	1	0	1097.53	2194.06	2194.06	-0.78	-0.00085	HCD (High Energy Collision Dissociation)	MS2	0.870374	8.857	14.8468	5400	35	28				R.EAPAFVDQGTEMEILETGIK.V	[192-211]
	1.956e-06	0	High	Unambiguous	[R].EAPAFVDQGTEmEILETGIK.[V]	M12(Oxidation)	3	A9T281; A9TSZ4; A9T278	99	0	2	4.45571e-09	1	1	2	1	0	1097.53	2194.06	2194.06	-0.66	-0.00073	HCD (High Energy Collision Dissociation)	MS2	14.2405	200	19.1908	7319	35	28				R.EAPAFVDQGTEMEILETGIK.V	[192-211]
	1.045e-06	0	High	Unambiguous	[R].EAPAFVDQGTEmEILETGIK.[V]	M12(Oxidation)	3	A9T281; A9TSZ4; A9T278	36	0	2	0.00952632	1	1	2	1	0	1097.54	2194.06	2194.06	2.01	0.0022	HCD (High Energy Collision Dissociation)	MS2		76.828	18.6809	7175	35	28				R.EAPAFVDQGTEMEILETGIK.V	[192-211]
	2.828e-05	0	High	Unambiguous	[R].EAPAFVDQGTEmEILETGIK.[V]	M12(Oxidation)	3	A9T281; A9TSZ4; A9T278	64	0	3	1.52379e-05	1	1	2	1	0	732.026	2194.06	2194.06	2.06	0.0015	HCD (High Energy Collision Dissociation)	MS2	6.30254	200	19.0224	7277	35	28				R.EAPAFVDQGTEMEILETGIK.V	[192-211]
	2.52e-08	0	High	Unambiguous	[R].TREGNDLYKEmIESGVIK.[L]	M11(Oxidation)	3	A9T281; A9TSZ4; A9T278	47	2	3	0.000722844	1	1	2	1	0	700.021	2098.05	2098.05	0.15	0.0001	HCD (High Energy Collision Dissociation)	MS2	4.09975	3.049	11.7079	3629	35	28				R.TREGNDLYKEMIESGVIK.L	[263-280]
	2.202e-08	0	High	Unambiguous	[R].TREGNDLYKEmIESGVIK.[L]	M11(Oxidation)	3	A9T281; A9TSZ4; A9T278	71	2	4	2.85007e-06	1	1	2	1	0	525.268	2098.05	2098.05	0.58	0.0003	HCD (High Energy Collision Dissociation)	MS2	5.77207	1.334	11.7054	3627	35	28				R.TREGNDLYKEMIESGVIK.L	[263-280]
	7.368e-08	0	High	Unambiguous	[R].EAPAFVDQGTEMEILETGIK.[V]		3	A9T281; A9TSZ4; A9T278	92	0	2	2.10475e-08	1	1	2	1	0	1089.54	2178.06	2178.06	0.13	0.00015	HCD (High Energy Collision Dissociation)	MS2	0	200	18.9661	7263	35	28				R.EAPAFVDQGTEMEILETGIK.V	[192-211]
	1.202e-11	0	High	Unambiguous	[R].EAPAFVDQGTEMEILETGIK.[V]		3	A9T281; A9TSZ4; A9T278	111	0	2	2.60548e-10	1	1	2	1	0	1089.54	2178.06	2178.06	0.47	0.00051	HCD (High Energy Collision Dissociation)	MS2	0	4.222	15.9284	6007	35	28				R.EAPAFVDQGTEMEILETGIK.V	[192-211]
	7.814e-07	0	High	Unambiguous	[R].EAPAFVDQGTEMEILETGIK.[V]		3	A9T281; A9TSZ4; A9T278	67	0	3	7.47651e-06	1	1	2	1	0	726.693	2178.07	2178.06	0.77	0.00056	HCD (High Energy Collision Dissociation)	MS2	15.045	200	18.0983	6964	35	28				R.EAPAFVDQGTEMEILETGIK.V	[192-211]
	1.75e-08	0	High	Unambiguous	[R].EAPAFVDQGTEMEILETGIK.[V]		3	A9T281; A9TSZ4; A9T278	87	0	2	7.1895e-08	1	1	2	1	0	1089.54	2178.07	2178.06	0.81	0.00088	HCD (High Energy Collision Dissociation)	MS2	0	200	18.1617	6984	35	28				R.EAPAFVDQGTEMEILETGIK.V	[192-211]
	2.685e-05	0	High	Unambiguous	[R].EAPAFVDQGTEMEILETGIK.[V]		3	A9T281; A9TSZ4; A9T278	75	0	2	1.19814e-06	1	1	2	1	0	1089.54	2178.07	2178.06	0.94	0.00102	HCD (High Energy Collision Dissociation)	MS2		200	19.4866	7389	35	28				R.EAPAFVDQGTEMEILETGIK.V	[192-211]
	0.000213	0	High	Unambiguous	[R].EAPAFVDQGTEMEILETGIK.[V]		3	A9T281; A9TSZ4; A9T278	54	0	3	0.000131777	1	1	2	1	0	726.694	2178.07	2178.06	1.61	0.00117	HCD (High Energy Collision Dissociation)	MS2	7.7801	200	18.8196	7221	35	28				R.EAPAFVDQGTEMEILETGIK.V	[192-211]
	2.491e-07	0	High	Unambiguous	[R].EAPAFVDQGTEMEILETGIK.[V]		3	A9T281; A9TSZ4; A9T278	62	0	3	2.09334e-05	1	1	2	1	0	726.694	2178.07	2178.06	1.7	0.00123	HCD (High Energy Collision Dissociation)	MS2	4.35236	1.606	15.9311	6009	35	28				R.EAPAFVDQGTEMEILETGIK.V	[192-211]
	1.01e-12	0	High	Unambiguous	[R].IPSAVGYQPTLATDLGGLQER.[I]		3	A9T281; A9TSZ4; A9T278	102	0	2	1.33584e-09	1	1	2	1	0	1093.58	2186.15	2186.15	0.06	7e-05	HCD (High Energy Collision Dissociation)	MS2	0	6.854	14.821	5386	32	25				R.IPSAVGYQPTLATDLGGLQER.I	[350-370]
	2.056e-06	0	High	Unambiguous	[R].VLNTGSPImVPVGR.[A]	M9(Oxidation)	3	A9T281; A9TSZ4; A9T278	85	0	2	3.32906e-08	1	1	2	1	0	728.404	1455.8	1455.8	1.22	0.00089	HCD (High Energy Collision Dissociation)	MS2	22.3957	1.695	13.0336	4377	30	23				R.VLNTGSPIMVPVGR.A	[148-161]
	0.0005256	0	High	Unambiguous	[R].TIAMETTDGLVR.[G]		3	A9T281; A9TSZ4; A9T278	60	0	2	2.31931e-05	1	1	2	1	0	653.839	1306.67	1306.67	2.18	0.00142	HCD (High Energy Collision Dissociation)	MS2	3.13029	1.132	12.8639	4281	33	26				R.TIAMETTDGLVR.G	[133-144]
	9.363e-05	0	High	Unambiguous	[K].LGDKQMESK.[C]		3	A9T281; A9TSZ4; A9T278	63	1	2	8.30089e-06	1	1	2	0.9524	0	518.26	1035.51	1035.51	-1.49	-0.00077	HCD (High Energy Collision Dissociation)	MS2	17.2666	2.075	7.8179	1451	31	24				K.LGDKQMESK.C	[281-289]
	0.000456	0	High	Unambiguous	[R].EHVLGIHR.[E]		2	A9T281; A9TSZ4	45	0	3	0.00183316	1	1	2	0.6889	0	320.851	960.537	960.537	0.01	0	HCD (High Energy Collision Dissociation)	MS2	5.10774	1.839	9.1182	2170	37	30				R.EHVLGIHR.E	[184-191]
	5.226e-06	0	High	Unambiguous	[K].IGLFGGAGVGK.[T]		5	A9T281; A9TSZ4; A9T278; P80658; Q09R99	40	0	2	0.0010613	1	1	4	0.65	0	488.285	975.563	975.562	1.24	0.00061	HCD (High Energy Collision Dissociation)	MS2	26.6734	54.548	18.0786	6959	30	23				K.IGLFGGAGVGK.T	[225-235]
	0.0001908	0	High	Unambiguous	[K].IGLFGGAGVGK.[T]		5	A9T281; A9TSZ4; A9T278; P80658; Q09R99	51	0	2	9.01964e-05	1	1	4	0.6863	0	488.285	975.562	975.562	-0.32	-0.00016	HCD (High Energy Collision Dissociation)	MS2	0.509977	0.139	14.0238	4937	30	23				K.IGLFGGAGVGK.T	[225-235]
	2.455e-05	0	High	Unambiguous	[K].AHGGFSVFAGVGER.[T]		3	A9T281; A9TSZ4; A9T278	58	0	3	3.96914e-05	1	1	2	1	0	464.235	1390.69	1390.69	2.35	0.00109	HCD (High Energy Collision Dissociation)	MS2	11.7899	20.916	18.113	6967	33	26				K.AHGGFSVFAGVGER.T	[249-262]
	1.588e-05	0	High	Unambiguous	[K].AHGGFSVFAGVGER.[T]		3	A9T281; A9TSZ4; A9T278	48	0	3	0.000364333	1	1	2	1	0	464.235	1390.69	1390.69	1.95	0.0009	HCD (High Energy Collision Dissociation)	MS2	16.0474	75.205	17.5517	6772	33	26				K.AHGGFSVFAGVGER.T	[249-262]
	2.286e-05	0	High	Unambiguous	[K].AHGGFSVFAGVGER.[T]		3	A9T281; A9TSZ4; A9T278	50	0	3	0.000240591	1	1	2	1	0	464.234	1390.69	1390.69	1.89	0.00087	HCD (High Energy Collision Dissociation)	MS2	23.9494	143.036	16.8012	6451	33	26				K.AHGGFSVFAGVGER.T	[249-262]
	0.0003297	0	High	Unambiguous	[K].AHGGFSVFAGVGER.[T]		3	A9T281; A9TSZ4; A9T278	58	0	3	4.38411e-05	1	1	2	1	0	464.234	1390.69	1390.69	1.1	0.00051	HCD (High Energy Collision Dissociation)	MS2	15.316	8.226	14.1061	4983	34	27				K.AHGGFSVFAGVGER.T	[249-262]
	9.896e-05	0	High	Unambiguous	[K].AHGGFSVFAGVGER.[T]		3	A9T281; A9TSZ4; A9T278	48	0	3	0.000433632	1	1	2	1	0	464.234	1390.69	1390.69	0.17	8e-05	HCD (High Energy Collision Dissociation)	MS2	21.768	93.44	18.6702	7173	34	27				K.AHGGFSVFAGVGER.T	[249-262]
	7.062e-05	0	High	Unambiguous	[K].AHGGFSVFAGVGER.[T]		3	A9T281; A9TSZ4; A9T278	60	0	3	2.86793e-05	1	1	2	1	0	464.234	1390.69	1390.69	-0.09	-4e-05	HCD (High Energy Collision Dissociation)	MS2	21.0953	2.635	13.5724	4682	34	27				K.AHGGFSVFAGVGER.T	[249-262]
	9.325e-09	0	High	Unambiguous	[K].AHGGFSVFAGVGER.[T]		3	A9T281; A9TSZ4; A9T278	69	0	2	3.49811e-06	1	1	2	0.9275	0	695.846	1390.69	1390.69	-0.63	-0.00044	HCD (High Energy Collision Dissociation)	MS2	8.87269	5.221	13.5774	4686	34	27				K.AHGGFSVFAGVGER.T	[249-262]
	2.753e-07	0	High	Unambiguous	[R].VGLTGLTVAEHFR.[D]		3	A9T281; A9TSZ4; A9T278	87	0	3	3.07765e-08	1	1	2	0.9885	0	467.262	1399.77	1399.77	0.98	0.00046	HCD (High Energy Collision Dissociation)	MS2	15.2203	3.899	14.0093	4932	31	24				R.VGLTGLTVAEHFR.D	[307-319]
	6.892e-05	0	High	Unambiguous	[R].VGLTGLTVAEHFR.[D]		3	A9T281; A9TSZ4; A9T278	123	0	2	6.77453e-12	1	1	2	0.9106	0	700.388	1399.77	1399.77	-0.62	-0.00043	HCD (High Energy Collision Dissociation)	MS2	3.06302	1.054	14.0495	4951	31	24				R.VGLTGLTVAEHFR.D	[307-319]
	4.769e-05	0	High	Unambiguous	[R].ILGEEHYYcAR.[D]	C9(Carbamidomethyl)	3	A9T281; A9TSZ4; A9T278	55	0	2	8.80246e-05	1	1	2	0.7636	0	705.827	1410.65	1410.65	-0.03	-2e-05	HCD (High Energy Collision Dissociation)	MS2	36.2461	3.276	10.9426	3196	34	27				R.ILGEEHYYCAR.D	[437-447]
	4.61e-05	0	High	Unambiguous	[R].ILGEEHYYcAR.[D]	C9(Carbamidomethyl)	3	A9T281; A9TSZ4; A9T278	47	0	3	0.000514612	1	1	2	0.8085	0	470.887	1410.65	1410.65	-0.32	-0.00015	HCD (High Energy Collision Dissociation)	MS2	5.75179	0.262	10.9388	3193	34	27				R.ILGEEHYYCAR.D	[437-447]
	0.0003165	0	High	Unambiguous	[R].TIAmETTDGLVR.[G]	M4(Oxidation)	3	A9T281; A9TSZ4; A9T278	61	0	2	2.0103e-05	1	1	2	1	0	661.835	1322.66	1322.66	0.36	0.00024	HCD (High Energy Collision Dissociation)	MS2	2.15228	1.426	11.8456	3706	34	27				R.TIAMETTDGLVR.G	[133-144]
	0.0002203	0	High	Unambiguous	[R].TIAmETTDGLVR.[G]	M4(Oxidation)	3	A9T281; A9TSZ4; A9T278	61	0	2	1.79036e-05	1	1	2	1	0	661.835	1322.66	1322.66	0.18	0.00012	HCD (High Energy Collision Dissociation)	MS2	11.9892	21.239	11.2628	3379	33	26				R.TIAMETTDGLVR.G	[133-144]
	0.0004444	0	High	Unambiguous	[R].IINVIGEAIDER.[G]		3	A9T281; A9TSZ4; A9T278	23	0	3	0.0631349	1	1	2	1	0	447.917	1341.74	1341.74	-0.28	-0.00012	HCD (High Energy Collision Dissociation)	MS2	37.4603	10.056	14.9148	5441	31	24				R.IINVIGEAIDER.G	[167-178]
	1.113e-07	0	High	Unambiguous	[R].VLNTGSPIMVPVGR.[A]		3	A9T281; A9TSZ4; A9T278	90	0	2	8.38465e-09	1	1	2	1	0	720.406	1439.8	1439.8	0.41	0.0003	HCD (High Energy Collision Dissociation)	MS2	15.8787	2.992	13.7704	4794	29	22				R.VLNTGSPIMVPVGR.A	[148-161]
	9.365e-06	0	High	Unambiguous	[R].IINVIGEAIDER.[G]		3	A9T281; A9TSZ4; A9T278	59	0	2	1.73864e-05	1	1	2	1	0	671.372	1341.74	1341.74	0.34	0.00023	HCD (High Energy Collision Dissociation)	MS2	21.0131	1.936	14.8493	5402	31	24				R.IINVIGEAIDER.G	[167-178]
	0.003051	0.0001402	High	Unambiguous	[R].FTQANSEVSALLGR.[I]		3	A9T281; A9TSZ4; A9T278	54	0	2	9.74558e-05	1	1	2	1	0	746.891	1492.78	1492.78	-0.16	-0.00012	HCD (High Energy Collision Dissociation)	MS2	51.6326	200	19.4446	7380	33	26				R.FTQANSEVSALLGR.I	[336-349]
	0.002187	0.0001402	High	Unambiguous	[K].EMIESGVIK.[L]		3	A9T281; A9TSZ4; A9T278	38	0	2	0.0024513	1	1	2	1	0	503.268	1005.53	1005.53	0.16	8e-05	HCD (High Energy Collision Dissociation)	MS2	16.0278	1.377	11.8494	3709	32	25				K.EMIESGVIK.L	[272-280]
	0.002237	0.0001402	High	Unambiguous	[K].LGDKQmESK.[C]	M6(Oxidation)	3	A9T281; A9TSZ4; A9T278	13	1	3	1.27271	1	1	2	1	0	351.174	1051.51	1051.51	-1.03	-0.00036	HCD (High Energy Collision Dissociation)	MS2	61.0434	171.949	6.9558	1015	33	26				K.LGDKQMESK.C	[281-289]
	0.003713	0.0001402	High	Unambiguous	[K].IGLFGGAGVGK.[T]		5	A9T281; A9TSZ4; A9T278; P80658; Q09R99	34	0	2	0.00433348	1	1	4	0.7647	0	488.285	975.563	975.562	1.05	0.00051	HCD (High Energy Collision Dissociation)	MS2	61.1653	73.453	18.7994	7216	30	23				K.IGLFGGAGVGK.T	[225-235]
	0.01054	0.0003996	High	Unambiguous	[R].TREGNDLYK.[E]		3	A9T281; A9TSZ4; A9T278	36	1	3	0.00544318	1	1	2	0.9167	0	365.851	1095.54	1095.54	-2.87	-0.00105	HCD (High Energy Collision Dissociation)	MS2	21.2889	2.285	8.5469	1851	32	25				R.TREGNDLYK.E	[263-271]
	0.01768	0.0006318	High	Unambiguous	[K].DSVSGFR.[GK]		2	A9T281; A9T278	47	0	2	7.50289e-05	1	1	1	0.6383	0	384.187	767.368	767.368	-0.84	-0.00032	HCD (High Energy Collision Dissociation)	MS2	39.7906	11.668	10.0421	2689	25	18				K.DSVSGFR.G	[511-517]
	0.03257	0.0007433	High	Unambiguous	[R].EAPAFVDQGTEmEILETGIK.[V]	M12(Oxidation)	3	A9T281; A9TSZ4; A9T278	17	0	3	0.723589	1	1	2	1	0	732.025	2194.06	2194.06	1.05	0.00077	HCD (High Energy Collision Dissociation)	MS2	24.6491	200	19.5399	7400	35	28				R.EAPAFVDQGTEMEILETGIK.V	[192-211]
	0.03048	0.0007433	High	Unambiguous	[R].TREGNDLYK.[E]		3	A9T281; A9TSZ4; A9T278	18	1	2	0.300931	1	1	2	0.6667	0	548.274	1095.54	1095.54	-1.58	-0.00086	HCD (High Energy Collision Dissociation)	MS2	19.5458	5.895	8.5507	1854	32	25				R.TREGNDLYK.E	[263-271]
	0.04124	0.000856	High	Unambiguous	[R].EHVLGIHR.[E]		2	A9T281; A9TSZ4	37	0	2	0.0101998	1	1	2	0.7027	0	480.772	960.537	960.537	-0.61	-0.00029	HCD (High Energy Collision Dissociation)	MS2	10.206	0.532	9.1453	2185	37	30				R.EHVLGIHR.E	[184-191]
	0.04491	0.000856	High	Unambiguous	[K].LGDKQMESK.[C]		3	A9T281; A9TSZ4; A9T278	36	1	3	0.00373535	1	1	2	1	0	345.842	1035.51	1035.51	-2.01	-0.00069	HCD (High Energy Collision Dissociation)	MS2	17.5558	0.679	7.8154	1449	31	24				K.LGDKQMESK.C	[281-289]
	0.04656	0.001098	High	Unambiguous	[R].EAPAFVDQGTEMEILETGIK.[V]		3	A9T281; A9TSZ4; A9T278	36	0	3	0.00934289	1	1	2	1	0	726.693	2178.06	2178.06	0.44	0.00032	HCD (High Energy Collision Dissociation)	MS2	0	200	19.3605	7361	35	28				R.EAPAFVDQGTEMEILETGIK.V	[192-211]
	0.1859	0.004227	High	Unambiguous	[K].TVLImELINNIAK.[A]	M5(Oxidation)	5	A9T281; A9TSZ4; A9T278; P80658; Q09R99	16	0	2	0.151422	1	1	4	1	0	744.43	1487.85	1487.85	1.29	0.00096	HCD (High Energy Collision Dissociation)	MS2	36.8659	200	19.9273	7471	27	20				K.TVLIMELINNIAK.A	[236-248]
	0.1947	0.004925	High	Unambiguous	[K].VVDLLAPYQR.[G]		3	A9T281; A9TSZ4; A9T278	41	0	2	0.00127012	1	1	2	0.6829	0	587.335	1173.66	1173.66	-0.61	-0.00036	HCD (High Energy Collision Dissociation)	MS2	6.08	0.371	14.559	5239	31	24				K.VVDLLAPYQR.G	[212-221]
	0.354	0.01122	Medium	Unambiguous	[R].EGNDLYK.[E]		3	A9T281; A9TSZ4; A9T278	33	0	2	0.00364074	1	1	2	0.9091	0	419.7	838.393	838.394	-1.2	-0.0005	HCD (High Energy Collision Dissociation)	MS2	23.961	5.005	9.2006	2216	28	21				R.EGNDLYK.E	[265-271]
	0.4555	0.01345	Medium	Unambiguous	[R].EAPAFVDQGTEmEILETGIK.[V]	M12(Oxidation)	3	A9T281; A9TSZ4; A9T278	29	0	2	0.0497403	1	1	2	1	0	1097.53	2194.06	2194.06	-1.11	-0.00122	HCD (High Energy Collision Dissociation)	MS2	0	200	19.7112	7435	35	28				R.EAPAFVDQGTEMEILETGIK.V	[192-211]
High	P34915	Ribulose bisphosphate carboxylase large chain OS=Physcomitrella patens subsp. patens GN=rbcL PE=1 SV=2	68	42	117	42	1	475	52.7	6.76	3729
	Percolator PEP	Percolator q-Value	Confidence	PSM Ambiguity	Annotated Sequence	Modifications	# Proteins	Protein Accessions	Ions Score	# Missed Cleavages	Charge	Expectation Value	Rank	Search Engine Rank	# Protein Groups	DeltaScore	DeltaCn	m/z [Da]	MH+ [Da]	Theo. MH+ [Da]	DeltaM [ppm]	Deltam/z [Da]	Activation Type	MS Order	Isolation Interference [%]	Ion Inject Time [ms]	RT [min]	First Scan	Identity Strict	Identity Relaxed	ptmRS: Best Site Probabilities	ptmRS: Binomial Peptide Score	ptmRS: Isoform Confidence Probability [Probability]	Sequences in Protein	Positions in Protein	PSM Modification Positions in Protein
	2.365e-05	0	High	Unambiguous	[K].TFQGPPHGIQVERDK.[L]		2	Q9MW09; P34915	30	1	3	0.0368537	1	1	1	1	0	570.298	1708.88	1708.88	1.65	0.00094	HCD (High Energy Collision Dissociation)	MS2	2.55066	3.366	10.5161	2955	35	28				K.TFQGPPHGIQVERDK.L	[147-161]
	2.685e-07	0	High	Unambiguous	[K].TFQGPPHGIQVERDK.[L]		2	Q9MW09; P34915	44	1	4	0.00162314	1	1	1	1	0	427.975	1708.88	1708.88	0.47	0.0002	HCD (High Energy Collision Dissociation)	MS2	18.9427	2.961	10.4852	2937	35	28				K.TFQGPPHGIQVERDK.L	[147-161]
	0.0006151	0	High	Unambiguous	[K].LNKYGRPLLGcTIKPK.[L]	C11(Carbamidomethyl)	2	Q9MW09; P34915	9	1	4	0.481343	1	1	1	1	0	465.274	1858.08	1858.07	1.25	0.00058	HCD (High Energy Collision Dissociation)	MS2	27.2422	11.511	10.8369	3138	26	19				K.LNKYGRPLLGCTIKPK.L	[162-177]
	3.777e-06	0	High	Unambiguous	[K].GHYLNATAGTcEEmIK.[R]	C11(Carbamidomethyl); M14(Oxidation)	2	Q9MW09; P34915	64	0	3	1.13752e-05	1	1	1	1	0	604.276	1810.81	1810.81	1.28	0.00077	HCD (High Energy Collision Dissociation)	MS2	9.43542	20.488	10.5484	2974	34	27				K.GHYLNATAGTCEEMIK.R	[237-252]
	1.795e-06	0	High	Unambiguous	[K].GHYLNATAGTcEEMIK.[R]	C11(Carbamidomethyl)	2	Q9MW09; P34915	48	0	3	0.000500485	1	1	1	0.9583	0	598.943	1794.81	1794.81	-0.08	-5e-05	HCD (High Energy Collision Dissociation)	MS2	29.0553	19.353	11.6306	3587	35	28				K.GHYLNATAGTCEEMIK.R	[237-252]
	2.221e-05	0	High	Unambiguous	[K].YGRPLLGcTIKPK.[L]	C8(Carbamidomethyl)	2	Q9MW09; P34915	20	0	4	0.0995405	1	1	1	1	0	376.468	1502.85	1502.85	-0.06	-2e-05	HCD (High Energy Collision Dissociation)	MS2	6.60913	1.933	10.9451	3198	30	23				K.YGRPLLGCTIKPK.L	[165-177]
	6.473e-07	0	High	Unambiguous	[K].YGRPLLGcTIKPK.[L]	C8(Carbamidomethyl)	2	Q9MW09; P34915	44	0	3	0.000468031	1	1	1	1	0	501.622	1502.85	1502.85	-0.47	-0.00024	HCD (High Energy Collision Dissociation)	MS2	46.8011	6.568	10.9514	3203	30	23				K.YGRPLLGCTIKPK.L	[165-177]
	1.432e-06	0	High	Unambiguous	[K].TFQGPPHGIQVER.[D]		2	Q9MW09; P34915	41	0	3	0.00199059	1	1	1	1	0	489.257	1465.76	1465.75	0.96	0.00047	HCD (High Energy Collision Dissociation)	MS2	18.6436	1	11.1937	3337	33	26				K.TFQGPPHGIQVER.D	[147-159]
	1.416e-05	0	High	Unambiguous	[K].TFQGPPHGIQVER.[D]		2	Q9MW09; P34915	65	0	2	7.68548e-06	1	1	1	0.8769	0	733.382	1465.76	1465.75	1.2	0.00088	HCD (High Energy Collision Dissociation)	MS2	16.8637	29.334	11.2037	3345	33	26				K.TFQGPPHGIQVER.D	[147-159]
	0.0003291	0	High	Unambiguous	[K].DDENVNSQPFmR.[W]	M11(Oxidation)	2	Q9MW09; P34915	59	0	2	2.87245e-05	1	1	1	1	0	734.312	1467.62	1467.62	0.49	0.00036	HCD (High Energy Collision Dissociation)	MS2	35.5378	12.096	10.583	2995	33	26				K.DDENVNSQPFMR.W	[202-213]
	9.072e-06	0	High	Unambiguous	[R].LSGGDHIHSGTVVGK.[L]		2	Q9MW09; P34915	31	0	4	0.0158253	1	1	1	0.9677	0	366.695	1463.76	1463.76	-0.81	-0.0003	HCD (High Energy Collision Dissociation)	MS2	38.5759	3.861	8.84	2015	33	26				R.LSGGDHIHSGTVVGK.L	[320-334]
	1.434e-07	0	High	Unambiguous	[R].LSGGDHIHSGTVVGK.[L]		2	Q9MW09; P34915	65	0	2	6.57697e-06	1	1	1	0.9385	0	732.383	1463.76	1463.76	-1.21	-0.00088	HCD (High Energy Collision Dissociation)	MS2	1.53096	14.625	8.8678	2030	33	26				R.LSGGDHIHSGTVVGK.L	[320-334]
	0.000746	0	High	Unambiguous	[R].LSGGDHIHSGTVVGK.[L]		2	Q9MW09; P34915	30	0	3	0.0198314	1	1	1	1	0	488.591	1463.76	1463.76	-0.95	-0.00046	HCD (High Energy Collision Dissociation)	MS2	2.1754	0.733	8.8616	2025	33	26				R.LSGGDHIHSGTVVGK.L	[320-334]
	3.1e-05	0	High	Unambiguous	[K].WSPELAAAcEVWK.[E]	C9(Carbamidomethyl)	1	P34915	69	0	3	3.60025e-06	1	1	1	1	0	516.25	1546.74	1546.74	0.67	0.00035	HCD (High Energy Collision Dissociation)	MS2	7.59571	5.73	15.2514	5629	34	27				K.WSPELAAACEVWK.E	[451-463]
	6.739e-06	0	High	Unambiguous	[K].WSPELAAAcEVWK.[E]	C9(Carbamidomethyl)	1	P34915	65	0	2	8.93847e-06	1	1	1	1	0	773.872	1546.74	1546.74	0.88	0.00068	HCD (High Energy Collision Dissociation)	MS2	24.5669	1.117	15.2181	5609	34	27				K.WSPELAAACEVWK.E	[451-463]
	4.428e-09	0	High	Unambiguous	[R].LTYYTPDYQTKDTDILAAFR.[M]		2	Q9MW09; P34915	98	1	2	7.01324e-09	1	1	1	1	0	1198.09	2395.18	2395.18	0.23	0.00028	HCD (High Energy Collision Dissociation)	MS2	0	44.046	15.5126	5777	36	29				R.LTYYTPDYQTKDTDILAAFR.M	[22-41]
	7.748e-10	0	High	Unambiguous	[R].LTYYTPDYQTKDTDILAAFR.[M]		2	Q9MW09; P34915	92	1	3	2.59504e-08	1	1	1	1	0	799.066	2395.18	2395.18	0.58	0.00047	HCD (High Energy Collision Dissociation)	MS2	16.4228	13.978	15.4765	5755	36	29				R.LTYYTPDYQTKDTDILAAFR.M	[22-41]
	5.682e-08	0	High	Unambiguous	[R].ELGmPIVMHDYLTGGFTANTSLAHYcR.[D]	M4(Oxidation); C26(Carbamidomethyl)	2	Q9MW09; P34915	47	0	4	0.000856797	1	1	1	0.0426	0	768.36	3070.42	3070.42	-0.62	-0.00047	HCD (High Energy Collision Dissociation)	MS2	31.9066	2.675	14.8506	5403	36	29				R.ELGMPIVMHDYLTGGFTANTSLAHYCR.D	[259-285]
	6.694e-08	0	High	Unambiguous	[R].ELGMPIVmHDYLTGGFTANTSLAHYcR.[D]	M8(Oxidation); C26(Carbamidomethyl)	2	Q9MW09; P34915	45	0	4	0.00129681	2	2	1		0.0426	768.36	3070.42	3070.42	-0.62	-0.00047	HCD (High Energy Collision Dissociation)	MS2	31.9066	2.675	14.8506	5403	36	29				R.ELGMPIVMHDYLTGGFTANTSLAHYCR.D	[259-285]
	1.208e-13	0	High	Unambiguous	[R].ELGmPIVMHDYLTGGFTANTSLAHYcR.[D]	M4(Oxidation); C26(Carbamidomethyl)	2	Q9MW09; P34915	103	0	3	2.32493e-09	1	1	1	0.0291	0	1024.15	3070.42	3070.42	-0.12	-0.00012	HCD (High Energy Collision Dissociation)	MS2	0	33.705	14.8877	5426	36	29				R.ELGMPIVMHDYLTGGFTANTSLAHYCR.D	[259-285]
	2.835e-13	0	High	Unambiguous	[R].ELGMPIVmHDYLTGGFTANTSLAHYcR.[D]	M8(Oxidation); C26(Carbamidomethyl)	2	Q9MW09; P34915	100	0	3	4.5437e-09	2	2	1		0.0291	1024.15	3070.42	3070.42	-0.12	-0.00012	HCD (High Energy Collision Dissociation)	MS2	0	33.705	14.8877	5426	36	29				R.ELGMPIVMHDYLTGGFTANTSLAHYCR.D	[259-285]
	1.449e-08	0	High	Unambiguous	[R].ELGmPIVMHDYLTGGFTANTSLAHYcR.[D]	M4(Oxidation); C26(Carbamidomethyl)	2	Q9MW09; P34915	53	0	4	0.000195429	1	1	1	0.0377	0	768.363	3070.43	3070.42	2.48	0.00191	HCD (High Energy Collision Dissociation)	MS2	8.5338	200	18.3877	7057	36	29				R.ELGMPIVMHDYLTGGFTANTSLAHYCR.D	[259-285]
	1.218e-08	0	High	Unambiguous	[R].ELGMPIVmHDYLTGGFTANTSLAHYcR.[D]	M8(Oxidation); C26(Carbamidomethyl)	2	Q9MW09; P34915	51	0	4	0.000309022	2	2	1		0.0377	768.363	3070.43	3070.42	2.48	0.00191	HCD (High Energy Collision Dissociation)	MS2	8.5338	200	18.3877	7057	36	29				R.ELGMPIVMHDYLTGGFTANTSLAHYCR.D	[259-285]
	9.893e-09	0	High	Unambiguous	[R].ELGmPIVMHDYLTGGFTANTSLAHYcR.[D]	M4(Oxidation); C26(Carbamidomethyl)	2	Q9MW09; P34915	75	0	4	1.46885e-06	1	1	1	0.04	0	768.364	3070.43	3070.42	3.44	0.00264	HCD (High Energy Collision Dissociation)	MS2	17.8344	200	17.7827	6856	36	29				R.ELGMPIVMHDYLTGGFTANTSLAHYCR.D	[259-285]
	2.417e-08	0	High	Unambiguous	[R].ELGMPIVmHDYLTGGFTANTSLAHYcR.[D]	M8(Oxidation); C26(Carbamidomethyl)	2	Q9MW09; P34915	72	0	4	2.86403e-06	2	2	1		0.04	768.364	3070.43	3070.42	3.44	0.00264	HCD (High Energy Collision Dissociation)	MS2	17.8344	200	17.7827	6856	36	29				R.ELGMPIVMHDYLTGGFTANTSLAHYCR.D	[259-285]
	2.192e-12	0	High	Unambiguous	[R].ELGmPIVmHDYLTGGFTANTSLAHYcR.[D]	M4(Oxidation); M8(Oxidation); C26(Carbamidomethyl)	2	Q9MW09; P34915	102	0	3	2.64664e-09	1	1	1	1	0	1029.48	3086.42	3086.42	-0.33	-0.00034	HCD (High Energy Collision Dissociation)	MS2	0	10.498	14.0263	4939	36	29				R.ELGMPIVMHDYLTGGFTANTSLAHYCR.D	[259-285]
	6.493e-10	0	High	Unambiguous	[R].ELGmPIVmHDYLTGGFTANTSLAHYcR.[D]	M4(Oxidation); M8(Oxidation); C26(Carbamidomethyl)	2	Q9MW09; P34915	49	0	4	0.000610461	1	1	1	1	0	772.36	3086.42	3086.42	0.24	0.00019	HCD (High Energy Collision Dissociation)	MS2	21.4229	200	18.7827	7208	36	29				R.ELGMPIVMHDYLTGGFTANTSLAHYCR.D	[259-285]
	5.327e-12	0	High	Unambiguous	[R].ELGmPIVmHDYLTGGFTANTSLAHYcR.[D]	M4(Oxidation); M8(Oxidation); C26(Carbamidomethyl)	2	Q9MW09; P34915	65	0	4	1.47983e-05	1	1	1	1	0	772.36	3086.42	3086.42	0.32	0.00025	HCD (High Energy Collision Dissociation)	MS2	65.954	4.123	14.0043	4928	36	29				R.ELGMPIVMHDYLTGGFTANTSLAHYCR.D	[259-285]
	1.107e-11	0	High	Unambiguous	[R].ELGmPIVmHDYLTGGFTANTSLAHYcR.[D]	M4(Oxidation); M8(Oxidation); C26(Carbamidomethyl)	2	Q9MW09; P34915	75	0	4	1.50252e-06	1	1	1	1	0	772.361	3086.42	3086.42	2.14	0.00165	HCD (High Energy Collision Dissociation)	MS2	15.988	200	17.7478	6846	36	29				R.ELGMPIVMHDYLTGGFTANTSLAHYCR.D	[259-285]
	3.521e-10	0	High	Unambiguous	[R].ELGmPIVmHDYLTGGFTANTSLAHYcR.[D]	M4(Oxidation); M8(Oxidation); C26(Carbamidomethyl)	2	Q9MW09; P34915	55	0	4	0.000147326	1	1	1	1	0	772.361	3086.42	3086.42	1.83	0.00141	HCD (High Energy Collision Dissociation)	MS2	17.5885	145.071	18.2624	7015	36	29				R.ELGMPIVMHDYLTGGFTANTSLAHYCR.D	[259-285]
	9.536e-12	0	High	Unambiguous	[R].MTPQPGVPAEEcGAAVAAESSTGTWTTVWTDGLTSLDR.[Y]	C12(Carbamidomethyl)	2	Q9MW09; P34915	130	0	3	5.00842e-12	1	1	1	1	0	1317.28	3949.83	3949.82	2.13	0.00281	HCD (High Energy Collision Dissociation)	MS2	0	89.548	17.7367	6842	36	29				R.MTPQPGVPAEECGAAVAAESSTGTWTTVWTDGLTSLDR.Y	[42-79]
	1.426e-07	0	High	Unambiguous	[R].MTPQPGVPAEEcGAAVAAESSTGTWTTVWTDGLTSLDR.[Y]	C12(Carbamidomethyl)	2	Q9MW09; P34915	66	0	4	1.21124e-05	1	1	1	1	0	988.214	3949.83	3949.82	3.16	0.00312	HCD (High Energy Collision Dissociation)	MS2	19.6649	73.787	17.7877	6859	36	29				R.MTPQPGVPAEECGAAVAAESSTGTWTTVWTDGLTSLDR.Y	[42-79]
	1.964e-11	0	High	Unambiguous	[R].mTPQPGVPAEEcGAAVAAESSTGTWTTVWTDGLTSLDR.[Y]	M1(Oxidation); C12(Carbamidomethyl)	2	Q9MW09; P34915	79	0	3	7.20851e-07	1	1	1	1	0	1322.61	3965.82	3965.82	-0.26	-0.00034	HCD (High Energy Collision Dissociation)	MS2	0	35.936	17.6465	6810	37	30				R.MTPQPGVPAEECGAAVAAESSTGTWTTVWTDGLTSLDR.Y	[42-79]
	6.215e-09	0	High	Unambiguous	[R].mTPQPGVPAEEcGAAVAAESSTGTWTTVWTDGLTSLDR.[Y]	M1(Oxidation); C12(Carbamidomethyl)	2	Q9MW09; P34915	70	0	4	5.62841e-06	1	1	1	1	0	992.21	3965.82	3965.82	0.56	0.00055	HCD (High Energy Collision Dissociation)	MS2	3.54826	29.823	17.6864	6825	37	30				R.MTPQPGVPAEECGAAVAAESSTGTWTTVWTDGLTSLDR.Y	[42-79]
	1.621e-09	0	High	Unambiguous	[R].MTPQPGVPAEEcGAAVAAESSTGTWTTVWTDGLTSLDRYK.[G]	C12(Carbamidomethyl)	2	Q9MW09; P34915	20	1	3	0.474229	1	1	1	1	0	1414.33	4240.98	4240.98	0.07	9e-05	HCD (High Energy Collision Dissociation)	MS2	0	111.544	17.536	6767	36	29				R.MTPQPGVPAEECGAAVAAESSTGTWTTVWTDGLTSLDRYK.G	[42-81]
	3.565e-11	0	High	Unambiguous	[R].mTPQPGVPAEEcGAAVAAESSTGTWTTVWTDGLTSLDRYK.[G]	M1(Oxidation); C12(Carbamidomethyl)	2	Q9MW09; P34915	13	1	3	2.30667	1	1	1	1	0	1419.66	4256.98	4256.98	0.43	0.00061	HCD (High Energy Collision Dissociation)	MS2	0	77.929	17.4485	6736	36	29				R.MTPQPGVPAEECGAAVAAESSTGTWTTVWTDGLTSLDRYK.G	[42-81]
	2.682e-12	0	High	Unambiguous	[R].mTPQPGVPAEEcGAAVAAESSTGTWTTVWTDGLTSLDRYK.[G]	M1(Oxidation); C12(Carbamidomethyl)	2	Q9MW09; P34915	36	1	4	0.0131597	1	1	1	1	0	1065	4256.98	4256.98	0.61	0.00065	HCD (High Energy Collision Dissociation)	MS2	1.65933	33.045	17.4419	6732	36	29				R.MTPQPGVPAEECGAAVAAESSTGTWTTVWTDGLTSLDRYK.G	[42-81]
	3.982e-07	0	High	Unambiguous	[K].SQGETGEIKGHYLNATAGTcEEMIK.[R]	C20(Carbamidomethyl)	2	Q9MW09; P34915	75	1	4	1.48224e-06	1	1	1	1	0	681.821	2724.26	2724.26	0.02	1e-05	HCD (High Energy Collision Dissociation)	MS2	12.8327	13.225	11.8249	3696	36	29				K.SQGETGEIKGHYLNATAGTCEEMIK.R	[228-252]
	1.793e-10	0	High	Unambiguous	[K].SQGETGEIKGHYLNATAGTcEEMIK.[R]	C20(Carbamidomethyl)	2	Q9MW09; P34915	51	1	3	0.000382456	1	1	1	1	0	908.758	2724.26	2724.26	0	0	HCD (High Energy Collision Dissociation)	MS2	8.3638	30.885	11.8431	3704	36	29				K.SQGETGEIKGHYLNATAGTCEEMIK.R	[228-252]
	9.59e-09	0	High	Unambiguous	[R].ELGMPIVMHDYLTGGFTANTSLAHYcR.[D]	C26(Carbamidomethyl)	2	Q9MW09; P34915	19	0	4	0.550879	1	1	1	1	0	764.362	3054.42	3054.43	-0.77	-0.00058	HCD (High Energy Collision Dissociation)	MS2	38.4753	13.457	15.9411	6017	36	29				R.ELGMPIVMHDYLTGGFTANTSLAHYCR.D	[259-285]
	1.451e-08	0	High	Unambiguous	[K].SQGETGEIKGHYLNATAGTcEEMIKR.[A]	C20(Carbamidomethyl)	2	Q9MW09; P34915	70	2	5	4.58555e-06	1	1	1	1	0	576.878	2880.36	2880.36	-0.21	-0.00012	HCD (High Energy Collision Dissociation)	MS2	7.72918	2.831	11.3635	3433	36	29				K.SQGETGEIKGHYLNATAGTCEEMIKR.A	[228-253]
	1.419e-12	0	High	Unambiguous	[K].SQGETGEIKGHYLNATAGTcEEMIKR.[A]	C20(Carbamidomethyl)	2	Q9MW09; P34915	110	2	4	4.87186e-10	1	1	1	1	0	720.846	2880.36	2880.36	0.17	0.00012	HCD (High Energy Collision Dissociation)	MS2	3.32791	7.149	11.3647	3434	36	29				K.SQGETGEIKGHYLNATAGTCEEMIKR.A	[228-253]
	9.212e-13	0	High	Unambiguous	[K].SQGETGEIKGHYLNATAGTcEEmIKR.[A]	C20(Carbamidomethyl); M23(Oxidation)	2	Q9MW09; P34915	71	2	3	3.9402e-06	1	1	1	1	0	966.123	2896.35	2896.36	-0.62	-0.0006	HCD (High Energy Collision Dissociation)	MS2	0.715502	30.429	10.5817	2994	36	29				K.SQGETGEIKGHYLNATAGTCEEMIKR.A	[228-253]
	2.629e-07	0	High	Unambiguous	[K].SQGETGEIKGHYLNATAGTcEEmIKR.[A]	C20(Carbamidomethyl); M23(Oxidation)	2	Q9MW09; P34915	35	2	5	0.0146735	1	1	1	1	0	580.078	2896.36	2896.36	1.56	0.00091	HCD (High Energy Collision Dissociation)	MS2	25.9494	27.909	10.5249	2962	36	29				K.SQGETGEIKGHYLNATAGTCEEMIKR.A	[228-253]
	1.437e-10	0	High	Unambiguous	[K].SQGETGEIKGHYLNATAGTcEEmIKR.[A]	C20(Carbamidomethyl); M23(Oxidation)	2	Q9MW09; P34915	72	2	4	2.87513e-06	1	1	1	1	0	724.846	2896.36	2896.36	1.76	0.00127	HCD (High Energy Collision Dissociation)	MS2	7.65294	33.45	10.5286	2965	36	29				K.SQGETGEIKGHYLNATAGTCEEMIKR.A	[228-253]
	5.867e-09	0	High	Unambiguous	[R].QVTLGFVDLLRDDYIEK.[D]		2	Q9MW09; P34915	79	1	2	1.87115e-07	1	1	1	1	0	1012.54	2024.07	2024.07	-0.19	-0.00019	HCD (High Energy Collision Dissociation)	MS2	0	144.052	16.8993	6488	32	25				R.QVTLGFVDLLRDDYIEK.D	[340-356]
	1.195e-08	0	High	Unambiguous	[R].QVTLGFVDLLRDDYIEK.[D]		2	Q9MW09; P34915	40	1	3	0.00159232	1	1	1	1	0	675.362	2024.07	2024.07	1.22	0.00083	HCD (High Energy Collision Dissociation)	MS2	3.83817	3.857	16.8671	6474	32	25				R.QVTLGFVDLLRDDYIEK.D	[340-356]
	1.073e-07	0	High	Unambiguous	[R].LSGGDHIHSGTVVGKLEGER.[Q]		2	Q9MW09; P34915	70	1	2	2.63264e-06	1	1	1	1	0	1024.53	2048.05	2048.05	-0.19	-0.00019	HCD (High Energy Collision Dissociation)	MS2	0	44.652	10.7673	3096	34	27				R.LSGGDHIHSGTVVGKLEGER.Q	[320-339]
	4.899e-12	0	High	Unambiguous	[R].LSGGDHIHSGTVVGKLEGER.[Q]		2	Q9MW09; P34915	71	1	3	1.7435e-06	1	1	1	1	0	683.356	2048.05	2048.05	0.85	0.00058	HCD (High Energy Collision Dissociation)	MS2	38.5054	33.85	10.6987	3061	33	26				R.LSGGDHIHSGTVVGKLEGER.Q	[320-339]
	7.006e-09	0	High	Unambiguous	[R].LSGGDHIHSGTVVGKLEGER.[Q]		2	Q9MW09; P34915	41	1	5	0.00203337	1	1	1	1	0	410.417	2048.05	2048.05	1.24	0.00051	HCD (High Energy Collision Dissociation)	MS2	23.8153	6.102	10.6899	3054	33	26				R.LSGGDHIHSGTVVGKLEGER.Q	[320-339]
	7.583e-09	0	High	Unambiguous	[R].LSGGDHIHSGTVVGKLEGER.[Q]		2	Q9MW09; P34915	40	1	4	0.00212997	1	1	1	1	0	512.769	2048.05	2048.05	1.41	0.00072	HCD (High Energy Collision Dissociation)	MS2	4.32256	1.959	10.6848	3050	33	26				R.LSGGDHIHSGTVVGKLEGER.Q	[320-339]
	2.362e-08	0	High	Unambiguous	[R].EAAKWSPELAAAcEVWK.[E]	C13(Carbamidomethyl)	1	P34915	54	1	3	0.000158097	1	1	1	1	0	649.32	1945.94	1945.95	-1.5	-0.00097	HCD (High Energy Collision Dissociation)	MS2	6.58207	24.317	14.569	5247	35	28				R.EAAKWSPELAAACEVWK.E	[447-463]
	7.374e-09	0	High	Unambiguous	[K].WSPELAAAcEVWKEIK.[F]	C9(Carbamidomethyl)	1	P34915	47	1	3	0.000876765	1	1	1	1	0	639.657	1916.96	1916.96	0	0	HCD (High Energy Collision Dissociation)	MS2	6.59192	5.93	16.0801	6094	35	29				K.WSPELAAACEVWKEIK.F	[451-466]
	3.273e-10	0	High	Unambiguous	[K].GHYLNATAGTcEEMIKR.[A]	C11(Carbamidomethyl)	2	Q9MW09; P34915	103	1	3	1.93812e-09	1	1	1	1	0	650.977	1950.92	1950.92	0.47	0.00031	HCD (High Energy Collision Dissociation)	MS2	9.02542	3.29	10.8835	3162	36	29				K.GHYLNATAGTCEEMIKR.A	[237-253]
	5.601e-06	0	High	Unambiguous	[K].GHYLNATAGTcEEmIKR.[A]	C11(Carbamidomethyl); M14(Oxidation)	2	Q9MW09; P34915	43	1	4	0.00167731	1	1	1	1	0	492.483	1966.91	1966.91	0.6	0.00029	HCD (High Energy Collision Dissociation)	MS2	15.0307	2.3	10.0113	2671	35	28				K.GHYLNATAGTCEEMIKR.A	[237-253]
	1.793e-08	0	High	Unambiguous	[K].GHYLNATAGTcEEmIKR.[A]	C11(Carbamidomethyl); M14(Oxidation)	2	Q9MW09; P34915	66	1	3	1.0446e-05	1	1	1	1	0	656.308	1966.91	1966.91	-0.33	-0.00021	HCD (High Energy Collision Dissociation)	MS2	3.37657	1.437	10.0063	2667	35	28				K.GHYLNATAGTCEEMIKR.A	[237-253]
	5.027e-07	0	High	Unambiguous	[R].QVTLGFVDLLRDDYIEKDR.[S]		2	Q9MW09; P34915	46	2	2	0.000446437	1	1	1	1	0	1148.1	2295.2	2295.2	-1.23	-0.00141	HCD (High Energy Collision Dissociation)	MS2	0	49.487	16.1431	6128	32	25				R.QVTLGFVDLLRDDYIEKDR.S	[340-358]
	6.66e-10	0	High	Unambiguous	[R].QVTLGFVDLLRDDYIEKDR.[S]		2	Q9MW09; P34915	43	2	4	0.000958144	1	1	1	1	0	574.555	2295.2	2295.2	-0.44	-0.00025	HCD (High Energy Collision Dissociation)	MS2	4.74283	4.469	16.1029	6105	32	25				R.QVTLGFVDLLRDDYIEKDR.S	[340-358]
	1.062e-07	0	High	Unambiguous	[R].QVTLGFVDLLRDDYIEKDR.[S]		2	Q9MW09; P34915	37	2	3	0.00349487	1	1	1	1	0	765.737	2295.2	2295.2	-0.41	-0.00031	HCD (High Energy Collision Dissociation)	MS2	0.816787	1.397	16.1341	6121	32	25				R.QVTLGFVDLLRDDYIEKDR.S	[340-358]
	4.816e-08	0	High	Unambiguous	[R].QVTLGFVDLLRDDYIEKDR.[S]		2	Q9MW09; P34915	43	2	4	0.000876752	1	1	1	1	0	574.555	2295.2	2295.2	0.51	0.0003	HCD (High Energy Collision Dissociation)	MS2	34.9424	116.9	18.0166	6940	32	25				R.QVTLGFVDLLRDDYIEKDR.S	[340-358]
	1.511e-09	0	High	Unambiguous	[R].QVTLGFVDLLRDDYIEKDR.[S]		2	Q9MW09; P34915	29	2	4	0.0212982	1	1	1	1	0	574.556	2295.2	2295.2	1.15	0.00066	HCD (High Energy Collision Dissociation)	MS2	35.6962	72.145	16.6809	6391	32	25				R.QVTLGFVDLLRDDYIEKDR.S	[340-358]
	1.465e-07	0	High	Unambiguous	[R].QVTLGFVDLLRDDYIEKDR.[S]		2	Q9MW09; P34915	43	2	4	0.0010198	1	1	1	1	0	574.556	2295.2	2295.2	1.47	0.00084	HCD (High Energy Collision Dissociation)	MS2	25.9716	172.465	19.1282	7304	32	25				R.QVTLGFVDLLRDDYIEKDR.S	[340-358]
	5.734e-08	0	High	Unambiguous	[R].QVTLGFVDLLRDDYIEKDR.[S]		2	Q9MW09; P34915	25	2	4	0.0538044	1	1	1	1	0	574.556	2295.2	2295.2	1.58	0.00091	HCD (High Energy Collision Dissociation)	MS2	41.1954	132.415	17.4559	6739	32	25				R.QVTLGFVDLLRDDYIEKDR.S	[340-358]
	1.402e-08	0	High	Unambiguous	[R].QVTLGFVDLLRDDYIEKDR.[S]		2	Q9MW09; P34915	39	2	4	0.00245665	1	1	1	1	0	574.556	2295.2	2295.2	1.68	0.00097	HCD (High Energy Collision Dissociation)	MS2	17.0578	198.106	18.5821	7137	32	25				R.QVTLGFVDLLRDDYIEKDR.S	[340-358]
	1.235e-05	0	High	Unambiguous	[R].QVTLGFVDLLRDDYIEKDR.[S]		2	Q9MW09; P34915	15	2	3	0.516089	1	1	1	1	0	765.741	2295.21	2295.2	4.93	0.00378	HCD (High Energy Collision Dissociation)	MS2	39.2903	200	18.9018	7247	32	25				R.QVTLGFVDLLRDDYIEKDR.S	[340-358]
	1.04e-11	0	High	Unambiguous	[R].GGLDFTKDDENVNSQPFmR.[W]	M18(Oxidation)	2	Q9MW09; P34915	68	1	2	6.68854e-06	1	1	1	1	0	1093.49	2185.98	2185.98	-0.51	-0.00056	HCD (High Energy Collision Dissociation)	MS2	0.498107	16.567	12.7558	4221	35	28				R.GGLDFTKDDENVNSQPFMR.W	[195-213]
	1.364e-07	0	High	Unambiguous	[R].GGLDFTKDDENVNSQPFmR.[W]	M18(Oxidation)	2	Q9MW09; P34915	49	1	3	0.000421819	1	1	1	1	0	729.333	2185.98	2185.98	1.27	0.00093	HCD (High Energy Collision Dissociation)	MS2	3.68594	0.558	12.7507	4217	35	28				R.GGLDFTKDDENVNSQPFMR.W	[195-213]
	2.52e-11	0	High	Unambiguous	[R].GGLDFTKDDENVNSQPFMR.[W]		2	Q9MW09; P34915	102	1	3	2.40928e-09	1	1	1	1	0	724.002	2169.99	2169.99	1.58	0.00114	HCD (High Energy Collision Dissociation)	MS2	39.3112	18.129	13.4976	4642	35	28				R.GGLDFTKDDENVNSQPFMR.W	[195-213]
	4.014e-10	0	High	Unambiguous	[R].GGLDFTKDDENVNSQPFMR.[W]		2	Q9MW09; P34915	114	1	2	1.3584e-10	1	1	1	1	0	1085.5	2169.98	2169.99	-1.17	-0.00127	HCD (High Energy Collision Dissociation)	MS2	0	7.142	13.5209	4654	35	28				R.GGLDFTKDDENVNSQPFMR.W	[195-213]
	1.967e-05	0	High	Unambiguous	[R].DNGLLLHIHR.[A]		2	Q9MW09; P34915	65	0	2	5.00792e-06	1	1	1	0.7231	0	594.336	1187.66	1187.66	0.4	0.00024	HCD (High Energy Collision Dissociation)	MS2	37.0249	24.535	12.2235	3922	31	24				R.DNGLLLHIHR.A	[286-295]
	6.432e-05	0	High	Unambiguous	[R].AmHAVLDRQK.[N]	M2(Oxidation)	2	Q9MW09; P34915	26	1	3	0.0400193	1	1	1	1	0	395.544	1184.62	1184.62	-1.44	-0.00057	HCD (High Energy Collision Dissociation)	MS2	5.72315	4.794	7.5423	1306	31	24				R.AMHAVLDRQK.N	[296-305]
	0.0003909	0	High	Unambiguous	[R].FLFcAEAIYK.[S]	C4(Carbamidomethyl)	2	Q9MW09; P34915	15	0	2	0.62569	1	1	1	1	0	631.319	1261.63	1261.63	1.77	0.00111	HCD (High Energy Collision Dissociation)	MS2	46.4483	105.445	17.5674	6776	33	26				R.FLFCAEAIYK.S	[218-227]
	0.0005263	0	High	Unambiguous	[R].FLFcAEAIYK.[S]	C4(Carbamidomethyl)	2	Q9MW09; P34915	47	0	2	0.000456414	1	1	1	1	0	631.319	1261.63	1261.63	1.67	0.00105	HCD (High Energy Collision Dissociation)	MS2	16.4439	40.655	18.2143	7000	33	26				R.FLFCAEAIYK.S	[218-227]
	0.0003531	0	High	Unambiguous	[R].FLFcAEAIYK.[S]	C4(Carbamidomethyl)	2	Q9MW09; P34915	31	0	2	0.0178059	1	1	1	1	0	631.319	1261.63	1261.63	1.28	0.00081	HCD (High Energy Collision Dissociation)	MS2	35.6464	150.46	16.8606	6471	33	26				R.FLFCAEAIYK.S	[218-227]
	0.000394	0	High	Unambiguous	[R].FLFcAEAIYK.[S]	C4(Carbamidomethyl)	2	Q9MW09; P34915	34	0	2	0.00766041	1	1	1	1	0	631.318	1261.63	1261.63	0.7	0.00044	HCD (High Energy Collision Dissociation)	MS2	22.2737	110.038	18.7788	7207	33	26				R.FLFCAEAIYK.S	[218-227]
	0.0006561	0	High	Unambiguous	[R].FLFcAEAIYK.[S]	C4(Carbamidomethyl)	2	Q9MW09; P34915	49	0	2	0.000249604	1	1	1	1	0	631.318	1261.63	1261.63	0.6	0.00038	HCD (High Energy Collision Dissociation)	MS2	19.1099	4.56	15.3622	5691	33	26				R.FLFCAEAIYK.S	[218-227]
	3.613e-05	0	High	Unambiguous	[R].QVTLGFVDLLR.[D]		2	Q9MW09; P34915	66	0	2	2.61379e-06	1	1	1	0.9545	0	630.87	1260.73	1260.73	1.51	0.00095	HCD (High Energy Collision Dissociation)	MS2	23.808	16.778	17.1804	6619	29	22				R.QVTLGFVDLLR.D	[340-350]
	0.0005146	0	High	Unambiguous	[R].DDYIEKDR.[S]		2	Q9MW09; P34915	33	1	3	0.00669228	1	1	1	1	0	351.833	1053.48	1053.48	-1.03	-0.00036	HCD (High Energy Collision Dissociation)	MS2	30.3111	6.452	8.9207	2059	31	24				R.DDYIEKDR.S	[351-358]
	0.0009018	0	High	Unambiguous	[K].LGLSAKNYGR.[A]		2	Q9MW09; P34915	37	1	3	0.00161811	1	1	1	1	0	360.205	1078.6	1078.6	0.46	0.00017	HCD (High Energy Collision Dissociation)	MS2	76.2881	10.509	10.3423	2856	29	22				K.LGLSAKNYGR.A	[178-187]
	0.0008315	0	High	Unambiguous	[R].AmHAVLDR.[Q]	M2(Oxidation)	2	Q9MW09; P34915	59	0	3	1.88027e-05	1	1	1	0.6102	0	310.16	928.464	928.467	-2.65	-0.00082	HCD (High Energy Collision Dissociation)	MS2	24.3081	3.827	8.3299	1731	31	24				R.AMHAVLDR.Q	[296-303]
	0.0009016	0	High	Unambiguous	[R].QKNHGMHFR.[V]		2	Q9MW09; P34915	42	1	3	0.00125981	1	1	1	1	0	385.525	1154.56	1154.56	-1.72	-0.00066	HCD (High Energy Collision Dissociation)	MS2	20.6963	2.953	7.7559	1417	33	26				R.QKNHGMHFR.V	[304-312]
	0.0003729	0	High	Unambiguous	[R].VALEAcVQAR.[N]	C6(Carbamidomethyl)	2	Q9MW09; P34915	51	0	2	0.000180247	1	1	1	1	0	558.796	1116.58	1116.58	1.03	0.00057	HCD (High Energy Collision Dissociation)	MS2	14.7602	0.85	11.1653	3321	33	26				R.VALEACVQAR.N	[422-431]
	0.0001064	0	High	Unambiguous	[R].VALEAcVQAR.[N]	C6(Carbamidomethyl)	2	Q9MW09; P34915	55	0	2	5.81608e-05	1	1	1	1	0	558.795	1116.58	1116.58	0.48	0.00027	HCD (High Energy Collision Dissociation)	MS2	44.2462	53.809	18.4329	7075	33	26				R.VALEACVQAR.N	[422-431]
	8.782e-05	0	High	Unambiguous	[R].VALEAcVQAR.[N]	C6(Carbamidomethyl)	2	Q9MW09; P34915	58	0	2	3.24811e-05	1	1	1	1	0	558.795	1116.58	1116.58	0.37	0.00021	HCD (High Energy Collision Dissociation)	MS2	41.1454	3.515	11.7004	3623	33	26				R.VALEACVQAR.N	[422-431]
	0.0001549	0	High	Unambiguous	[R].VALEAcVQAR.[N]	C6(Carbamidomethyl)	2	Q9MW09; P34915	58	0	2	2.91494e-05	1	1	1	1	0	558.795	1116.58	1116.58	0.26	0.00015	HCD (High Energy Collision Dissociation)	MS2	13.0892	38.046	19.2535	7335	33	26				R.VALEACVQAR.N	[422-431]
	0.0006392	0	High	Unambiguous	[R].VALEAcVQAR.[N]	C6(Carbamidomethyl)	2	Q9MW09; P34915	52	0	2	0.000132666	1	1	1	1	0	558.795	1116.58	1116.58	0.05	3e-05	HCD (High Energy Collision Dissociation)	MS2	35.3375	25.607	12.2248	3923	32	25				R.VALEACVQAR.N	[422-431]
	0.0006205	0	High	Unambiguous	[R].VALEAcVQAR.[N]	C6(Carbamidomethyl)	2	Q9MW09; P34915	33	0	2	0.0104665	1	1	1	1	0	558.794	1116.58	1116.58	-1.48	-0.00083	HCD (High Energy Collision Dissociation)	MS2	60.1562	200	19.7572	7442	32	25				R.VALEACVQAR.N	[422-431]
	9.443e-05	0	High	Unambiguous	[R].LTYYTPDYQTK.[D]		2	Q9MW09; P34915	51	0	2	0.000191231	1	1	1	1	0	696.838	1392.67	1392.67	0.06	4e-05	HCD (High Energy Collision Dissociation)	MS2	5.55277	2.867	11.933	3756	34	27				R.LTYYTPDYQTK.D	[22-32]
	7.386e-05	0	High	Unambiguous	[R].LEDLRIPPAYSK.[T]		2	Q9MW09; P34915	9	1	3	2.31244	1	1	1	1	0	467.93	1401.78	1401.77	1.53	0.00072	HCD (High Energy Collision Dissociation)	MS2	32.7159	12.762	13.2575	4503	32	25				R.LEDLRIPPAYSK.T	[135-146]
	0.0001496	0	High	Unambiguous	[R].LEDLRIPPAYSK.[T]		2	Q9MW09; P34915	21	1	2	0.146917	1	1	1	0.9524	0	701.391	1401.78	1401.77	1.37	0.00096	HCD (High Energy Collision Dissociation)	MS2	37.8801	7.618	12.4789	4066	32	25				R.LEDLRIPPAYSK.T	[135-146]
	1.565e-06	0	High	Unambiguous	[R].LEDLRIPPAYSK.[T]		2	Q9MW09; P34915	17	1	3	0.363298	1	1	1	1	0	467.93	1401.78	1401.77	1.08	0.0005	HCD (High Energy Collision Dissociation)	MS2	19.3719	8.621	12.4211	4033	32	25				R.LEDLRIPPAYSK.T	[135-146]
	1.341e-05	0	High	Unambiguous	[K].DDENVNSQPFMR.[W]		2	Q9MW09; P34915	78	0	2	3.3532e-07	1	1	1	1	0	726.314	1451.62	1451.62	-0.32	-0.00023	HCD (High Energy Collision Dissociation)	MS2	25.4096	7.332	11.9921	3790	33	26				K.DDENVNSQPFMR.W	[202-213]
	0.002441	0.0001402	High	Unambiguous	[K].NHGMHFR.[V]		2	Q9MW09; P34915	44	0	3	0.000737336	1	1	1	0.9773	0	300.141	898.408	898.41	-2.03	-0.00061	HCD (High Energy Collision Dissociation)	MS2	7.29831	5.244	8.2138	1665	32	25				K.NHGMHFR.V	[306-312]
	0.002694	0.0001402	High	Unambiguous	[K].YGRPLLGcTIKPK.[L]	C8(Carbamidomethyl)	2	Q9MW09; P34915	48	0	2	0.00017111	1	1	1	0.9375	0	751.929	1502.85	1502.85	-0.69	-0.00052	HCD (High Energy Collision Dissociation)	MS2	2.04139	11.464	11.003	3231	30	23				K.YGRPLLGCTIKPK.L	[165-177]
	0.002324	0.0001402	High	Unambiguous	[R].LEDLRIPPAYSK.[T]		2	Q9MW09; P34915	3	1	3	8.54051	1	1	1	1	0	467.929	1401.77	1401.77	0.1	5e-05	HCD (High Energy Collision Dissociation)	MS2	46.5208	10.968	13.7667	4791	32	25				R.LEDLRIPPAYSK.T	[135-146]
	0.003664	0.0001402	High	Unambiguous	[R].ALRLEDLR.[I]		2	Q9MW09; P34915	32	1	3	0.00428777	1	1	1	0.3438	0	329.198	985.579	985.579	-0.2	-7e-05	HCD (High Energy Collision Dissociation)	MS2	16.4965	6.242	12.2776	3952	28	21				R.ALRLEDLR.I	[132-139]
	0.003729	0.0001402	High	Unambiguous	[R].VALEAcVQAR.[N]	C6(Carbamidomethyl)	2	Q9MW09; P34915	41	0	2	0.00169901	1	1	1	1	0	558.797	1116.59	1116.58	3.22	0.0018	HCD (High Energy Collision Dissociation)	MS2	45.8166	65.556	17.8162	6869	33	26				R.VALEACVQAR.N	[422-431]
	0.003506	0.0001402	High	Unambiguous	[R].AMHAVLDR.[Q]		2	Q9MW09; P34915	46	0	3	0.000250283	1	1	1	0.9783	0	304.829	912.472	912.472	-0.08	-2e-05	HCD (High Energy Collision Dissociation)	MS2	4.37202	1.05	9.5438	2410	29	22				R.AMHAVLDR.Q	[296-303]
	0.003125	0.0001402	High	Unambiguous	[R].DNGLLLHIHR.[A]		2	Q9MW09; P34915	48	0	3	0.000234238	1	1	1	0.3542	0	396.56	1187.66	1187.66	0.06	2e-05	HCD (High Energy Collision Dissociation)	MS2	1.83038	1.151	12.2135	3914	31	24				R.DNGLLLHIHR.A	[286-295]
	0.002827	0.0001402	High	Unambiguous	[R].FLFcAEAIYK.[S]	C4(Carbamidomethyl)	2	Q9MW09; P34915	17	0	2	0.473565	1	1	1	0.4118	0	631.319	1261.63	1261.63	1.48	0.00093	HCD (High Energy Collision Dissociation)	MS2	22.17	200	19.3183	7351	33	26				R.FLFCAEAIYK.S	[218-227]
	0.007881	0.0003996	High	Unambiguous	[R].VALEAcVQAR.[N]	C6(Carbamidomethyl)	2	Q9MW09; P34915	25	0	2	0.0587755	1	1	1	0.8	0	558.796	1116.59	1116.58	1.9	0.00106	HCD (High Energy Collision Dissociation)	MS2	95.3118	110.355	16.1328	6120	33	26				R.VALEACVQAR.N	[422-431]
	0.006213	0.0003996	High	Unambiguous	[R].QKNHGMHFR.[V]		2	Q9MW09; P34915	39	1	2	0.00313969	1	1	1	0.8718	0	577.784	1154.56	1154.56	-2.4	-0.00138	HCD (High Energy Collision Dissociation)	MS2	6.42356	20.591	7.7019	1391	33	26				R.QKNHGMHFR.V	[304-312]
	0.01165	0.0005292	High	Unambiguous	[R].AMHAVLDR.[Q]		2	Q9MW09; P34915	30	0	2	0.00923489	1	1	1	1	0	456.739	912.472	912.472	-0.43	-0.0002	HCD (High Energy Collision Dissociation)	MS2	33.2626	1.774	9.5476	2413	29	22				R.AMHAVLDR.Q	[296-303]
	0.01994	0.0006318	High	Unambiguous	[R].ALRLEDLR.[I]		2	Q9MW09; P34915	32	1	2	0.00434332	1	1	1	0.375	0	493.293	985.579	985.579	0	0	HCD (High Energy Collision Dissociation)	MS2	7.29234	0.896	12.2984	3962	28	21				R.ALRLEDLR.I	[132-139]
	0.02096	0.0006318	High	Unambiguous	[R].AmHAVLDR.[Q]	M2(Oxidation)	2	Q9MW09; P34915	42	0	2	0.000745744	1	1	1	0.1905	0	464.736	928.466	928.467	-1.39	-0.00064	HCD (High Energy Collision Dissociation)	MS2	3.12981	1.093	8.3481	1739	31	24				R.AMHAVLDR.Q	[296-303]
	0.01272	0.0006318	High	Unambiguous	[K].AGVKDYR.[L]		2	Q9MW09; P34915	53	1	2	3.20699e-05	1	1	1	0.9434	0	404.719	808.43	808.431	-1.56	-0.00063	HCD (High Energy Collision Dissociation)	MS2	11.9528	2.152	7.7894	1435	28	21				K.AGVKDYR.L	[15-21]
	0.01262	0.0006318	High	Unambiguous	[K].DTDILAAFR.[M]		2	Q9MW09; P34915	44	0	2	0.000542019	1	1	1	1	0	511.27	1021.53	1021.53	0.91	0.00046	HCD (High Energy Collision Dissociation)	MS2	1.11169	1.713	15.5309	5785	31	24				K.DTDILAAFR.M	[33-41]
	0.02819	0.0007433	High	Unambiguous	[K].NHGmHFR.[V]	M4(Oxidation)	2	Q9MW09; P34915	31	0	3	0.0114848	1	1	1	0.8387	0	305.473	914.404	914.405	-0.91	-0.00028	HCD (High Energy Collision Dissociation)	MS2	8.47458	140.217	6.6342	909	31	24				K.NHGMHFR.V	[306-312]
	0.03842	0.000856	High	Unambiguous	[R].AVYEcLR.[G]	C5(Carbamidomethyl)	2	Q9MW09; P34915	33	0	2	0.011999	1	1	1	0.8485	0	455.727	910.446	910.445	0.87	0.0004	HCD (High Energy Collision Dissociation)	MS2	7.01206	1.036	10.8539	3145	33	26				R.AVYECLR.G	[188-194]
	0.03614	0.000856	High	Unambiguous	[R].AMHAVLDR.[Q]		2	Q9MW09; P34915	20	0	2	0.10506	1	1	1	0.7	0	456.739	912.47	912.472	-1.77	-0.00081	HCD (High Energy Collision Dissociation)	MS2	46.3507	2.643	9.6076	2447	29	22				R.AMHAVLDR.Q	[296-303]
	0.04957	0.00121	High	Unambiguous	[R].EGNEIIR.[E]		2	Q9MW09; P34915	48	0	2	0.00036985	1	1	1	0.375	0	415.722	830.437	830.437	-0.18	-7e-05	HCD (High Energy Collision Dissociation)	MS2	11.6464	1.011	9.8626	2586	33	26				R.EGNEIIR.E	[440-446]
	0.05333	0.00121	High	Unambiguous	[R].GGLDFTK.[D]		2	Q9MW09; P34915	45	0	2	6.80876e-05	1	1	1	1	0	369.195	737.383	737.383	-0.13	-5e-05	HCD (High Energy Collision Dissociation)	MS2	14.0046	2.185	11.7067	3628	23	16				R.GGLDFTK.D	[195-201]
	0.05077	0.00121	High	Unambiguous	[K].SQGETGEIK.[G]		2	Q9MW09; P34915	51	0	2	0.000115565	1	1	1	0.9608	0	474.734	948.461	948.463	-2.21	-0.00105	HCD (High Energy Collision Dissociation)	MS2	3.15329	0.518	8.0514	1578	32	25				K.SQGETGEIK.G	[228-236]
	0.06602	0.001442	High	Unambiguous	[R].IPPAYSK.[T]		2	Q9MW09; P34915	38	0	2	0.00230399	1	1	1	0.5789	0	388.221	775.434	775.435	-0.56	-0.00022	HCD (High Energy Collision Dissociation)	MS2	67.7602	5.914	9.841	2576	31	24				R.IPPAYSK.T	[140-146]
	0.07574	0.001914	High	Unambiguous	[R].IPPAYSK.[T]		2	Q9MW09; P34915	38	0	2	0.00145078	1	1	1	0.6316	0	388.221	775.434	775.435	-0.87	-0.00034	HCD (High Energy Collision Dissociation)	MS2	43.5476	4.225	8.6919	1932	30	23				R.IPPAYSK.T	[140-146]
	0.1311	0.002604	High	Unambiguous	[R].NEGRDLAR.[E]		2	Q9MW09; P34915	15	1	3	0.449676	1	1	1	0.6667	0	310.83	930.474	930.475	-1.02	-0.00032	HCD (High Energy Collision Dissociation)	MS2	4.18465	2.044	7.4479	1257	31	24				R.NEGRDLAR.E	[432-439]
	0.1408	0.002718	High	Unambiguous	[R].NEGRDLAR.[E]		2	Q9MW09; P34915	34	1	2	0.00682181	1	1	1	0.7059	0	465.741	930.474	930.475	-0.75	-0.00035	HCD (High Energy Collision Dissociation)	MS2	12.5213	7.5	7.4491	1258	31	24				R.NEGRDLAR.E	[432-439]
High	Q1XGA4	ATP synthase subunit alpha OS=Physcomitrella patens subsp. patens GN=atp1 PE=3 SV=1	77	51	99	47	1	518	56	8	3680
	Percolator PEP	Percolator q-Value	Confidence	PSM Ambiguity	Annotated Sequence	Modifications	# Proteins	Protein Accessions	Ions Score	# Missed Cleavages	Charge	Expectation Value	Rank	Search Engine Rank	# Protein Groups	DeltaScore	DeltaCn	m/z [Da]	MH+ [Da]	Theo. MH+ [Da]	DeltaM [ppm]	Deltam/z [Da]	Activation Type	MS Order	Isolation Interference [%]	Ion Inject Time [ms]	RT [min]	First Scan	Identity Strict	Identity Relaxed	ptmRS: Best Site Probabilities	ptmRS: Binomial Peptide Score	ptmRS: Isoform Confidence Probability [Probability]	Sequences in Protein	Positions in Protein	PSM Modification Positions in Protein
	2.727e-08	0	High	Unambiguous	[R].DNGmHALIIYDDLSK.[Q]	M4(Oxidation)	3	Q1XGA4; F5CAB3; Q09QY6	84	0	2	1.13517e-07	1	1	1	0.9167	0	860.914	1720.82	1720.82	0.23	0.0002	HCD (High Energy Collision Dissociation)	MS2	25.8815	4.507	14.003	4927	34	27				R.DNGMHALIIYDDLSK.Q	[266-280]
	5.114e-07	0	High	Unambiguous	[R].DNGmHALIIYDDLSK.[Q]	M4(Oxidation)	3	Q1XGA4; F5CAB3; Q09QY6	68	0	3	4.97985e-06	1	1	1	1	0	574.279	1720.82	1720.82	0.68	0.00039	HCD (High Energy Collision Dissociation)	MS2	18.7329	1.381	13.9967	4922	34	27				R.DNGMHALIIYDDLSK.Q	[266-280]
	0.001034	0	High	Unambiguous	[K].QVcGSLKLELAQYR.[E]	C3(Carbamidomethyl)	2	F5CAB4; Q1XGA4	20	1	3	0.18933	1	1	1	1	0	555.632	1664.88	1664.88	1.59	0.00088	HCD (High Energy Collision Dissociation)	MS2	82.4758	187.256	18.9488	7258	33	26				K.QVCGSLKLELAQYR.E	[392-405]
	6.207e-05	0	High	Unambiguous	[K].QVcGSLKLELAQYR.[E]	C3(Carbamidomethyl)	2	F5CAB4; Q1XGA4	49	1	3	0.000285706	1	1	1	1	0	555.632	1664.88	1664.88	2.25	0.00125	HCD (High Energy Collision Dissociation)	MS2	28.977	1.03	13.233	4490	33	26				K.QVCGSLKLELAQYR.E	[392-405]
	1.033e-06	0	High	Unambiguous	[K].QVcGSLKLELAQYR.[E]	C3(Carbamidomethyl)	2	F5CAB4; Q1XGA4	79	1	2	2.88036e-07	1	1	1	1	0	832.943	1664.88	1664.88	0.28	0.00023	HCD (High Energy Collision Dissociation)	MS2	17.1886	24.973	13.243	4498	33	26				K.QVCGSLKLELAQYR.E	[392-405]
	2.552e-07	0	High	Unambiguous	[R].DNGMHALIIYDDLSK.[Q]		3	Q1XGA4; F5CAB3; Q09QY6	89	0	2	4.08375e-08	1	1	1	0.8764	0	852.916	1704.83	1704.83	-0.67	-0.00057	HCD (High Energy Collision Dissociation)	MS2	4.40092	10.547	14.8631	5413	35	28				R.DNGMHALIIYDDLSK.Q	[266-280]
	2e-06	0	High	Unambiguous	[R].DNGMHALIIYDDLSK.[Q]		3	Q1XGA4; F5CAB3; Q09QY6	68	0	3	4.96864e-06	1	1	1	1	0	568.947	1704.83	1704.83	0.32	0.00018	HCD (High Energy Collision Dissociation)	MS2	13.933	5.219	14.8531	5405	34	27				R.DNGMHALIIYDDLSK.Q	[266-280]
	5.951e-08	0	High	Unambiguous	[K].NITEQINSQLATFcQK.[F]	C14(Carbamidomethyl)	3	G8G0R3; F5CAB4; Q1XGA4	95	0	2	1.1639e-08	1	1	1	1	0	947.97	1894.93	1894.93	-0.04	-4e-05	HCD (High Energy Collision Dissociation)	MS2	0	2.038	14.6495	5289	35	28				K.NITEQINSQLATFCQK.F	[492-507]
	4.226e-08	0	High	Unambiguous	[K].NITEQINSQLATFcQK.[F]	C14(Carbamidomethyl)	3	G8G0R3; F5CAB4; Q1XGA4	66	0	3	8.2411e-06	1	1	1	1	0	632.316	1894.93	1894.93	0.24	0.00015	HCD (High Energy Collision Dissociation)	MS2	13.8692	1.897	14.652	5291	35	28				K.NITEQINSQLATFCQK.F	[492-507]
	1.517e-05	0	High	Unambiguous	[K].LQVDEIGRVVSVGDGIAR.[V]		2	Q1XGA4; F5CAB3	38	1	3	0.00214867	1	1	1	1	0	628.35	1883.04	1883.03	1.05	0.00066	HCD (High Energy Collision Dissociation)	MS2	11.5355	2.76	14.2811	5083	30	23				K.LQVDEIGRVVSVGDGIAR.V	[29-46]
	0.0002572	0	High	Unambiguous	[R].EAFPGDVFYLHSR.[L]		3	Q1XGA4; F5CAB3; Q09QY6	53	0	2	0.000172094	1	1	1	1	0	769.376	1537.74	1537.74	0.59	0.00045	HCD (High Energy Collision Dissociation)	MS2	13.8363	3.219	14.3968	5149	35	28				R.EAFPGDVFYLHSR.L	[299-311]
	3.356e-06	0	High	Unambiguous	[R].EAFPGDVFYLHSR.[L]		3	Q1XGA4; F5CAB3; Q09QY6	58	0	3	6.33301e-05	1	1	1	1	0	513.253	1537.74	1537.74	0.66	0.00034	HCD (High Energy Collision Dissociation)	MS2	9.13228	1.357	14.3648	5130	35	28				R.EAFPGDVFYLHSR.L	[299-311]
	1.405e-06	0	High	Unambiguous	[R].EAFPGDVFYLHSR.[L]		3	Q1XGA4; F5CAB3; Q09QY6	58	0	3	6.16041e-05	1	1	1	1	0	513.253	1537.74	1537.74	0.78	0.0004	HCD (High Energy Collision Dissociation)	MS2	1.23398	1.288	14.9035	5432	35	28				R.EAFPGDVFYLHSR.L	[299-311]
	5.82e-07	0	High	Unambiguous	[K].SIDPDILSAIVQQK.[N]		1	Q1XGA4	99	0	2	1.73928e-09	1	1	1	0	0	763.925	1526.84	1526.84	0	0	HCD (High Energy Collision Dissociation)	MS2	4.75113	0.522	16.1004	6103	31	24				K.SIDPDILSAIVQQK.N	[478-491]
	3.158e-05	0	High	Unambiguous	[K].SIDPDILSAIVQQK.[N]		1	Q1XGA4	44	0	3	0.000459096	1	1	1	0	0	509.619	1526.84	1526.84	0.63	0.00032	HCD (High Energy Collision Dissociation)	MS2	15.5517	1.838	15.9878	6041	31	24				K.SIDPDILSAIVQQK.N	[478-491]
	0.0002729	0	High	Unambiguous	[K].IQAGEMVEFASGVK.[G]		2	Q1XGA4; F5CAB3	86	0	2	9.72646e-08	1	1	1	1	0	733.374	1465.74	1465.74	3.57	0.00261	HCD (High Energy Collision Dissociation)	MS2	15.0128	120.116	18.7087	7187	35	28				K.IQAGEMVEFASGVK.G	[53-66]
	0.0005944	0	High	Unambiguous	[K].LYcVYVAIGQKR.[S]	C3(Carbamidomethyl)	3	Q1XGA4; F5CAB3; Q09QY6	11	1	3	1.42566	1	1	1	1	0	490.603	1469.79	1469.79	0.01	0	HCD (High Energy Collision Dissociation)	MS2	57.229	3.697	13.067	4397	32	25				K.LYCVYVAIGQKR.S	[206-217]
	0.000119	0	High	Unambiguous	[K].IQAGEMVEFASGVK.[G]		2	Q1XGA4; F5CAB3	91	0	2	2.94068e-08	1	1	1	1	0	733.373	1465.74	1465.74	2.48	0.00182	HCD (High Energy Collision Dissociation)	MS2	25.5907	42.965	18.1578	6983	35	28				K.IQAGEMVEFASGVK.G	[53-66]
	1.21e-05	0	High	Unambiguous	[K].IQAGEMVEFASGVK.[G]		2	Q1XGA4; F5CAB3	73	0	2	1.84046e-06	1	1	1	1	0	733.372	1465.74	1465.74	0.49	0.00036	HCD (High Energy Collision Dissociation)	MS2	24.5498	0.296	14.222	5049	35	28				K.IQAGEMVEFASGVK.G	[53-66]
	2.044e-05	0	High	Unambiguous	[K].IQAGEmVEFASGVK.[G]	M6(Oxidation)	2	Q1XGA4; F5CAB3	60	0	2	3.17613e-05	1	1	1	1	0	741.371	1481.73	1481.73	2.51	0.00186	HCD (High Energy Collision Dissociation)	MS2	39.7261	88.16	17.8576	6884	34	27				K.IQAGEMVEFASGVK.G	[53-66]
	0.0002954	0	High	Unambiguous	[K].IQAGEmVEFASGVK.[G]	M6(Oxidation)	2	Q1XGA4; F5CAB3	60	0	2	3.05942e-05	1	1	1	1	0	741.371	1481.73	1481.73	2.27	0.00168	HCD (High Energy Collision Dissociation)	MS2	21.307	79.553	18.5782	7136	34	27				K.IQAGEMVEFASGVK.G	[53-66]
	0.0004873	0	High	Unambiguous	[K].IQAGEmVEFASGVK.[G]	M6(Oxidation)	2	Q1XGA4; F5CAB3	66	0	2	7.50268e-06	1	1	1	1	0	741.37	1481.73	1481.73	1.52	0.00113	HCD (High Energy Collision Dissociation)	MS2	11.4592	200	19.1396	7307	34	27				K.IQAGEMVEFASGVK.G	[53-66]
	1.588e-05	0	High	Unambiguous	[K].IQAGEmVEFASGVK.[G]	M6(Oxidation)	2	Q1XGA4; F5CAB3	69	0	2	4.23936e-06	1	1	1	1	0	741.368	1481.73	1481.73	-0.95	-0.0007	HCD (High Energy Collision Dissociation)	MS2	10.3815	7.016	12.7828	4236	34	27				K.IQAGEMVEFASGVK.G	[53-66]
	1.788e-06	0	High	Unambiguous	[K].IQAGEmVEFASGVK.[G]	M6(Oxidation)	2	Q1XGA4; F5CAB3	69	0	2	3.72283e-06	1	1	1	1	0	741.369	1481.73	1481.73	0.21	0.00015	HCD (High Energy Collision Dissociation)	MS2	2.42712	5.933	12.216	3916	34	27				K.IQAGEMVEFASGVK.G	[53-66]
	4.537e-09	0	High	Unambiguous	[K].QINTQGTSDSEKLYcVYVAIGQK.[R]	C15(Carbamidomethyl)	3	Q1XGA4; F5CAB3; Q09QY6	71	1	2	2.92885e-06	1	1	1	1	0	1301.64	2602.28	2602.28	-0.36	-0.00047	HCD (High Energy Collision Dissociation)	MS2	0	29.856	14.2359	5060	35	28				K.QINTQGTSDSEKLYCVYVAIGQK.R	[194-216]
	1.352e-09	0	High	Unambiguous	[K].QINTQGTSDSEKLYcVYVAIGQK.[R]	C15(Carbamidomethyl)	3	Q1XGA4; F5CAB3; Q09QY6	61	1	3	3.02459e-05	1	1	1	1	0	868.099	2602.28	2602.28	-0.29	-0.00025	HCD (High Energy Collision Dissociation)	MS2	1.1251	3.735	14.1975	5036	35	28				K.QINTQGTSDSEKLYCVYVAIGQK.R	[194-216]
	8.782e-10	0	High	Unambiguous	[K].GYLDQIPISSINQYEHELLK.[S]		2	F5CAB4; Q1XGA4	53	0	2	0.000115705	1	1	1	1	0	1180.61	2360.21	2360.21	0.18	0.00021	HCD (High Energy Collision Dissociation)	MS2	0	47.922	16.4644	6285	33	26				K.GYLDQIPISSINQYEHELLK.S	[458-477]
	1.124e-09	0	High	Unambiguous	[K].GYLDQIPISSINQYEHELLK.[S]		2	F5CAB4; Q1XGA4	59	0	3	2.91378e-05	1	1	1	1	0	787.411	2360.22	2360.21	1.83	0.00144	HCD (High Energy Collision Dissociation)	MS2	2.84482	8.936	16.4287	6266	33	26				K.GYLDQIPISSINQYEHELLK.S	[458-477]
	4.159e-11	0	High	Unambiguous	[R].EVAAFAQFGSDLDAATQYLLNR.[G]		2	F5CAB4; Q1XGA4	137	0	2	5.909e-13	1	1	1	1	0	1200.6	2400.19	2400.18	1.38	0.00166	HCD (High Energy Collision Dissociation)	MS2	0.733415	37.182	18.5712	7131	35	28				R.EVAAFAQFGSDLDAATQYLLNR.G	[406-427]
	1.229e-07	0	High	Unambiguous	[R].EVAAFAQFGSDLDAATQYLLNR.[G]		2	F5CAB4; Q1XGA4	118	0	3	5.1396e-11	1	1	1	1	0	800.736	2400.19	2400.18	4.07	0.00326	HCD (High Energy Collision Dissociation)	MS2	0.417014	4.688	18.5687	7129	34	27				R.EVAAFAQFGSDLDAATQYLLNR.G	[406-427]
	2.318e-11	0	High	Unambiguous	[K].GmALNLENENVGIVIFGSDTAIKEGDIVKR.[T]	M2(Oxidation)	3	Q1XGA4; F5CAB3; Q09QY6	80	2	4	1.54978e-07	1	1	1	1	0	805.424	3218.68	3218.67	0.82	0.00066	HCD (High Energy Collision Dissociation)	MS2	27.1733	3.698	15.5892	5817	31	24				K.GMALNLENENVGIVIFGSDTAIKEGDIVKR.T	[67-96]
	1.51e-13	0	High	Unambiguous	[K].QINTQGTSDSEKLYcVYVAIGQKR.[S]	C15(Carbamidomethyl)	3	Q1XGA4; F5CAB3; Q09QY6	58	2	3	4.67081e-05	1	1	1	1	0	920.132	2758.38	2758.38	-0.62	-0.00057	HCD (High Energy Collision Dissociation)	MS2	6.74895	16.913	13.8063	4816	34	27				K.QINTQGTSDSEKLYCVYVAIGQKR.S	[194-217]
	1.499e-09	0	High	Unambiguous	[K].QINTQGTSDSEKLYcVYVAIGQKR.[S]	C15(Carbamidomethyl)	3	Q1XGA4; F5CAB3; Q09QY6	37	2	4	0.00512809	1	1	1	1	0	690.352	2758.39	2758.38	1.63	0.00112	HCD (High Energy Collision Dissociation)	MS2	22.4004	13.089	13.7805	4802	34	27				K.QINTQGTSDSEKLYCVYVAIGQKR.S	[194-217]
	6.553e-05	0	High	Unambiguous	[K].AmKQVcGSLKLELAQYR.[E]	M2(Oxidation); C6(Carbamidomethyl)	2	F5CAB4; Q1XGA4	36	2	4	0.00610559	1	1	1	1	0	503.518	2011.05	2011.05	1.19	0.0006	HCD (High Energy Collision Dissociation)	MS2	20.2938	7.272	12.5947	4132	33	26				K.AMKQVCGSLKLELAQYR.E	[389-405]
	3.826e-07	0	High	Unambiguous	[R].VVDALGVPIDGKGALSAAER.[R]		3	Q1XGA4; F5CAB3; Q09QY6	62	1	2	6.35538e-06	1	1	1	1	0	969.537	1938.07	1938.07	0.45	0.00043	HCD (High Energy Collision Dissociation)	MS2	0	5.462	13.7126	4761	29	22				R.VVDALGVPIDGKGALSAAER.R	[113-132]
	3.139e-10	0	High	Unambiguous	[R].VVDALGVPIDGKGALSAAER.[R]		3	Q1XGA4; F5CAB3; Q09QY6	65	1	3	3.04094e-06	1	1	1	1	0	646.694	1938.07	1938.07	0.88	0.00057	HCD (High Energy Collision Dissociation)	MS2	8.12319	1.059	13.6856	4746	29	22				R.VVDALGVPIDGKGALSAAER.R	[113-132]
	6.333e-09	0	High	Unambiguous	[R].LTEVLKQPQYSPISIEK.[Q]		2	F5CAB4; Q1XGA4	49	1	3	0.000108235	1	1	1	1	0	658.37	1973.1	1973.1	-0.06	-4e-05	HCD (High Energy Collision Dissociation)	MS2	35.4314	8.14	13.1323	4436	29	22				R.LTEVLKQPQYSPISIEK.Q	[431-447]
	2.238e-09	0	High	Unambiguous	[R].LTEVLKQPQYSPISIEK.[Q]		2	F5CAB4; Q1XGA4	85	1	2	2.63691e-08	1	1	1	1	0	987.051	1973.1	1973.1	0.01	1e-05	HCD (High Energy Collision Dissociation)	MS2	0	10.283	13.1493	4443	28	21				R.LTEVLKQPQYSPISIEK.Q	[431-447]
	1.331e-08	0	High	Unambiguous	[R].VVDALGVPIDGKGALSAAERR.[R]		3	Q1XGA4; F5CAB3; Q09QY6	22	2	3	0.0318711	1	1	1	1	0	698.728	2094.17	2094.17	1.15	0.0008	HCD (High Energy Collision Dissociation)	MS2	8.47389	8.721	13.1506	4444	27	20				R.VVDALGVPIDGKGALSAAERR.R	[113-133]
	4.462e-07	0	High	Unambiguous	[R].VVDALGVPIDGKGALSAAERR.[R]		3	Q1XGA4; F5CAB3; Q09QY6	30	2	4	0.00536286	1	1	1	1	0	524.298	2094.17	2094.17	1.43	0.00075	HCD (High Energy Collision Dissociation)	MS2	17.9717	0.823	13.1468	4441	27	20				R.VVDALGVPIDGKGALSAAERR.R	[113-133]
	7.164e-08	0	High	Unambiguous	[R].VYGLNKIQAGEMVEFASGVK.[G]		2	Q1XGA4; F5CAB3	64	1	3	9.00406e-06	1	1	1	1	0	714.044	2140.12	2140.11	2.48	0.00177	HCD (High Energy Collision Dissociation)	MS2	16.2587	29.742	14.9161	5442	33	26				R.VYGLNKIQAGEMVEFASGVK.G	[47-66]
	4.082e-06	0	High	Unambiguous	[R].VYGLNKIQAGEmVEFASGVK.[G]	M12(Oxidation)	2	Q1XGA4; F5CAB3	40	1	3	0.00289588	1	1	1	1	0	719.375	2156.11	2156.11	1.99	0.00143	HCD (High Energy Collision Dissociation)	MS2	22.948	24.354	13.4423	4611	34	27				R.VYGLNKIQAGEMVEFASGVK.G	[47-66]
	0.0001833	0	High	Unambiguous	[R].ELIIGDRQTGK.[T]		4	Q1XGA4; F5CAB3; Q6YXK3; Q09QY6	36	1	2	0.0034264	1	1	2	0.8889	0	615.346	1229.69	1229.68	0.43	0.00026	HCD (High Energy Collision Dissociation)	MS2	42.3334	13.9	10.7244	3075	31	24				R.ELIIGDRQTGK.T	[171-181]
	5.509e-05	0	High	Unambiguous	[K].SVHEPMQTGLK.[A]		3	Q1XGA4; F5CAB3; Q09QY6	40	0	2	0.00186987	1	1	1	1	0	613.814	1226.62	1226.62	0.51	0.00031	HCD (High Energy Collision Dissociation)	MS2	30.312	42.672	9.9324	2628	33	26				K.SVHEPMQTGLK.A	[147-157]
	0.0002135	0	High	Unambiguous	[K].SVHEPMQTGLK.[A]		3	Q1XGA4; F5CAB3; Q09QY6	26	0	3	0.0488487	1	1	1	1	0	409.545	1226.62	1226.62	0.05	2e-05	HCD (High Energy Collision Dissociation)	MS2	59.1722	20.571	9.9053	2613	32	25				K.SVHEPMQTGLK.A	[147-157]
	3.444e-05	0	High	Unambiguous	[K].SVHEPmQTGLK.[A]	M6(Oxidation)	3	Q1XGA4; F5CAB3; Q09QY6	37	0	3	0.00416327	1	1	1	1	0	414.877	1242.62	1242.61	0.34	0.00014	HCD (High Energy Collision Dissociation)	MS2	23.871	2.5	8.6311	1897	33	26				K.SVHEPMQTGLK.A	[147-157]
	1.878e-05	0	High	Unambiguous	[K].QINTQGTSDSEK.[L]		3	Q1XGA4; F5CAB3; Q09QY6	81	0	2	1.46048e-07	1	1	1	1	0	654.306	1307.6	1307.61	-2.16	-0.00141	HCD (High Energy Collision Dissociation)	MS2	0	1.255	7.8759	1481	33	26				K.QINTQGTSDSEK.L	[194-205]
	0.0001126	0	High	Unambiguous	[K].TAIAIDTILNQK.[Q]		3	Q1XGA4; F5CAB3; Q09QY6	73	0	2	2.09388e-06	1	1	1	0.9726	0	650.878	1300.75	1300.75	0.68	0.00044	HCD (High Energy Collision Dissociation)	MS2	22.2435	4.356	14.6803	5307	36	29				K.TAIAIDTILNQK.Q	[182-193]
	2.091e-06	0	High	Unambiguous	[R].VVDALGVPIDGK.[G]		3	Q1XGA4; F5CAB3; Q09QY6	61	0	2	2.82803e-05	1	1	1	1	0	591.841	1182.67	1182.67	1.27	0.00075	HCD (High Energy Collision Dissociation)	MS2	34.2952	5.351	13.4926	4638	35	28				R.VVDALGVPIDGK.G	[113-124]
	0.0005324	0	High	Unambiguous	[K].AVDSLVPIGR.[G]		3	Q1XGA4; F5CAB3; Q09QY6	55	0	2	2.47636e-05	1	1	1	1	0	513.802	1026.6	1026.59	2.09	0.00107	HCD (High Energy Collision Dissociation)	MS2	44.5162	2.383	13.2675	4511	29	22				K.AVDSLVPIGR.G	[158-167]
	8.143e-05	0	High	Unambiguous	[R].TGSIVDVPVGK.[GA]		3	Q1XGA4; F5CAB3; Q09QY6	70	0	2	1.03807e-06	1	1	1	1	0	536.306	1071.6	1071.6	-0.37	-0.0002	HCD (High Energy Collision Dissociation)	MS2	4.82496	0.305	12.1557	3881	29	22				R.TGSIVDVPVGK.G	[97-107]
	0.0001344	0	High	Unambiguous	[R].VEVKAPGIIAR.[K]		3	Q1XGA4; F5CAB3; Q09QY6	52	1	3	2.2977e-05	1	1	1	1	0	384.908	1152.71	1152.71	0.04	2e-05	HCD (High Energy Collision Dissociation)	MS2	22.4806	1.34	11.5898	3561	25	18				R.VEVKAPGIIAR.K	[135-145]
	0.0006038	0	High	Unambiguous	[K].AmKQVcGSLK.[L]	M2(Oxidation); C6(Carbamidomethyl)	2	F5CAB4; Q1XGA4	21	1	2	0.558681	1	1	1	1	0	569.291	1137.57	1137.58	-0.74	-0.00042	HCD (High Energy Collision Dissociation)	MS2	39.9185	66.651	8.1427	1623	38	31				K.AMKQVCGSLK.L	[389-398]
	3.534e-05	0	High	Unambiguous	[K].QIVVIYAAVK.[G]		2	F5CAB4; Q1XGA4	52	0	2	1.3648e-05	1	1	1	1	0	552.345	1103.68	1103.68	1.1	0.00061	HCD (High Energy Collision Dissociation)	MS2	43.8212	7.035	13.8861	4860	23	16				K.QIVVIYAAVK.G	[448-457]
	0.000281	0	High	Unambiguous	[K].QIVVIYAAVK.[G]		2	F5CAB4; Q1XGA4	35	0	2	0.000591602	1	1	1	1	0	552.345	1103.68	1103.68	-0.12	-7e-05	HCD (High Energy Collision Dissociation)	MS2	48.8945	200	17.9001	6897	23	16				K.QIVVIYAAVK.G	[448-457]
	8.187e-06	0	High	Unambiguous	[R].KSVHEPMQTGLK.[A]		3	Q1XGA4; F5CAB3; Q09QY6	51	1	3	0.000143125	1	1	1	0.9608	0	452.243	1354.71	1354.71	-0.87	-0.00039	HCD (High Energy Collision Dissociation)	MS2	4.04168	0.538	8.9466	2073	32	25				R.KSVHEPMQTGLK.A	[146-157]
	1.308e-07	0	High	Unambiguous	[R].KSVHEPMQTGLK.[A]		3	Q1XGA4; F5CAB3; Q09QY6	62	1	2	9.87908e-06	1	1	1	1	0	677.86	1354.71	1354.71	-0.88	-0.0006	HCD (High Energy Collision Dissociation)	MS2	15.0203	39.172	8.9604	2084	32	25				R.KSVHEPMQTGLK.A	[146-157]
	0.0001435	0	High	Unambiguous	[K].LAGAELSTLLEQR.[I]		2	Q1XGA4; F5CAB3	69	0	2	1.97862e-06	1	1	1	0.971	0	700.891	1400.77	1400.77	-0.02	-1e-05	HCD (High Energy Collision Dissociation)	MS2	11.3981	200	19.3222	7352	31	24				K.LAGAELSTLLEQR.I	[9-21]
	0.000109	0	High	Unambiguous	[K].LAGAELSTLLEQR.[I]		2	Q1XGA4; F5CAB3	46	0	3	0.000382419	1	1	1	0.7174	0	467.597	1400.78	1400.77	0.86	0.0004	HCD (High Energy Collision Dissociation)	MS2	0.983765	1.371	15.0466	5513	31	24				K.LAGAELSTLLEQR.I	[9-21]
	4.506e-05	0	High	Unambiguous	[K].LAGAELSTLLEQR.[I]		2	Q1XGA4; F5CAB3	93	0	2	7.98643e-09	1	1	1	0.9892	0	700.892	1400.78	1400.77	1.2	0.00084	HCD (High Energy Collision Dissociation)	MS2	39.0948	93.681	18.0771	6958	31	24				K.LAGAELSTLLEQR.I	[9-21]
	1.261e-06	0	High	Unambiguous	[K].LAGAELSTLLEQR.[I]		2	Q1XGA4; F5CAB3	93	0	2	7.40843e-09	1	1	1	0.914	0	700.892	1400.78	1400.77	1.46	0.00102	HCD (High Energy Collision Dissociation)	MS2	27.637	1.684	15.0194	5498	31	24				K.LAGAELSTLLEQR.I	[9-21]
	9.655e-07	0	High	Unambiguous	[K].LAGAELSTLLEQR.[I]		2	Q1XGA4; F5CAB3	91	0	2	1.19175e-08	1	1	1	0.967	0	700.892	1400.78	1400.77	1.55	0.00108	HCD (High Energy Collision Dissociation)	MS2	56.9291	200	18.8033	7217	31	24				K.LAGAELSTLLEQR.I	[9-21]
	7.276e-08	0	High	Unambiguous	[R].KSVHEPmQTGLK.[A]	M7(Oxidation)	3	Q1XGA4; F5CAB3; Q09QY6	52	1	2	0.000124866	1	1	1	1	0	685.857	1370.71	1370.71	-1.88	-0.00129	HCD (High Energy Collision Dissociation)	MS2	11.4107	14.743	8.0036	1553	33	26				R.KSVHEPMQTGLK.A	[146-157]
	2.081e-06	0	High	Unambiguous	[R].KSVHEPmQTGLK.[A]	M7(Oxidation)	3	Q1XGA4; F5CAB3; Q09QY6	50	1	3	0.000205795	1	1	1	1	0	457.574	1370.71	1370.71	-2.01	-0.00092	HCD (High Energy Collision Dissociation)	MS2	0.886122	0.38	7.9935	1545	33	26				R.KSVHEPMQTGLK.A	[146-157]
	0.0002183	0	High	Unambiguous	[K].LYcVYVAIGQK.[R]	C3(Carbamidomethyl)	3	Q1XGA4; F5CAB3; Q09QY6	37	0	2	0.0043558	1	1	1	1	0	657.35	1313.69	1313.69	1	0.00065	HCD (High Energy Collision Dissociation)	MS2	46.5285	1.692	13.9106	4873	33	26				K.LYCVYVAIGQK.R	[206-216]
	2.675e-05	0	High	Unambiguous	[R].GIRPAINVGLSVSR.[V]		2	Q1XGA4; F5CAB3	56	0	3	1.08659e-05	1	1	1	1	0	480.288	1438.85	1438.85	1.15	0.00055	HCD (High Energy Collision Dissociation)	MS2	30.7903	2.929	12.8664	4283	25	18				R.GIRPAINVGLSVSR.V	[367-380]
	6.365e-06	0	High	Unambiguous	[R].GIRPAINVGLSVSR.[V]		2	Q1XGA4; F5CAB3	48	0	3	6.53221e-05	1	1	1	1	0	480.287	1438.85	1438.85	-1.97	-0.00094	HCD (High Energy Collision Dissociation)	MS2	6.91378	79.963	17.9438	6912	26	19				R.GIRPAINVGLSVSR.V	[367-380]
	3.932e-05	0	High	Unambiguous	[R].GIRPAINVGLSVSR.[V]		2	Q1XGA4; F5CAB3	46	0	3	0.000102514	1	1	1	1	0	480.288	1438.85	1438.85	0.45	0.00022	HCD (High Energy Collision Dissociation)	MS2	44.4182	75.071	19.2553	7336	25	18				R.GIRPAINVGLSVSR.V	[367-380]
	1.495e-06	0	High	Unambiguous	[R].GIRPAINVGLSVSR.[V]		2	Q1XGA4; F5CAB3	83	0	2	1.88393e-08	1	1	1	1	0	719.929	1438.85	1438.85	1.22	0.00088	HCD (High Energy Collision Dissociation)	MS2	67.6845	22.464	12.879	4293	25	18				R.GIRPAINVGLSVSR.V	[367-380]
	1.759e-06	0	High	Unambiguous	[R].GIRPAINVGLSVSR.[V]		2	Q1XGA4; F5CAB3	52	0	3	2.24295e-05	1	1	1	1	0	480.289	1438.85	1438.85	2.61	0.00125	HCD (High Energy Collision Dissociation)	MS2	13.1236	75.813	18.7286	7191	25	18				R.GIRPAINVGLSVSR.V	[367-380]
	0.004974	0.0001402	High	Unambiguous	[K].IQAGEmVEFASGVK.[G]	M6(Oxidation)	2	Q1XGA4; F5CAB3	64	0	2	1.22078e-05	1	1	1	1	0	741.371	1481.73	1481.73	2.59	0.00192	HCD (High Energy Collision Dissociation)	MS2	21.4046	25.822	13.4272	4599	34	27				K.IQAGEMVEFASGVK.G	[53-66]
	0.002857	0.0001402	High	Unambiguous	[R].VVSVGDGIAR.[V]		2	Q1XGA4; F5CAB3	62	0	2	6.17201e-06	1	1	1	0.9516	0	486.778	972.548	972.547	0.52	0.00025	HCD (High Energy Collision Dissociation)	MS2	29.181	5.501	10.6666	3042	30	23				R.VVSVGDGIAR.V	[37-46]
	0.00386	0.0001402	High	Unambiguous	[K].GALSAAERR.[R]		3	Q1XGA4; F5CAB3; Q09QY6	41	1	3	0.00118067	1	1	1	0.8293	0	310.842	930.51	930.512	-1.66	-0.00051	HCD (High Energy Collision Dissociation)	MS2	13.2128	0.36	8.4305	1785	31	24				K.GALSAAERR.R	[125-133]
	0.002868	0.0001402	High	Unambiguous	[K].QPQYSPISIEK.[Q]		2	F5CAB4; Q1XGA4	41	0	2	0.00191186	1	1	1	0.9268	0	645.341	1289.67	1289.67	0.22	0.00014	HCD (High Energy Collision Dissociation)	MS2	45.6457	1.334	12.2701	3946	33	26				K.QPQYSPISIEK.Q	[437-447]
	0.004553	0.0001402	High	Unambiguous	[K].FTQSFLATHSV.[-]		3	G8G0R3; F5CAB4; Q1XGA4	55	0	2	6.85197e-05	1	1	1	1	0	619.314	1237.62	1237.62	-0.91	-0.00056	HCD (High Energy Collision Dissociation)	MS2	24.4303	4.903	13.5454	4667	33	26				K.FTQSFLATHSV.-	[508-518]
	0.001356	0.0001402	High	Unambiguous	[K].RTGSIVDVPVGK.[GA]		3	Q1XGA4; F5CAB3; Q09QY6	31	1	2	0.00892191	1	1	1	1	0	614.358	1227.71	1227.71	2.53	0.00155	HCD (High Energy Collision Dissociation)	MS2	27.2204	6.922	11.3735	3441	30	23				K.RTGSIVDVPVGK.G	[96-107]
	0.008114	0.0003996	High	Unambiguous	[K].AmKQVcGSLK.[L]	M2(Oxidation); C6(Carbamidomethyl)	2	F5CAB4; Q1XGA4	53	1	3	0.000308474	1	1	1	0.8491	0	379.863	1137.57	1137.58	-1.29	-0.00049	HCD (High Energy Collision Dissociation)	MS2	10.5199	2.481	8.1485	1627	38	31				K.AMKQVCGSLK.L	[389-398]
	0.008223	0.0003996	High	Unambiguous	[K].APGIIAR.[K]		3	Q1XGA4; F5CAB3; Q09QY6	45	0	2	1.32194e-05	1	1	1	1	0	349.221	697.436	697.436	0	0	HCD (High Energy Collision Dissociation)	MS2	28.9175	18.516	10.1297	2739	16	13				K.APGIIAR.K	[139-145]
	0.00567	0.0003996	High	Unambiguous	[K].LQVDEIGR.[V]		2	Q1XGA4; F5CAB3	59	0	2	1.32976e-05	1	1	1	0.8644	0	465.256	929.504	929.505	-1.4	-0.00065	HCD (High Energy Collision Dissociation)	MS2	6.76962	0.381	11.5615	3545	29	22				K.LQVDEIGR.V	[29-36]
	0.006729	0.0003996	High	Unambiguous	[R].QMSLLLR.[R]		4	Q1XGA4; F5CAB3; Q6YXK3; Q09QY6	39	0	2	0.00709222	1	1	2	0.5641	0	430.755	860.503	860.502	1.01	0.00043	HCD (High Energy Collision Dissociation)	MS2	25.9927	5.316	13.9735	4910	37	30				R.QMSLLLR.R	[287-293]
	0.005155	0.0003996	High	Unambiguous	[R].STVAQLVK.[I]		3	Q1XGA4; F5CAB3; Q09QY6	43	0	2	0.000544819	1	1	1	1	0	423.258	845.509	845.509	0.35	0.00015	HCD (High Energy Collision Dissociation)	MS2	5.41491	0.709	11.2798	3386	30	23				R.STVAQLVK.I	[218-225]
	0.01605	0.0006318	High	Unambiguous	[K].QIVVIYAAVK.[G]		2	F5CAB4; Q1XGA4	35	0	2	0.000776368	1	1	1	1	0	552.347	1103.69	1103.68	3.64	0.00201	HCD (High Energy Collision Dissociation)	MS2	38.3572	141.383	18.9517	7259	23	16				K.QIVVIYAAVK.G	[448-457]
	0.01786	0.0006318	High	Unambiguous	[R].KSVHEPmQTGLK.[A]	M7(Oxidation)	3	Q1XGA4; F5CAB3; Q09QY6	24	1	4	0.0877898	1	1	1	1	0	343.432	1370.71	1370.71	-1.9	-0.00065	HCD (High Energy Collision Dissociation)	MS2	41.3752	3.012	7.9986	1549	33	26				R.KSVHEPMQTGLK.A	[146-157]
	0.01424	0.0006318	High	Unambiguous	[K].QVcGSLK.[L]	C3(Carbamidomethyl)	2	F5CAB4; Q1XGA4	37	0	2	0.00171018	1	1	1	0.8108	0	396.207	791.407	791.408	-1.23	-0.00048	HCD (High Energy Collision Dissociation)	MS2	18.3508	1.156	8.406	1772	29	22				K.QVCGSLK.L	[392-398]
	0.02271	0.0006318	High	Unambiguous	[R].KSVHEPMQTGLK.[A]		3	Q1XGA4; F5CAB3; Q09QY6	15	1	4	0.511348	1	1	1	0.3333	0	339.434	1354.71	1354.71	-0.9	-0.00031	HCD (High Energy Collision Dissociation)	MS2	24.1493	13.871	8.9295	2066	32	25				R.KSVHEPMQTGLK.A	[146-157]
	0.02623	0.0007433	High	Unambiguous	[R].VGSAAQLK.[A]		1	Q1XGA4	40	0	2	0.00105141	1	2	1		0	387.228	773.45	773.452	-2.52	-0.00097	HCD (High Energy Collision Dissociation)	MS2	16.1121	2.063	8.3519	1742	29	22				R.VGSAAQLK.A	[381-388]
	0.02727	0.0007433	High	Unambiguous	[R].ITNYYTK.[L]		2	Q1XGA4; F5CAB3	40	0	2	0.00121559	1	1	1	1	0	451.734	902.461	902.462	-0.44	-0.0002	HCD (High Energy Collision Dissociation)	MS2	8.73451	1.037	9.5721	2426	30	23				R.ITNYYTK.L	[22-28]
	0.02693	0.0007433	High	Unambiguous	[K].EGDIVKR.[T]		3	Q1XGA4; F5CAB3; Q09QY6	59	1	2	2.24474e-05	1	1	1	0.6949	0	408.731	816.455	816.457	-2.63	-0.00107	HCD (High Energy Collision Dissociation)	MS2	11.8097	6.441	7.8217	1454	32	25				K.EGDIVKR.T	[90-96]
	0.03952	0.000856	High	Unambiguous	[R].ELIIGDR.[QN]		4	Q1XGA4; F5CAB3; Q6YXK3; Q09QY6	40	0	2	0.000695541	1	1	2	0	0	408.235	815.462	815.462	-0.15	-6e-05	HCD (High Energy Collision Dissociation)	MS2	9.85695	0.765	11.9292	3753	28	21				R.ELIIGDR.Q	[171-177]
	0.03559	0.000856	High	Unambiguous	[K].LELAQYR.[E]		2	F5CAB4; Q1XGA4	51	0	2	0.000125823	1	1	1	0.6471	0	446.748	892.489	892.489	-0.07	-3e-05	HCD (High Energy Collision Dissociation)	MS2	9.27586	0.308	11.8443	3705	32	25				K.LELAQYR.E	[399-405]
	0.04831	0.001098	High	Unambiguous	[K].GALSAAER.[R]		3	Q1XGA4; F5CAB3; Q09QY6	42	0	2	0.000559094	1	1	1	0.7143	0	387.708	774.409	774.41	-1.25	-0.00049	HCD (High Energy Collision Dissociation)	MS2	47.5954	0.132	8.8898	2041	29	22				K.GALSAAER.R	[125-132]
	0.05925	0.00121	High	Unambiguous	[K].APGIIARK.[S]		3	Q1XGA4; F5CAB3; Q09QY6	26	1	2	0.00426073	1	1	1	0.7692	0	413.268	825.529	825.53	-1.55	-0.00064	HCD (High Energy Collision Dissociation)	MS2	24.2991	2.62	8.8936	2044	22	15				K.APGIIARK.S	[139-146]
	0.06646	0.001442	High	Unambiguous	[R].QmSLLLR.[R]	M2(Oxidation)	4	Q1XGA4; F5CAB3; Q6YXK3; Q09QY6	53	0	2	8.90894e-05	1	1	2	0.717	0	438.752	876.497	876.497	0.17	8e-05	HCD (High Energy Collision Dissociation)	MS2	45.6167	3.055	12.3342	3984	32	25				R.QMSLLLR.R	[287-293]
	0.07207	0.001801	High	Unambiguous	[K].IQAGEMVEFASGVK.[G]		2	Q1XGA4; F5CAB3	55	0	2	0.000106583	1	1	1	1	0	733.373	1465.74	1465.74	1.57	0.00115	HCD (High Energy Collision Dissociation)	MS2	26.916	200	19.5066	7393	35	28				K.IQAGEMVEFASGVK.G	[53-66]
	0.105	0.002142	High	Unambiguous	[K].TAIAIDTILNQK.[Q]		3	Q1XGA4; F5CAB3; Q09QY6	13	0	2	1.9362	1	1	1	1	0	650.877	1300.75	1300.75	-0.07	-5e-05	HCD (High Energy Collision Dissociation)	MS2	57.7868	200	19.3826	7366	36	29				K.TAIAIDTILNQK.Q	[182-193]
	0.2208	0.005957	High	Unambiguous	[K].RSTVAQLVK.[I]		3	Q1XGA4; F5CAB3; Q09QY6	33	1	2	0.00340166	1	1	1	0.7273	0	501.309	1001.61	1001.61	-0.35	-0.00018	HCD (High Energy Collision Dissociation)	MS2	15.9039	0.601	10.202	2777	28	21				K.RSTVAQLVK.I	[217-225]
	0.2769	0.008137	High	Unambiguous	[K].IQAGEmVEFASGVK.[G]	M6(Oxidation)	2	Q1XGA4; F5CAB3	18	0	2	0.456343	1	1	1	1	0	741.369	1481.73	1481.73	-0.37	-0.00028	HCD (High Energy Collision Dissociation)	MS2	25.4705	200	19.811	7451	34	27				K.IQAGEMVEFASGVK.G	[53-66]
	0.343	0.01088	Medium	Unambiguous	[M].NKLTGNK.[L]		2	Q1XGA4; F5CAB3	8	1	2	2.09133	1	1	1	1	0	387.729	774.45	774.447	3.94	0.00152	HCD (High Energy Collision Dissociation)	MS2	53.0358	200	6	746	30	23				M.NKLTGNK.L	[2-8]
	0.4691	0.01367	Medium	Unambiguous	[K].GALSAAERR.[R]		3	Q1XGA4; F5CAB3; Q09QY6	30	1	2	0.0143261	1	1	1	0.6	0	465.759	930.51	930.512	-1.41	-0.00066	HCD (High Energy Collision Dissociation)	MS2	20.9451	0.582	8.4022	1769	31	24				K.GALSAAERR.R	[125-133]
High	A9SA16	Elongation factor 1-alpha OS=Physcomitrella patens subsp. patens GN=PHYPADRAFT_76520 PE=3 SV=1	80	42	123	7	1	447	49.3	9.01	3533
	Percolator PEP	Percolator q-Value	Confidence	PSM Ambiguity	Annotated Sequence	Modifications	# Proteins	Protein Accessions	Ions Score	# Missed Cleavages	Charge	Expectation Value	Rank	Search Engine Rank	# Protein Groups	DeltaScore	DeltaCn	m/z [Da]	MH+ [Da]	Theo. MH+ [Da]	DeltaM [ppm]	Deltam/z [Da]	Activation Type	MS Order	Isolation Interference [%]	Ion Inject Time [ms]	RT [min]	First Scan	Identity Strict	Identity Relaxed	ptmRS: Best Site Probabilities	ptmRS: Binomial Peptide Score	ptmRS: Isoform Confidence Probability [Probability]	Sequences in Protein	Positions in Protein	PSM Modification Positions in Protein
	4.909e-07	0	High	Unambiguous	[R].YEEIVKEVSAYLKK.[V]		1	A9SA16	48	2	4	0.000215564	1	1	1	1	0	425.489	1698.93	1698.93	1.17	0.0005	HCD (High Energy Collision Dissociation)	MS2	4.64144	5.343	14.3145	5103	30	23				R.YEEIVKEVSAYLKK.V	[167-180]
	8.09e-07	0	High	Unambiguous	[R].YEEIVKEVSAYLKK.[V]		1	A9SA16	41	2	3	0.000966022	1	1	1	1	0	566.983	1698.93	1698.93	1.61	0.00091	HCD (High Energy Collision Dissociation)	MS2	33.3526	3.273	14.3094	5099	30	23				R.YEEIVKEVSAYLKK.V	[167-180]
	3.533e-05	0	High	Unambiguous	[K].QMIcccNKmDATTPK.[Y]	C4(Carbamidomethyl); C5(Carbamidomethyl); C6(Carbamidomethyl); M9(Oxidation)	6	A9RGD5; A9SA16; A9SJB4; A9SA04; A9RGD1; A9RGA5	44	1	2	0.000997739	1	1	5	0.8182	0	937.39	1873.77	1873.77	-0.38	-0.00036	HCD (High Energy Collision Dissociation)	MS2	0	59.137	9.0714	2146	33	26				K.QMICCCNKMDATTPK.Y	[147-161]
	1.761e-06	0	High	Unambiguous	[K].QMIcccNKmDATTPK.[Y]	C4(Carbamidomethyl); C5(Carbamidomethyl); C6(Carbamidomethyl); M9(Oxidation)	6	A9RGD5; A9SA16; A9SJB4; A9SA04; A9RGD1; A9RGA5	40	1	3	0.00229518	1	1	5	1	0	625.263	1873.77	1873.77	-0.09	-6e-05	HCD (High Energy Collision Dissociation)	MS2	2.65472	6.002	9.0057	2107	33	26				K.QMICCCNKMDATTPK.Y	[147-161]
	7.009e-08	0	High	Unambiguous	[K].DGQTREHALLAFTLGVK.[Q]		6	A9RGD5; A9SA16; A9SJB4; A9SA04; A9RGD1; A9RGA5	54	1	3	6.75907e-05	1	1	5	1	0	619.339	1856	1856	0.36	0.00023	HCD (High Energy Collision Dissociation)	MS2	20.8935	1.876	14.7359	5338	32	25				K.DGQTREHALLAFTLGVK.Q	[130-146]
	1.332e-06	0	High	Unambiguous	[K].DGQTREHALLAFTLGVK.[Q]		6	A9RGD5; A9SA16; A9SJB4; A9SA04; A9RGD1; A9RGA5	36	1	4	0.00442383	1	1	5	1	0	464.757	1856	1856	1.24	0.00058	HCD (High Energy Collision Dissociation)	MS2	23.9428	6.429	14.6853	5311	32	25				K.DGQTREHALLAFTLGVK.Q	[130-146]
	1.087e-05	0	High	Unambiguous	[K].QMIcccNKMDATTPK.[Y]	C4(Carbamidomethyl); C5(Carbamidomethyl); C6(Carbamidomethyl)	6	A9RGD5; A9SA16; A9SJB4; A9SA04; A9RGD1; A9RGA5	38	1	3	0.00467243	1	1	5	1	0	619.931	1857.78	1857.78	-0.04	-2e-05	HCD (High Energy Collision Dissociation)	MS2	14.3158	24.232	10.1837	2769	34	27				K.QMICCCNKMDATTPK.Y	[147-161]
	3.069e-08	0	High	Unambiguous	[K].VPFVPISGFEGDNMIER.[S]		1	A9SA16	76	0	2	8.22951e-07	1	1	1	1	0	953.97	1906.93	1906.94	-1.89	-0.0018	HCD (High Energy Collision Dissociation)	MS2	6.1036	41.015	16.0555	6081	35	28				K.VPFVPISGFEGDNMIER.S	[188-204]
	1.67e-05	0	High	Unambiguous	[K].QmIcccNKmDATTPK.[Y]	M2(Oxidation); C4(Carbamidomethyl); C5(Carbamidomethyl); C6(Carbamidomethyl); M9(Oxidation)	6	A9RGD5; A9SA16; A9SJB4; A9SA04; A9RGD1; A9RGA5	68	1	2	3.77958e-06	1	1	5	1	0	945.385	1889.76	1889.77	-2.4	-0.00227	HCD (High Energy Collision Dissociation)	MS2	0	51.468	8.2938	1709	33	26				K.QMICCCNKMDATTPK.Y	[147-161]
	5.154e-07	0	High	Unambiguous	[K].QmIcccNKmDATTPK.[Y]	M2(Oxidation); C4(Carbamidomethyl); C5(Carbamidomethyl); C6(Carbamidomethyl); M9(Oxidation)	6	A9RGD5; A9SA16; A9SJB4; A9SA04; A9RGD1; A9RGA5	49	1	3	0.000269429	1	1	5	1	0	630.593	1889.77	1889.77	-1.41	-0.00089	HCD (High Energy Collision Dissociation)	MS2	2.74674	2.491	8.2628	1691	33	26				K.QMICCCNKMDATTPK.Y	[147-161]
	0.0005058	0	High	Unambiguous	[R].FAVRDmRQTVAVGVIK.[A]	M6(Oxidation)	7	A9RGD5; A9SA16; A9SA12; A9SJB4; A9SA04; A9RGD1; A9RGA5	13	2	4	0.45409	1	1	5	1	0	452.257	1806.01	1806.01	0.91	0.00041	HCD (High Energy Collision Dissociation)	MS2	77.663	2.945	11.569	3551	29	22				R.FAVRDMRQTVAVGVIK.A	[412-427]
	4.133e-07	0	High	Unambiguous	[K].ARYEEIVKEVSAYLK.[K]		1	A9SA16	66	2	4	3.45072e-06	1	1	1	1	0	450.249	1797.97	1797.97	-0.28	-0.00013	HCD (High Energy Collision Dissociation)	MS2	14.7159	14.072	15.3414	5681	30	23				K.ARYEEIVKEVSAYLK.K	[165-179]
	2.334e-06	0	High	Unambiguous	[K].RGYVASDSKNDPAK.[E]		7	A9RGD5; A9SA16; A9SA12; A9SJB4; A9SA04; A9RGD1; A9RGA5	66	2	2	7.27791e-06	1	1	5	0.9848	0	754.377	1507.75	1507.75	-2.44	-0.00184	HCD (High Energy Collision Dissociation)	MS2	1.20455	18.643	7.6678	1375	34	27				K.RGYVASDSKNDPAK.E	[310-323]
	5.337e-11	0	High	Unambiguous	[K].RGYVASDSKNDPAK.[E]		7	A9RGD5; A9SA16; A9SA12; A9SJB4; A9SA04; A9RGD1; A9RGA5	57	2	3	6.49863e-05	1	1	5	1	0	503.254	1507.75	1507.75	-1.36	-0.00068	HCD (High Energy Collision Dissociation)	MS2	26.4755	33.348	7.6115	1344	34	27				K.RGYVASDSKNDPAK.E	[310-323]
	3.227e-09	0	High	Unambiguous	[K].VHINIVVIGHVDSGK.[S]		7	A9RGD5; A9SA16; A9SA12; A9SJB4; A9SA04; A9RGD1; A9RGA5	46	0	3	0.000219597	1	1	5	1	0	529.639	1586.9	1586.9	0.56	0.0003	HCD (High Energy Collision Dissociation)	MS2	12.3041	39.472	16.8963	6487	28	21				K.VHINIVVIGHVDSGK.S	[6-20]
	2.115e-06	0	High	Unambiguous	[K].VHINIVVIGHVDSGK.[S]		7	A9RGD5; A9SA16; A9SA12; A9SJB4; A9SA04; A9RGD1; A9RGA5	39	0	4	0.000911228	1	1	5	1	0	397.481	1586.9	1586.9	0.59	0.00024	HCD (High Energy Collision Dissociation)	MS2	33.8548	113.935	18.6834	7176	28	21				K.VHINIVVIGHVDSGK.S	[6-20]
	1.357e-08	0	High	Unambiguous	[K].VHINIVVIGHVDSGK.[S]		7	A9RGD5; A9SA16; A9SA12; A9SJB4; A9SA04; A9RGD1; A9RGA5	43	0	3	0.000380739	1	1	5	1	0	529.639	1586.9	1586.9	0.68	0.00036	HCD (High Energy Collision Dissociation)	MS2	19.1451	6.246	13.0141	4368	28	21				K.VHINIVVIGHVDSGK.S	[6-20]
	5.161e-08	0	High	Unambiguous	[K].VHINIVVIGHVDSGK.[S]		7	A9RGD5; A9SA16; A9SA12; A9SJB4; A9SA04; A9RGD1; A9RGA5	61	0	3	6.11825e-06	1	1	5	1	0	529.639	1586.9	1586.9	0.79	0.00042	HCD (High Energy Collision Dissociation)	MS2	19.1056	22.96	15.7465	5909	28	21				K.VHINIVVIGHVDSGK.S	[6-20]
	7.535e-05	0	High	Unambiguous	[K].VHINIVVIGHVDSGK.[S]		7	A9RGD5; A9SA16; A9SA12; A9SJB4; A9SA04; A9RGD1; A9RGA5	47	0	3	0.000171826	1	1	5	1	0	529.639	1586.9	1586.9	0.91	0.00048	HCD (High Energy Collision Dissociation)	MS2	56.3684	200	19.5797	7407	29	22				K.VHINIVVIGHVDSGK.S	[6-20]
	8.066e-09	0	High	Unambiguous	[K].VHINIVVIGHVDSGK.[S]		7	A9RGD5; A9SA16; A9SA12; A9SJB4; A9SA04; A9RGD1; A9RGA5	65	0	3	2.5828e-06	1	1	5	1	0	529.639	1586.9	1586.9	1.02	0.00054	HCD (High Energy Collision Dissociation)	MS2	14.6898	52.312	19.0648	7287	29	22				K.VHINIVVIGHVDSGK.S	[6-20]
	0.0001133	0	High	Unambiguous	[K].VHINIVVIGHVDSGK.[S]		7	A9RGD5; A9SA16; A9SA12; A9SJB4; A9SA04; A9RGD1; A9RGA5	54	0	4	3.03452e-05	1	1	5	1	0	397.481	1586.9	1586.9	1.13	0.00045	HCD (High Energy Collision Dissociation)	MS2	12.2235	15.411	13.2587	4504	29	22				K.VHINIVVIGHVDSGK.S	[6-20]
	6.51e-05	0	High	Unambiguous	[K].VHINIVVIGHVDSGK.[S]		7	A9RGD5; A9SA16; A9SA12; A9SJB4; A9SA04; A9RGD1; A9RGA5	44	0	4	0.000349213	1	1	5	1	0	397.481	1586.9	1586.9	1.13	0.00045	HCD (High Energy Collision Dissociation)	MS2	9.52336	123.813	17.5544	6773	29	22				K.VHINIVVIGHVDSGK.S	[6-20]
	3.338e-06	0	High	Unambiguous	[K].VHINIVVIGHVDSGK.[S]		7	A9RGD5; A9SA16; A9SA12; A9SJB4; A9SA04; A9RGD1; A9RGA5	39	0	3	0.0010797	1	1	5	1	0	529.639	1586.9	1586.9	1.26	0.00066	HCD (High Energy Collision Dissociation)	MS2	72.9628	31.393	16.391	6247	28	21				K.VHINIVVIGHVDSGK.S	[6-20]
	4.69e-08	0	High	Unambiguous	[K].VHINIVVIGHVDSGK.[S]		7	A9RGD5; A9SA16; A9SA12; A9SJB4; A9SA04; A9RGD1; A9RGA5	48	0	3	0.000125855	1	1	5	1	0	529.639	1586.9	1586.9	1.37	0.00073	HCD (High Energy Collision Dissociation)	MS2	33.4847	31.808	17.4368	6728	28	21				K.VHINIVVIGHVDSGK.S	[6-20]
	8.35e-05	0	High	Unambiguous	[K].VHINIVVIGHVDSGK.[S]		7	A9RGD5; A9SA16; A9SA12; A9SJB4; A9SA04; A9RGD1; A9RGA5	44	0	4	0.000356525	1	1	5	1	0	397.482	1586.9	1586.9	1.9	0.00075	HCD (High Energy Collision Dissociation)	MS2	5.18932	32.666	18.1142	6968	29	22				K.VHINIVVIGHVDSGK.S	[6-20]
	3.437e-09	0	High	Unambiguous	[K].VHINIVVIGHVDSGK.[S]		7	A9RGD5; A9SA16; A9SA12; A9SJB4; A9SA04; A9RGD1; A9RGA5	55	0	3	2.83198e-05	1	1	5	1	0	529.64	1586.9	1586.9	2.18	0.00115	HCD (High Energy Collision Dissociation)	MS2	2.62899	24.019	18.4934	7096	29	22				K.VHINIVVIGHVDSGK.S	[6-20]
	1.531e-07	0	High	Unambiguous	[K].VHINIVVIGHVDSGK.[S]		7	A9RGD5; A9SA16; A9SA12; A9SJB4; A9SA04; A9RGD1; A9RGA5	57	0	3	1.87418e-05	1	1	5	1	0	529.638	1586.9	1586.9	-0.24	-0.00013	HCD (High Energy Collision Dissociation)	MS2	25.9058	7.21	13.5403	4663	29	22				K.VHINIVVIGHVDSGK.S	[6-20]
	4.58e-09	0	High	Unambiguous	[K].VHINIVVIGHVDSGK.[S]		7	A9RGD5; A9SA16; A9SA12; A9SJB4; A9SA04; A9RGD1; A9RGA5	56	0	3	2.04357e-05	1	1	5	1	0	529.638	1586.9	1586.9	-0.59	-0.00031	HCD (High Energy Collision Dissociation)	MS2	27.2076	46.439	14.6917	5316	29	22				K.VHINIVVIGHVDSGK.S	[6-20]
	1.592e-10	0	High	Unambiguous	[K].VHINIVVIGHVDSGK.[S]		7	A9RGD5; A9SA16; A9SA12; A9SJB4; A9SA04; A9RGD1; A9RGA5	69	0	3	1.06265e-06	1	1	5	1	0	529.638	1586.9	1586.9	-0.71	-0.00037	HCD (High Energy Collision Dissociation)	MS2	2.28329	12.386	17.9693	6919	29	22				K.VHINIVVIGHVDSGK.S	[6-20]
	4.293e-07	0	High	Unambiguous	[R].YEEIVKEVSAYLK.[K]		1	A9SA16	59	1	2	1.94722e-05	1	1	1	0.9661	0	785.922	1570.84	1570.84	-0.28	-0.00022	HCD (High Energy Collision Dissociation)	MS2	12.9753	10.042	15.0862	5538	32	25				R.YEEIVKEVSAYLK.K	[167-179]
	8.698e-07	0	High	Unambiguous	[R].YEEIVKEVSAYLK.[K]		1	A9SA16	45	1	3	0.000505021	1	1	1	0.9778	0	524.284	1570.84	1570.84	0.61	0.00032	HCD (High Energy Collision Dissociation)	MS2	10.9521	4.964	15.0799	5533	32	25				R.YEEIVKEVSAYLK.K	[167-179]
	4.059e-12	0	High	Unambiguous	[K].SVEMHHESMPEAHPGDNVGFNVK.[N]		6	A9SA16; A9SA12; A9SJB4; A9SA04; A9RGD1; A9RGA5	68	0	3	7.36685e-06	1	1	4	1	0	850.05	2548.13	2548.13	-0.09	-8e-05	HCD (High Energy Collision Dissociation)	MS2	2.46221	29.772	11.3169	3409	36	29				K.SVEMHHESMPEAHPGDNVGFNVK.N	[279-301]
	6.223e-12	0	High	Unambiguous	[K].SVEMHHESMPEAHPGDNVGFNVK.[N]		6	A9SA16; A9SA12; A9SJB4; A9SA04; A9RGD1; A9RGA5	40	0	4	0.00406844	1	1	4	1	0	637.79	2548.14	2548.13	0.88	0.00056	HCD (High Energy Collision Dissociation)	MS2	17.9677	14.666	11.2823	3388	36	29				K.SVEMHHESMPEAHPGDNVGFNVK.N	[279-301]
	7.324e-06	0	High	Unambiguous	[K].SVEMHHESMPEAHPGDNVGFNVK.[N]		6	A9SA16; A9SA12; A9SJB4; A9SA04; A9RGD1; A9RGA5	33	0	5	0.0221047	1	1	4	1	0	510.433	2548.14	2548.13	1.35	0.00069	HCD (High Energy Collision Dissociation)	MS2	15.5015	3.638	11.3068	3401	36	29				K.SVEMHHESMPEAHPGDNVGFNVK.N	[279-301]
	1.339e-10	0	High	Unambiguous	[K].SVEmHHESMPEAHPGDNVGFNVK.[N]	M4(Oxidation)	6	A9SA16; A9SA12; A9SJB4; A9SA04; A9RGD1; A9RGA5	22	0	4	0.266663	1	1	4	0.2727	0	641.788	2564.13	2564.13	0.39	0.00025	HCD (High Energy Collision Dissociation)	MS2	5.54718	8.943	11.0571	3261	36	29				K.SVEMHHESMPEAHPGDNVGFNVK.N	[279-301]
	1.46e-09	0	High	Unambiguous	[K].SVEMHHESmPEAHPGDNVGFNVK.[N]	M9(Oxidation)	6	A9SA16; A9SA12; A9SJB4; A9SA04; A9RGD1; A9RGA5	62	0	3	2.47843e-05	1	1	4	0.5161	0	855.382	2564.13	2564.13	0.94	0.0008	HCD (High Energy Collision Dissociation)	MS2	1.84641	11.491	10.5446	2971	36	29				K.SVEMHHESMPEAHPGDNVGFNVK.N	[279-301]
	2.605e-11	0	High	Unambiguous	[K].SVEMHHESmPEAHPGDNVGFNVK.[N]	M9(Oxidation)	6	A9SA16; A9SA12; A9SJB4; A9SA04; A9RGD1; A9RGA5	47	0	4	0.000884475	1	1	4	0.1489	0	641.789	2564.13	2564.13	1.91	0.00122	HCD (High Energy Collision Dissociation)	MS2	6.93787	8.114	10.5136	2953	36	29				K.SVEMHHESMPEAHPGDNVGFNVK.N	[279-301]
	0.0001298	0	High	Unambiguous	[K].SVEMHHESmPEAHPGDNVGFNVK.[N]	M9(Oxidation)	6	A9SA16; A9SA12; A9SJB4; A9SA04; A9RGD1; A9RGA5	25	0	5	0.121505	1	1	4	0.48	0	513.633	2564.14	2564.13	2.33	0.0012	HCD (High Energy Collision Dissociation)	MS2	7.12239	1.306	10.5421	2969	36	29				K.SVEMHHESMPEAHPGDNVGFNVK.N	[279-301]
	8.454e-10	0	High	Unambiguous	[K].SVEmHHESmPEAHPGDNVGFNVK.[N]	M4(Oxidation); M9(Oxidation)	6	A9SA16; A9SA12; A9SJB4; A9SA04; A9RGD1; A9RGA5	38	0	3	0.00662217	1	1	4	0.8684	0	860.712	2580.12	2580.12	-0.81	-0.0007	HCD (High Energy Collision Dissociation)	MS2	3.4045	32.406	10.2711	2819	36	29				K.SVEMHHESMPEAHPGDNVGFNVK.N	[279-301]
	0.0002258	0	High	Unambiguous	[K].SVEmHHESmPEAHPGDNVGFNVK.[N]	M4(Oxidation); M9(Oxidation)	6	A9SA16; A9SA12; A9SJB4; A9SA04; A9RGD1; A9RGA5	14	0	5	1.66593	1	1	4	1	0	516.831	2580.13	2580.12	0.53	0.00027	HCD (High Energy Collision Dissociation)	MS2	27.8813	1.725	10.2623	2812	36	29				K.SVEMHHESMPEAHPGDNVGFNVK.N	[279-301]
	1.455e-10	0	High	Unambiguous	[R].VETGIIRPGMLVcFAPTGLTTEVK.[S]	C13(Carbamidomethyl)	5	A9SA16; A9SA12; A9SJB4; A9SA04; A9RGD1	56	0	2	3.29497e-05	1	1	3	1	0	1295.19	2589.37	2589.38	-1.29	-0.00167	HCD (High Energy Collision Dissociation)	MS2	2.69015	20.091	16.1041	6106	31	24				R.VETGIIRPGMLVCFAPTGLTTEVK.S	[255-278]
	4.877e-12	0	High	Unambiguous	[R].VETGIIRPGMLVcFAPTGLTTEVK.[S]	C13(Carbamidomethyl)	5	A9SA16; A9SA12; A9SJB4; A9SA04; A9RGD1	50	0	3	0.000144482	1	1	3	1	0	863.798	2589.38	2589.38	0.5	0.00043	HCD (High Energy Collision Dissociation)	MS2	2.74592	7.645	16.0763	6091	31	24				R.VETGIIRPGMLVCFAPTGLTTEVK.S	[255-278]
	0.001012	0	High	Unambiguous	[R].VETGIIRPGMLVcFAPTGLTTEVK.[S]	C13(Carbamidomethyl)	5	A9SA16; A9SA12; A9SJB4; A9SA04; A9RGD1	25	0	3	0.0444496	1	1	3	1	0	863.798	2589.38	2589.38	0.57	0.00049	HCD (High Energy Collision Dissociation)	MS2	5.80366	200	19.0146	7275	31	24				R.VETGIIRPGMLVCFAPTGLTTEVK.S	[255-278]
	2.69e-08	0	High	Unambiguous	[R].STNLDWYKGPTLLEALDNVSEPK.[R]		3	A9SA16; A9SA04; A9RGD1	75	1	3	8.05689e-07	1	1	2	1	0	864.108	2590.31	2590.3	2.11	0.00182	HCD (High Energy Collision Dissociation)	MS2	8.81692	39.14	17.1472	6603	34	27				R.STNLDWYKGPTLLEALDNVSEPK.R	[205-227]
	1.657e-08	0	High	Unambiguous	[K].SVEmHHESmPEAHPGDNVGFNVK.[N]	M4(Oxidation); M9(Oxidation)	6	A9SA16; A9SA12; A9SJB4; A9SA04; A9RGD1; A9RGA5	24	0	4	0.177802	1	1	4	1	0	645.787	2580.13	2580.12	1.03	0.00066	HCD (High Energy Collision Dissociation)	MS2	29.4004	18.871	10.7515	3090	36	29				K.SVEMHHESMPEAHPGDNVGFNVK.N	[279-301]
	1.851e-08	0	High	Unambiguous	[R].VETGIIRPGmLVcFAPTGLTTEVK.[S]	M10(Oxidation); C13(Carbamidomethyl)	5	A9SA16; A9SA12; A9SJB4; A9SA04; A9RGD1	53	0	2	8.15216e-05	1	1	3	1	0	1303.19	2605.37	2605.37	-0.83	-0.00108	HCD (High Energy Collision Dissociation)	MS2	0	14.416	15.3647	5693	32	25				R.VETGIIRPGMLVCFAPTGLTTEVK.S	[255-278]
	3.324e-07	0	High	Unambiguous	[R].VETGIIRPGmLVcFAPTGLTTEVK.[S]	M10(Oxidation); C13(Carbamidomethyl)	5	A9SA16; A9SA12; A9SJB4; A9SA04; A9RGD1	28	0	4	0.0280252	1	1	3	1	0	652.099	2605.37	2605.37	0.33	0.00022	HCD (High Energy Collision Dissociation)	MS2	24.8145	36.183	15.4259	5728	32	25				R.VETGIIRPGMLVCFAPTGLTTEVK.S	[255-278]
	5.176e-08	0	High	Unambiguous	[R].VETGIIRPGmLVcFAPTGLTTEVK.[S]	M10(Oxidation); C13(Carbamidomethyl)	5	A9SA16; A9SA12; A9SJB4; A9SA04; A9RGD1	29	0	3	0.0207706	1	1	3	1	0	869.13	2605.37	2605.37	0.81	0.0007	HCD (High Energy Collision Dissociation)	MS2	35.428	46.942	16.015	6056	32	25				R.VETGIIRPGMLVCFAPTGLTTEVK.S	[255-278]
	1.331e-05	0	High	Unambiguous	[K].mIPTKPmTVETFAEYPPLGR.[F]	M1(Oxidation); M7(Oxidation)	5	A9SA16; A9SA12; A9SA04; A9RGD1; A9RGA5	7	0	4	6.21428	1	1	3	1	0	578.293	2310.15	2310.15	-0.67	-0.00038	HCD (High Energy Collision Dissociation)	MS2	23.4491	17.195	13.8125	4821	35	28				K.MIPTKPMTVETFAEYPPLGR.F	[392-411]
	1.624e-10	0	High	Unambiguous	[K].mIPTKPmTVETFAEYPPLGR.[F]	M1(Oxidation); M7(Oxidation)	5	A9SA16; A9SA12; A9SA04; A9RGD1; A9RGA5	62	0	2	2.14525e-05	1	1	3	0.7742	0	1155.58	2310.15	2310.15	-0.28	-0.00033	HCD (High Energy Collision Dissociation)	MS2	0	26.489	13.7497	4784	35	28				K.MIPTKPMTVETFAEYPPLGR.F	[392-411]
	5.212e-07	0	High	Selected	[K].mIPTKPmTVETFAEYPPLGR.[F]	M1(Oxidation); M7(Oxidation)	5	A9SA16; A9SA12; A9SA04; A9RGD1; A9RGA5	23	0	3	0.176831	2	2	3		0	770.722	2310.15	2310.15	-0.08	-6e-05	HCD (High Energy Collision Dissociation)	MS2	37.4167	15.98	14.2642	5076	35	28				K.MIPTKPMTVETFAEYPPLGR.F	[392-411]
	4.276e-10	0	High	Unambiguous	[K].mIPTKPmTVETFAEYPPLGR.[F]	M1(Oxidation); M7(Oxidation)	5	A9SA16; A9SA12; A9SA04; A9RGD1; A9RGA5	64	0	3	1.4536e-05	1	1	3	0.5938	0	770.723	2310.15	2310.15	1.27	0.00098	HCD (High Energy Collision Dissociation)	MS2	2.05687	9.185	13.7113	4760	35	28				K.MIPTKPMTVETFAEYPPLGR.F	[392-411]
	1.954e-10	0	High	Unambiguous	[K].EAANFTAQVIIMNHPGQIGNGYAPVLDcHTSHIAVK.[F]	C28(Carbamidomethyl)	7	A9RGD5; A9SA16; A9SA12; A9SJB4; A9SA04; A9RGD1; A9RGA5	18	0	5	0.40548	1	1	5	1	0	775.589	3873.92	3873.92	0.11	9e-05	HCD (High Energy Collision Dissociation)	MS2	22.2572	17.719	14.317	5105	34	27				K.EAANFTAQVIIMNHPGQIGNGYAPVLDCHTSHIAVK.F	[324-359]
	4.222e-11	0	High	Unambiguous	[K].EAANFTAQVIImNHPGQIGNGYAPVLDcHTSHIAVK.[F]	M12(Oxidation); C28(Carbamidomethyl)	7	A9RGD5; A9SA16; A9SA12; A9SJB4; A9SA04; A9RGD1; A9RGA5	45	0	4	0.000999655	1	1	5	1	0	973.233	3889.91	3889.91	-0.55	-0.00054	HCD (High Energy Collision Dissociation)	MS2	0	33.783	13.8666	4851	34	27				K.EAANFTAQVIIMNHPGQIGNGYAPVLDCHTSHIAVK.F	[324-359]
	2.289e-09	0	High	Unambiguous	[K].EAANFTAQVIImNHPGQIGNGYAPVLDcHTSHIAVK.[F]	M12(Oxidation); C28(Carbamidomethyl)	7	A9RGD5; A9SA16; A9SA12; A9SJB4; A9SA04; A9RGD1; A9RGA5	12	0	5	1.87566	1	1	5	1	0	778.788	3889.91	3889.91	-0.53	-0.00041	HCD (High Energy Collision Dissociation)	MS2	10.2634	6.382	13.8565	4843	34	27				K.EAANFTAQVIIMNHPGQIGNGYAPVLDCHTSHIAVK.F	[324-359]
	9.879e-15	0	High	Unambiguous	[K].NmITGTSQADcAVLIIDSTTGGFEAGISKDGQTR.[E]	M2(Oxidation); C11(Carbamidomethyl)	7	A9RGD5; A9SA16; A9SA12; A9SJB4; A9SA04; A9RGD1; A9RGA5	105	1	3	1.58571e-09	1	1	5	1	0	1177.56	3530.68	3530.67	0.71	0.00083	HCD (High Energy Collision Dissociation)	MS2	29.5757	85.768	16.1627	6136	37	30				K.NMITGTSQADCAVLIIDSTTGGFEAGISKDGQTR.E	[101-134]
	5.163e-11	0	High	Selected	[K].VGYNPEKVPFVPISGFEGDNMIER.[S]		1	A9SA16	61	1	3	3.08661e-05	1	1	1	0.0328	0	898.78	2694.32	2694.32	0.52	0.00047	HCD (High Energy Collision Dissociation)	MS2	1.27772	17.653	15.6508	5853	35	28				K.VGYNPEKVPFVPISGFEGDNMIER.S	[181-204]
	1.537e-10	0	High	Unambiguous	[K].VGYNPEKVPFVPISGFEGDNmIER.[S]	M21(Oxidation)	1	A9SA16	53	1	3	0.00017381	1	1	1	0.1509	0	904.111	2710.32	2710.32	0.62	0.00056	HCD (High Energy Collision Dissociation)	MS2	5.66259	14.814	15.1333	5562	35	28				K.VGYNPEKVPFVPISGFEGDNMIER.S	[181-204]
	4.761e-10	0	High	Unambiguous	[K].NMITGTSQADcAVLIIDSTTGGFEAGISK.[D]	C11(Carbamidomethyl)	7	A9RGD5; A9SA16; A9SA12; A9SJB4; A9SA04; A9RGD1; A9RGA5	110	0	3	3.97948e-10	1	1	5	1	0	986.481	2957.43	2957.42	1.78	0.00175	HCD (High Energy Collision Dissociation)	MS2	0	18.003	17.146	6602	36	29				K.NMITGTSQADCAVLIIDSTTGGFEAGISK.D	[101-129]
	9.984e-11	0	High	Unambiguous	[K].NmITGTSQADcAVLIIDSTTGGFEAGISK.[D]	M2(Oxidation); C11(Carbamidomethyl)	7	A9RGD5; A9SA16; A9SA12; A9SJB4; A9SA04; A9RGD1; A9RGA5	138	0	2	6.97407e-13	1	1	5	1	0	1487.21	2973.42	2973.42	0.01	2e-05	HCD (High Energy Collision Dissociation)	MS2	0	73.91	16.7245	6416	36	29				K.NMITGTSQADCAVLIIDSTTGGFEAGISK.D	[101-129]
	0.0001079	0	High	Unambiguous	[K].NmITGTSQADcAVLIIDSTTGGFEAGISK.[D]	M2(Oxidation); C11(Carbamidomethyl)	7	A9RGD5; A9SA16; A9SA12; A9SJB4; A9SA04; A9RGD1; A9RGA5	53	0	3	0.000209889	1	1	5	1	0	991.811	2973.42	2973.42	0.38	0.00037	HCD (High Energy Collision Dissociation)	MS2	68.5662	200	19.2427	7333	36	29				K.NMITGTSQADCAVLIIDSTTGGFEAGISK.D	[101-129]
	5.036e-13	0	High	Unambiguous	[K].NmITGTSQADcAVLIIDSTTGGFEAGISK.[D]	M2(Oxidation); C11(Carbamidomethyl)	7	A9RGD5; A9SA16; A9SA12; A9SJB4; A9SA04; A9RGD1; A9RGA5	118	0	3	7.3534e-11	1	1	5	1	0	991.812	2973.42	2973.42	0.69	0.00068	HCD (High Energy Collision Dissociation)	MS2	3.23701	10.889	16.6871	6396	36	29				K.NMITGTSQADCAVLIIDSTTGGFEAGISK.D	[101-129]
	1.106e-05	0	High	Unambiguous	[K].VPFVPISGFEGDNmIER.[S]	M14(Oxidation)	1	A9SA16	46	0	2	0.000762335	1	1	1	1	0	961.968	1922.93	1922.93	-1.33	-0.00128	HCD (High Energy Collision Dissociation)	MS2	28.1686	50.746	15.4023	5716	34	27				K.VPFVPISGFEGDNMIER.S	[188-204]
	1.733e-08	0	High	Unambiguous	[K].RPSDKPLRLPLQDVYK.[I]		6	A9RGD5; A9SA16; A9SJB4; A9SA04; A9RGD1; A9RGA5	15	1	4	0.154018	1	1	5	1	0	482.03	1925.1	1925.1	-0.07	-3e-05	HCD (High Energy Collision Dissociation)	MS2	23.9677	13.528	12.7042	4193	27	20				K.RPSDKPLRLPLQDVYK.I	[228-243]
	1.556e-05	0	High	Unambiguous	[K].YYcTVIDAPGHRDFIK.[N]	C3(Carbamidomethyl)	7	A9RGD5; A9SA16; A9SA12; A9SJB4; A9SA04; A9RGD1; A9RGA5	51	1	2	0.000270049	1	1	5	1	0	977.977	1954.95	1954.95	-0.66	-0.00065	HCD (High Energy Collision Dissociation)	MS2	0	5.767	12.3329	3983	34	27				K.YYCTVIDAPGHRDFIK.N	[85-100]
	3.228e-07	0	High	Unambiguous	[K].YYcTVIDAPGHRDFIK.[N]	C3(Carbamidomethyl)	7	A9RGD5; A9SA16; A9SA12; A9SJB4; A9SA04; A9RGD1; A9RGA5	42	1	3	0.0018141	1	1	5	1	0	652.321	1954.95	1954.95	-0.17	-0.00011	HCD (High Energy Collision Dissociation)	MS2	5.51741	2.047	12.3034	3966	34	27				K.YYCTVIDAPGHRDFIK.N	[85-100]
	1.677e-06	0	High	Unambiguous	[K].YYcTVIDAPGHRDFIK.[N]	C3(Carbamidomethyl)	7	A9RGD5; A9SA16; A9SA12; A9SJB4; A9SA04; A9RGD1; A9RGA5	26	1	4	0.0844195	1	1	5	1	0	489.493	1954.95	1954.95	0.57	0.00028	HCD (High Energy Collision Dissociation)	MS2	1.93813	1.197	12.2971	3961	34	27				K.YYCTVIDAPGHRDFIK.N	[85-100]
	2.117e-07	0	High	Unambiguous	[K].MIPTKPmTVETFAEYPPLGR.[F]	M7(Oxidation)	5	A9SA16; A9SA12; A9SA04; A9RGD1; A9RGA5	58	0	2	5.56339e-05	1	1	3	0.4655	0	1147.58	2294.15	2294.16	-1.76	-0.00202	HCD (High Energy Collision Dissociation)	MS2	33.2629	22.326	14.0326	4944	35	28				K.MIPTKPMTVETFAEYPPLGR.F	[392-411]
	7.839e-08	0	High	Unambiguous	[K].mIPTKPMTVETFAEYPPLGR.[F]	M1(Oxidation)	5	A9SA16; A9SA12; A9SA04; A9RGD1; A9RGA5	53	0	2	0.000159631	1	1	3	0.434	0	1147.58	2294.15	2294.16	-1.44	-0.00165	HCD (High Energy Collision Dissociation)	MS2	9.72416	7.446	14.5602	5240	35	28				K.MIPTKPMTVETFAEYPPLGR.F	[392-411]
	1.162e-10	0	High	Unambiguous	[K].mIPTKPMTVETFAEYPPLGR.[F]	M1(Oxidation)	5	A9SA16; A9SA12; A9SA04; A9RGD1; A9RGA5	56	0	3	8.55969e-05	1	1	3	0.2143	0	765.39	2294.16	2294.16	0.12	0.0001	HCD (High Energy Collision Dissociation)	MS2	0.349277	1.323	14.5024	5207	34	27				K.MIPTKPMTVETFAEYPPLGR.F	[392-411]
	6.307e-07	0	High	Unambiguous	[K].MIPTKPmTVETFAEYPPLGR.[F]	M7(Oxidation)	5	A9SA16; A9SA12; A9SA04; A9RGD1; A9RGA5	44	0	3	0.00132082	1	1	3	0.2727	0	765.393	2294.16	2294.16	3.4	0.0026	HCD (High Energy Collision Dissociation)	MS2	0.613317	4.183	13.9697	4907	34	27				K.MIPTKPMTVETFAEYPPLGR.F	[392-411]
	1.816e-09	0	High	Unambiguous	[K].MIPTKPMTVETFAEYPPLGR.[F]		5	A9SA16; A9SA12; A9SA04; A9RGD1; A9RGA5	75	0	2	8.74596e-07	1	1	3	1	0	1139.58	2278.16	2278.16	-0.79	-0.0009	HCD (High Energy Collision Dissociation)	MS2	0	30.094	14.7952	5372	34	27				K.MIPTKPMTVETFAEYPPLGR.F	[392-411]
	1.298e-08	0	High	Unambiguous	[K].MIPTKPMTVETFAEYPPLGR.[F]		5	A9SA16; A9SA12; A9SA04; A9RGD1; A9RGA5	63	0	3	1.24973e-05	1	1	3	1	0	760.059	2278.16	2278.16	0.57	0.00043	HCD (High Energy Collision Dissociation)	MS2	9.98608	16.647	14.7384	5340	33	26				K.MIPTKPMTVETFAEYPPLGR.F	[392-411]
	2.023e-06	0	High	Unambiguous	[R].EHALLAFTLGVK.[Q]		6	A9RGD5; A9SA16; A9SJB4; A9SA04; A9RGD1; A9RGA5	56	0	2	2.8251e-05	1	1	5	1	0	649.876	1298.75	1298.75	-1.27	-0.00083	HCD (High Energy Collision Dissociation)	MS2	35.4041	190.662	17.8923	6895	30	23				R.EHALLAFTLGVK.Q	[135-146]
	0.0001082	0	High	Unambiguous	[R].EHALLAFTLGVK.[Q]		6	A9RGD5; A9SA16; A9SJB4; A9SA04; A9RGD1; A9RGA5	59	0	2	1.25096e-05	1	1	5	1	0	649.879	1298.75	1298.75	2.58	0.00167	HCD (High Energy Collision Dissociation)	MS2	42.5277	166.046	18.732	7192	29	22				R.EHALLAFTLGVK.Q	[135-146]
	0.0007598	0	High	Unambiguous	[R].EHALLAFTLGVK.[Q]		6	A9RGD5; A9SA16; A9SJB4; A9SA04; A9RGD1; A9RGA5	61	0	3	8.18131e-06	1	1	5	0.9836	0	433.588	1298.75	1298.75	1.58	0.00068	HCD (High Energy Collision Dissociation)	MS2	8.85823	30.192	18.3198	7035	29	22				R.EHALLAFTLGVK.Q	[135-146]
	3.084e-06	0	High	Unambiguous	[R].EHALLAFTLGVK.[Q]		6	A9RGD5; A9SA16; A9SJB4; A9SA04; A9RGD1; A9RGA5	66	0	2	2.61598e-06	1	1	5	1	0	649.877	1298.75	1298.75	-0.15	-0.0001	HCD (High Energy Collision Dissociation)	MS2	7.2468	1.849	15.0761	5530	29	22				R.EHALLAFTLGVK.Q	[135-146]
	0.0002127	0	High	Unambiguous	[R].EHALLAFTLGVK.[Q]		6	A9RGD5; A9SA16; A9SJB4; A9SA04; A9RGD1; A9RGA5	62	0	3	7.25644e-06	1	1	5	1	0	433.587	1298.75	1298.75	-0.74	-0.00032	HCD (High Energy Collision Dissociation)	MS2	58.4849	121.657	16.1766	6145	30	23				R.EHALLAFTLGVK.Q	[135-146]
	0.0006612	0	High	Unambiguous	[K].IGGIGTVPVGR.[V]		7	A9RGD5; A9SA16; A9SA12; A9SJB4; A9SA04; A9RGD1; A9RGA5	59	0	2	4.29836e-06	1	1	5	1	0	513.309	1025.61	1025.61	0.67	0.00034	HCD (High Energy Collision Dissociation)	MS2	13.5334	1.942	12.0424	3817	25	18				K.IGGIGTVPVGR.V	[244-254]
	3.246e-05	0	High	Unambiguous	[K].AVEKKEPTGAK.[V]		6	A9SA16; A9SA12; A9SJB4; A9SA04; A9RGD1; A9RGA5	45	2	3	0.000450375	1	1	4	0.8667	0	386.556	1157.65	1157.65	1.8	0.00069	HCD (High Energy Collision Dissociation)	MS2	1.32454	47.768	6.3389	826	31	24				K.AVEKKEPTGAK.V	[428-438]
	0.0006351	0	High	Unambiguous	[K].QMIcccNK.[M]	C4(Carbamidomethyl); C5(Carbamidomethyl); C6(Carbamidomethyl)	6	A9RGD5; A9SA16; A9SJB4; A9SA04; A9RGD1; A9RGA5	24	0	2	0.0432454	1	1	5	1	0	557.219	1113.43	1113.43	-0.74	-0.00041	HCD (High Energy Collision Dissociation)	MS2	29.4225	42.173	8.8451	2019	30	23				K.QMICCCNK.M	[147-154]
	0.0001006	0	High	Unambiguous	[K].STTTGHLIYK.[L]		7	A9RGD5; A9SA16; A9SA12; A9SJB4; A9SA04; A9RGD1; A9RGA5	62	0	2	1.03905e-05	1	1	5	0.8548	0	560.804	1120.6	1120.6	0.07	4e-05	HCD (High Energy Collision Dissociation)	MS2	32.4062	36.592	9.9299	2626	32	25				K.STTTGHLIYK.L	[21-30]
	8.481e-05	0	High	Unambiguous	[R].FEKEAAEmNKR.[S]	M8(Oxidation)	7	A9RGD5; A9SA16; A9SA12; A9SJB4; A9SA04; A9RGD1; A9RGA5	56	2	2	7.15491e-05	1	1	5	1	0	684.831	1368.65	1368.66	-2.04	-0.0014	HCD (High Energy Collision Dissociation)	MS2	6.87695	27.137	7.1321	1100	34	27				R.FEKEAAEMNKR.S	[42-52]
	4.995e-05	0	High	Unambiguous	[R].FEKEAAEmNKR.[S]	M8(Oxidation)	7	A9RGD5; A9SA16; A9SA12; A9SJB4; A9SA04; A9RGD1; A9RGA5	32	2	4	0.0171309	1	1	5	1	0	342.919	1368.65	1368.66	-2.15	-0.00074	HCD (High Energy Collision Dissociation)	MS2	45.5851	20.225	7.1045	1086	34	27				R.FEKEAAEMNKR.S	[42-52]
	3.639e-06	0	High	Unambiguous	[R].FEKEAAEMNKR.[S]		7	A9RGD5; A9SA16; A9SA12; A9SJB4; A9SA04; A9RGD1; A9RGA5	54	2	4	9.35665e-05	1	1	5	1	0	338.921	1352.66	1352.66	-1.78	-0.0006	HCD (High Energy Collision Dissociation)	MS2	12.4652	2.385	8.2087	1661	34	27				R.FEKEAAEMNKR.S	[42-52]
	1.474e-07	0	High	Unambiguous	[R].FEKEAAEMNKR.[S]		7	A9RGD5; A9SA16; A9SA12; A9SJB4; A9SA04; A9RGD1; A9RGA5	52	2	3	0.000160894	1	1	5	1	0	451.558	1352.66	1352.66	-2.18	-0.00098	HCD (High Energy Collision Dissociation)	MS2	15.5063	1.972	8.205	1658	34	27				R.FEKEAAEMNKR.S	[42-52]
	3.295e-05	0	High	Unambiguous	[R].FEKEAAEMNKR.[S]		7	A9RGD5; A9SA16; A9SA12; A9SJB4; A9SA04; A9RGD1; A9RGA5	28	2	2	0.041712	1	1	5	1	0	676.833	1352.66	1352.66	-2.3	-0.00156	HCD (High Energy Collision Dissociation)	MS2	16.2468	12.025	8.2471	1685	34	27				R.FEKEAAEMNKR.S	[42-52]
	2.726e-05	0	High	Unambiguous	[R].GYVASDSKNDPAK.[E]		7	A9RGD5; A9SA16; A9SA12; A9SJB4; A9SA04; A9RGD1; A9RGA5	39	1	3	0.00318235	1	1	5	1	0	451.22	1351.65	1351.65	-1.76	-0.00079	HCD (High Energy Collision Dissociation)	MS2	13.882	0.705	8.0526	1579	33	26				R.GYVASDSKNDPAK.E	[311-323]
	1.231e-05	0	High	Unambiguous	[R].GYVASDSKNDPAK.[E]		7	A9RGD5; A9SA16; A9SA12; A9SJB4; A9SA04; A9RGD1; A9RGA5	65	1	2	8.07975e-06	1	1	5	1	0	676.326	1351.65	1351.65	-2.34	-0.00158	HCD (High Energy Collision Dissociation)	MS2	0.803296	5.184	8.0551	1581	33	26				R.GYVASDSKNDPAK.E	[311-323]
	1.323e-05	0	High	Unambiguous	[K].YYcTVIDAPGHR.[D]	C3(Carbamidomethyl)	7	A9RGD5; A9SA16; A9SA12; A9SJB4; A9SA04; A9RGD1; A9RGA5	73	0	2	3.34098e-06	1	1	5	1	0	726.341	1451.67	1451.67	0.35	0.00025	HCD (High Energy Collision Dissociation)	MS2	18.7166	25.528	11.2641	3380	37	30				K.YYCTVIDAPGHR.D	[85-96]
	4.231e-06	0	High	Unambiguous	[K].YYcTVIDAPGHR.[D]	C3(Carbamidomethyl)	7	A9RGD5; A9SA16; A9SA12; A9SJB4; A9SA04; A9RGD1; A9RGA5	58	0	3	0.000100322	1	1	5	0.9828	0	484.564	1451.68	1451.67	1.88	0.00091	HCD (High Energy Collision Dissociation)	MS2	14.8055	1.812	11.2502	3369	37	30				K.YYCTVIDAPGHR.D	[85-96]
	7.398e-05	0	High	Unambiguous	[R].DmRQTVAVGVIK.[A]	M2(Oxidation)	7	A9RGD5; A9SA16; A9SA12; A9SJB4; A9SA04; A9RGD1; A9RGA5	36	1	3	0.00407802	1	1	5	1	0	444.915	1332.73	1332.73	0.88	0.00039	HCD (High Energy Collision Dissociation)	MS2	18.2771	3.254	11.1962	3339	32	25				R.DMRQTVAVGVIK.A	[416-427]
	0.0004038	0	High	Unambiguous	[R].DmRQTVAVGVIK.[A]	M2(Oxidation)	7	A9RGD5; A9SA16; A9SA12; A9SJB4; A9SA04; A9RGD1; A9RGA5	26	1	2	0.0399438	1	1	5	0.8846	0	666.869	1332.73	1332.73	0.18	0.00012	HCD (High Energy Collision Dissociation)	MS2	23.0223	3	11.2245	3355	32	25				R.DMRQTVAVGVIK.A	[416-427]
	0.001874	0.0001402	High	Unambiguous	[K].ARYEEIVK.[E]		1	A9SA16	30	1	3	0.0109998	1	1	1	0.8333	0	336.522	1007.55	1007.55	-0.74	-0.00025	HCD (High Energy Collision Dissociation)	MS2	20.0976	5.164	9.894	2604	30	23				K.ARYEEIVK.E	[165-172]
	0.00142	0.0001402	High	Unambiguous	[K].STTTGHLIYK.[L]		7	A9RGD5; A9SA16; A9SA12; A9SJB4; A9SA04; A9RGD1; A9RGA5	27	0	3	0.0377258	1	1	5	1	0	374.205	1120.6	1120.6	0.47	0.00017	HCD (High Energy Collision Dissociation)	MS2	70.0719	8.202	9.9598	2643	32	25				K.STTTGHLIYK.L	[21-30]
	0.003425	0.0001402	High	Unambiguous	[K].YYcTVIDAPGHRDFIK.[N]	C3(Carbamidomethyl)	7	A9RGD5; A9SA16; A9SA12; A9SJB4; A9SA04; A9RGD1; A9RGA5	6	1	3	7.23748	1	1	5	1	0	652.321	1954.95	1954.95	-0.54	-0.00035	HCD (High Energy Collision Dissociation)	MS2	54.9918	200	19.2592	7337	34	27				K.YYCTVIDAPGHRDFIK.N	[85-100]
	0.00149	0.0001402	High	Unambiguous	[K].EAAEMNKR.[S]		7	A9RGD5; A9SA16; A9SA12; A9SJB4; A9SA04; A9RGD1; A9RGA5	42	1	3	0.000770162	1	1	5	0.4286	0	316.823	948.455	948.457	-1.75	-0.00055	HCD (High Energy Collision Dissociation)	MS2	13.6002	116.032	6.8527	979	30	23				K.EAAEMNKR.S	[45-52]
	0.003346	0.0001402	High	Unambiguous	[K].EVSAYLKK.[V]		3	A9SA16; A9SA04; A9RGA5	25	1	3	0.0268936	1	1	3	0.88	0	313.183	937.534	937.535	-1.17	-0.00036	HCD (High Energy Collision Dissociation)	MS2	17.9148	6.401	9.6277	2456	29	22				K.EVSAYLKK.V	[173-180]
	0.002739	0.0001402	High	Unambiguous	[R].VIERFEK.[E]		7	A9RGD5; A9SA16; A9SA12; A9SJB4; A9SA04; A9RGD1; A9RGA5	23	1	2	0.0468081	1	1	5	0.6522	0	460.763	920.519	920.52	-1.05	-0.00048	HCD (High Energy Collision Dissociation)	MS2	45.6307	0.438	9.4013	2330	30	23				R.VIERFEK.E	[38-44]
	0.003811	0.0001402	High	Unambiguous	[K].EVSAYLKK.[V]		3	A9SA16; A9SA04; A9RGA5	25	1	3	0.0283562	1	1	3	0.92	0	313.183	937.534	937.535	-1.17	-0.00036	HCD (High Energy Collision Dissociation)	MS2	16.7661	4.716	9.6327	2460	29	22				K.EVSAYLKK.V	[173-180]
	0.00154	0.0001402	High	Unambiguous	[R].EHALLAFTLGVK.[Q]		6	A9RGD5; A9SA16; A9SJB4; A9SA04; A9RGD1; A9RGA5	61	0	3	7.28186e-06	1	1	5	1	0	433.588	1298.75	1298.75	2.57	0.00111	HCD (High Energy Collision Dissociation)	MS2	16.7835	62.666	17.7994	6864	29	22				R.EHALLAFTLGVK.Q	[135-146]
	0.001653	0.0001402	High	Unambiguous	[R].EHALLAFTLGVK.[Q]		6	A9RGD5; A9SA16; A9SJB4; A9SA04; A9RGD1; A9RGA5	62	0	3	6.83919e-06	1	1	5	1	0	433.587	1298.75	1298.75	0.52	0.00023	HCD (High Energy Collision Dissociation)	MS2	3.38389	7.05	15.0541	5519	29	22				R.EHALLAFTLGVK.Q	[135-146]
	0.001959	0.0001402	High	Unambiguous	[R].FEKEAAEmNK.[R]	M8(Oxidation)	7	A9RGD5; A9SA16; A9SA12; A9SJB4; A9SA04; A9RGD1; A9RGA5	9	1	3	3.02313	1	1	5	0.8889	0	404.857	1212.56	1212.56	-1.05	-0.00042	HCD (High Energy Collision Dissociation)	MS2	42.6698	1.307	7.4762	1273	33	26				R.FEKEAAEMNK.R	[42-51]
	0.003426	0.0001402	High	Unambiguous	[K].QmIcccNK.[M]	M2(Oxidation); C4(Carbamidomethyl); C5(Carbamidomethyl); C6(Carbamidomethyl)	6	A9RGD5; A9SA16; A9SJB4; A9SA04; A9RGD1; A9RGA5	30	0	2	0.00871964	1	1	5	1	0	565.216	1129.42	1129.43	-1.2	-0.00068	HCD (High Energy Collision Dissociation)	MS2	1.13941	1.888	7.7869	1433	29	22				K.QMICCCNK.M	[147-154]
	0.005857	0.0003996	High	Unambiguous	[R].LPLQDVYK.[I]		6	A9RGD5; A9SA16; A9SJB4; A9SA04; A9RGD1; A9RGA5	43	0	2	0.000503753	1	1	5	1	0	488.279	975.551	975.551	0.43	0.00021	HCD (High Energy Collision Dissociation)	MS2	7.18857	0.414	12.7224	4201	30	23				R.LPLQDVYK.I	[236-243]
	0.01019	0.0003996	High	Unambiguous	[K].FAEILTK.[V]		7	A9RGD5; A9SA16; A9SA12; A9SJB4; A9SA04; A9RGD1; A9RGA5	44	0	2	0.000151143	1	1	5	0.7045	0	411.242	821.476	821.477	-0.37	-0.00015	HCD (High Energy Collision Dissociation)	MS2	12.1927	2.01	12.3317	3982	26	19				K.FAEILTK.V	[360-366]
	0.008888	0.0003996	High	Unambiguous	[R].FAVRDMRQTVAVGVIK.[A]		7	A9RGD5; A9SA16; A9SA12; A9SJB4; A9SA04; A9RGD1; A9RGA5	11	2	4	0.69357	1	1	5	1	0	448.258	1790.01	1790.01	0.06	3e-05	HCD (High Energy Collision Dissociation)	MS2	48.7758	8.826	12.8507	4277	29	22				R.FAVRDMRQTVAVGVIK.A	[412-427]
	0.005561	0.0003996	High	Unambiguous	[R].QTVAVGVIK.[A]		7	A9RGD5; A9SA16; A9SA12; A9SJB4; A9SA04; A9RGD1; A9RGA5	57	0	2	1.15983e-05	1	1	5	0.5088	0	457.787	914.567	914.567	0.6	0.00027	HCD (High Energy Collision Dissociation)	MS2	3.26818	0.263	11.5049	3513	27	20				R.QTVAVGVIK.A	[419-427]
	0.007276	0.0003996	High	Unambiguous	[K].EVSAYLKK.[V]		3	A9SA16; A9SA04; A9RGA5	43	1	2	0.000430653	1	1	3	0.7442	0	469.271	937.534	937.535	-0.89	-0.00042	HCD (High Energy Collision Dissociation)	MS2	8.43997	3.079	9.6315	2459	29	22				K.EVSAYLKK.V	[173-180]
	0.01595	0.0006318	High	Unambiguous	[K].mIPTKPmTVETFAEYPPLGR.[F]	M1(Oxidation); M7(Oxidation)	5	A9SA16; A9SA12; A9SA04; A9RGD1; A9RGA5	25	0	3	0.0970477	1	1	3	0.6	0	770.722	2310.15	2310.15	0.4	0.00031	HCD (High Energy Collision Dissociation)	MS2	22.8181	200	19.218	7327	35	28				K.MIPTKPMTVETFAEYPPLGR.F	[392-411]
	0.01237	0.0006318	High	Unambiguous	[R].VIERFEK.[E]		7	A9RGD5; A9SA16; A9SA12; A9SJB4; A9SA04; A9RGD1; A9RGA5	12	1	3	0.671926	1	1	5	0.5	0	307.511	920.519	920.52	-1.23	-0.00038	HCD (High Energy Collision Dissociation)	MS2	11.9634	0.468	9.4001	2329	30	23				R.VIERFEK.E	[38-44]
	0.01575	0.0006318	High	Unambiguous	[R].STNLDWYK.[G]		3	A9SA16; A9SA04; A9RGD1	51	0	2	0.000169867	1	1	2	0.8431	0	513.749	1026.49	1026.49	0.93	0.00048	HCD (High Energy Collision Dissociation)	MS2	6.43365	0.688	12.8652	4282	33	26				R.STNLDWYK.G	[205-212]
	0.01809	0.0006318	High	Unambiguous	[K].mDATTPK.[YA]	M1(Oxidation)	7	A9RGD5; A9SA16; A9S1F0; A9SJB4; A9SA04; A9RGD1; A9RGA5	41	0	2	0.000259445	1	1	5	0.9024	0	390.183	779.359	779.36	-1.62	-0.00063	HCD (High Energy Collision Dissociation)	MS2	12.7993	22.614	6.8377	970	25	18				K.MDATTPK.Y	[155-161]
	0.02577	0.0007433	High	Unambiguous	[K].ARYEEIVK.[E]		1	A9SA16	27	1	2	0.0209114	1	1	1	0.3704	0	504.279	1007.55	1007.55	-0.64	-0.00032	HCD (High Energy Collision Dissociation)	MS2	10.8576	0.974	9.9185	2617	30	23				K.ARYEEIVK.E	[165-172]
	0.07381	0.001914	High	Unambiguous	[K].KEPTGAK.[V]		6	A9SA16; A9SA12; A9SJB4; A9SA04; A9RGD1; A9RGA5	34	1	2	0.00173804	1	1	4	0.8529	0	365.71	730.412	730.409	4.14	0.00151	HCD (High Energy Collision Dissociation)	MS2	34.3935	200	5.3706	601	26	19				K.KEPTGAK.V	[432-438]
	0.09229	0.002027	High	Unambiguous	[R].FAVRDmRQTVAVGVIK.[A]	M6(Oxidation)	7	A9RGD5; A9SA16; A9SA12; A9SJB4; A9SA04; A9RGD1; A9RGA5	12	2	3	0.659586	1	1	5	1	0	602.673	1806.01	1806.01	0.11	7e-05	HCD (High Energy Collision Dissociation)	MS2	25.2316	5.421	11.5986	3568	29	22				R.FAVRDMRQTVAVGVIK.A	[412-427]
	0.1335	0.002604	High	Unambiguous	[K].VGYNPEK.[V]		1	A9SA16	37	0	2	0.00238383	1	1	1	0.6757	0	403.705	806.403	806.404	-1.45	-0.00059	HCD (High Energy Collision Dissociation)	MS2	22.5279	5.345	8.8691	2031	30	23				K.VGYNPEK.V	[181-187]
	0.1388	0.002718	High	Unambiguous	[R].GYVASDSK.[N]		7	A9RGD5; A9SA16; A9SA12; A9SJB4; A9SA04; A9RGD1; A9RGA5	27	0	2	0.0153683	1	1	5	1	0	413.699	826.391	826.394	-3.36	-0.00139	HCD (High Energy Collision Dissociation)	MS2	57.9581	78.277	7.8582	1475	28	21				R.GYVASDSK.N	[311-318]
	0.4561	0.01345	Medium	Unambiguous	[K].KEPTGAK.[V]		6	A9SA16; A9SA12; A9SJB4; A9SA04; A9RGD1; A9RGA5	10	1	2	0.379713	1	1	4	1	0	365.709	730.41	730.409	0.71	0.00026	HCD (High Energy Collision Dissociation)	MS2	70.5063	200	3.8318	418	26	19				K.KEPTGAK.V	[432-438]
	0.5425	0.01621	Medium	Unambiguous	[K].KEPTGAK.[V]		6	A9SA16; A9SA12; A9SJB4; A9SA04; A9RGD1; A9RGA5	16	1	2	0.10594	1	1	4	1	0	365.71	730.412	730.409	3.3	0.00121	HCD (High Energy Collision Dissociation)	MS2	92.2296	128.215	0.7885	87	26	19				K.KEPTGAK.V	[432-438]
	0.5702	0.018	Medium	Unambiguous	[K].EVSAYLK.[K]		3	A9SA16; A9SA04; A9RGA5	4	0	2	1.51716	1	1	3	1	0	405.225	809.443	809.44	2.95	0.00119	HCD (High Energy Collision Dissociation)	MS2	77.2575	44.472	10.9376	3192	25	18				K.EVSAYLK.K	[173-179]
	0.6293	0.02145	Medium	Unambiguous	[K].EAAEmNKR.[S]	M5(Oxidation)	7	A9RGD5; A9SA16; A9SA12; A9SJB4; A9SA04; A9RGD1; A9RGA5	18	1	2	0.225093	1	1	5	0.2222	0	482.729	964.45	964.452	-1.72	-0.00083	HCD (High Energy Collision Dissociation)	MS2	12.8283	14.127	7.1559	1112	31	24				K.EAAEMNKR.S	[45-52]
	0.6309	0.02167	Medium	Unambiguous	[K].MIPTKPmTVETFAEYPPLGR.[F]	M7(Oxidation)	5	A9SA16; A9SA12; A9SA04; A9RGD1; A9RGA5	0	0	3	26.6205	1	1	3		0	765.392	2294.16	2294.16	2.2	0.00168	HCD (High Energy Collision Dissociation)	MS2	21.4816	200	19.4143	7373	34	27				K.MIPTKPMTVETFAEYPPLGR.F	[392-411]
High	A9SA04	Elongation factor 1-alpha OS=Physcomitrella patens subsp. patens GN=PHYPADRAFT_163704 PE=3 SV=1	80	40	119	4	1	447	49.3	9.03	3472
	Percolator PEP	Percolator q-Value	Confidence	PSM Ambiguity	Annotated Sequence	Modifications	# Proteins	Protein Accessions	Ions Score	# Missed Cleavages	Charge	Expectation Value	Rank	Search Engine Rank	# Protein Groups	DeltaScore	DeltaCn	m/z [Da]	MH+ [Da]	Theo. MH+ [Da]	DeltaM [ppm]	Deltam/z [Da]	Activation Type	MS Order	Isolation Interference [%]	Ion Inject Time [ms]	RT [min]	First Scan	Identity Strict	Identity Relaxed	ptmRS: Best Site Probabilities	ptmRS: Binomial Peptide Score	ptmRS: Isoform Confidence Probability [Probability]	Sequences in Protein	Positions in Protein	PSM Modification Positions in Protein
	9.739e-09	0	High	Unambiguous	[K].ARFEEISKEVSAYLK.[K]		1	A9SA04	66	2	3	4.29865e-06	1	1	1	1	0	590.653	1769.95	1769.94	1.23	0.00073	HCD (High Energy Collision Dissociation)	MS2	23.3449	7.395	14.3132	5102	31	24				K.ARFEEISKEVSAYLK.K	[165-179]
	1.844e-09	0	High	Unambiguous	[K].ARFEEISKEVSAYLK.[K]		1	A9SA04	62	2	4	9.16921e-06	1	1	1	1	0	443.241	1769.94	1769.94	0.5	0.00022	HCD (High Energy Collision Dissociation)	MS2	3.25024	1.004	14.3352	5113	31	24				K.ARFEEISKEVSAYLK.K	[165-179]
	9.961e-08	0	High	Unambiguous	[K].ARFEEISKEVSAYLK.[K]		1	A9SA04	91	2	2	1.13115e-08	1	1	1	1	0	885.475	1769.94	1769.94	0.1	9e-05	HCD (High Energy Collision Dissociation)	MS2	4.00247	2.912	14.339	5116	31	24				K.ARFEEISKEVSAYLK.K	[165-179]
	5.08e-07	0	High	Unambiguous	[R].FEEISKEVSAYLKK.[V]		1	A9SA04	41	2	3	0.00122229	1	1	1	1	0	557.639	1670.9	1670.9	0.9	0.0005	HCD (High Energy Collision Dissociation)	MS2	26.8601	1.501	13.4027	4586	32	25				R.FEEISKEVSAYLKK.V	[167-180]
	3.154e-05	0	High	Unambiguous	[R].FEEISKEVSAYLKK.[V]		1	A9SA04	41	2	4	0.00125752	1	1	1	1	0	418.481	1670.9	1670.9	0.56	0.00023	HCD (High Energy Collision Dissociation)	MS2	5.44507	3.247	13.4064	4589	32	25				R.FEEISKEVSAYLKK.V	[167-180]
	3.533e-05	0	High	Unambiguous	[K].QMIcccNKmDATTPK.[Y]	C4(Carbamidomethyl); C5(Carbamidomethyl); C6(Carbamidomethyl); M9(Oxidation)	6	A9RGD5; A9SA16; A9SJB4; A9SA04; A9RGD1; A9RGA5	44	1	2	0.000997739	1	1	5	0.8182	0	937.39	1873.77	1873.77	-0.38	-0.00036	HCD (High Energy Collision Dissociation)	MS2	0	59.137	9.0714	2146	33	26				K.QMICCCNKMDATTPK.Y	[147-161]
	1.761e-06	0	High	Unambiguous	[K].QMIcccNKmDATTPK.[Y]	C4(Carbamidomethyl); C5(Carbamidomethyl); C6(Carbamidomethyl); M9(Oxidation)	6	A9RGD5; A9SA16; A9SJB4; A9SA04; A9RGD1; A9RGA5	40	1	3	0.00229518	1	1	5	1	0	625.263	1873.77	1873.77	-0.09	-6e-05	HCD (High Energy Collision Dissociation)	MS2	2.65472	6.002	9.0057	2107	33	26				K.QMICCCNKMDATTPK.Y	[147-161]
	7.009e-08	0	High	Unambiguous	[K].DGQTREHALLAFTLGVK.[Q]		6	A9RGD5; A9SA16; A9SJB4; A9SA04; A9RGD1; A9RGA5	54	1	3	6.75907e-05	1	1	5	1	0	619.339	1856	1856	0.36	0.00023	HCD (High Energy Collision Dissociation)	MS2	20.8935	1.876	14.7359	5338	32	25				K.DGQTREHALLAFTLGVK.Q	[130-146]
	1.332e-06	0	High	Unambiguous	[K].DGQTREHALLAFTLGVK.[Q]		6	A9RGD5; A9SA16; A9SJB4; A9SA04; A9RGD1; A9RGA5	36	1	4	0.00442383	1	1	5	1	0	464.757	1856	1856	1.24	0.00058	HCD (High Energy Collision Dissociation)	MS2	23.9428	6.429	14.6853	5311	32	25				K.DGQTREHALLAFTLGVK.Q	[130-146]
	1.087e-05	0	High	Unambiguous	[K].QMIcccNKMDATTPK.[Y]	C4(Carbamidomethyl); C5(Carbamidomethyl); C6(Carbamidomethyl)	6	A9RGD5; A9SA16; A9SJB4; A9SA04; A9RGD1; A9RGA5	38	1	3	0.00467243	1	1	5	1	0	619.931	1857.78	1857.78	-0.04	-2e-05	HCD (High Energy Collision Dissociation)	MS2	14.3158	24.232	10.1837	2769	34	27				K.QMICCCNKMDATTPK.Y	[147-161]
	1.67e-05	0	High	Unambiguous	[K].QmIcccNKmDATTPK.[Y]	M2(Oxidation); C4(Carbamidomethyl); C5(Carbamidomethyl); C6(Carbamidomethyl); M9(Oxidation)	6	A9RGD5; A9SA16; A9SJB4; A9SA04; A9RGD1; A9RGA5	68	1	2	3.77958e-06	1	1	5	1	0	945.385	1889.76	1889.77	-2.4	-0.00227	HCD (High Energy Collision Dissociation)	MS2	0	51.468	8.2938	1709	33	26				K.QMICCCNKMDATTPK.Y	[147-161]
	5.154e-07	0	High	Unambiguous	[K].QmIcccNKmDATTPK.[Y]	M2(Oxidation); C4(Carbamidomethyl); C5(Carbamidomethyl); C6(Carbamidomethyl); M9(Oxidation)	6	A9RGD5; A9SA16; A9SJB4; A9SA04; A9RGD1; A9RGA5	49	1	3	0.000269429	1	1	5	1	0	630.593	1889.77	1889.77	-1.41	-0.00089	HCD (High Energy Collision Dissociation)	MS2	2.74674	2.491	8.2628	1691	33	26				K.QMICCCNKMDATTPK.Y	[147-161]
	0.0005058	0	High	Unambiguous	[R].FAVRDmRQTVAVGVIK.[A]	M6(Oxidation)	7	A9RGD5; A9SA16; A9SA12; A9SJB4; A9SA04; A9RGD1; A9RGA5	13	2	4	0.45409	1	1	5	1	0	452.257	1806.01	1806.01	0.91	0.00041	HCD (High Energy Collision Dissociation)	MS2	77.663	2.945	11.569	3551	29	22				R.FAVRDMRQTVAVGVIK.A	[412-427]
	2.334e-06	0	High	Unambiguous	[K].RGYVASDSKNDPAK.[E]		7	A9RGD5; A9SA16; A9SA12; A9SJB4; A9SA04; A9RGD1; A9RGA5	66	2	2	7.27791e-06	1	1	5	0.9848	0	754.377	1507.75	1507.75	-2.44	-0.00184	HCD (High Energy Collision Dissociation)	MS2	1.20455	18.643	7.6678	1375	34	27				K.RGYVASDSKNDPAK.E	[310-323]
	5.337e-11	0	High	Unambiguous	[K].RGYVASDSKNDPAK.[E]		7	A9RGD5; A9SA16; A9SA12; A9SJB4; A9SA04; A9RGD1; A9RGA5	57	2	3	6.49863e-05	1	1	5	1	0	503.254	1507.75	1507.75	-1.36	-0.00068	HCD (High Energy Collision Dissociation)	MS2	26.4755	33.348	7.6115	1344	34	27				K.RGYVASDSKNDPAK.E	[310-323]
	1.253e-07	0	High	Unambiguous	[R].FEEISKEVSAYLK.[K]		1	A9SA04	48	1	2	0.000387608	1	1	1	1	0	771.906	1542.8	1542.81	-0.41	-0.00032	HCD (High Energy Collision Dissociation)	MS2	47.1983	1.069	14.195	5034	33	26				R.FEEISKEVSAYLK.K	[167-179]
	3.227e-09	0	High	Unambiguous	[K].VHINIVVIGHVDSGK.[S]		7	A9RGD5; A9SA16; A9SA12; A9SJB4; A9SA04; A9RGD1; A9RGA5	46	0	3	0.000219597	1	1	5	1	0	529.639	1586.9	1586.9	0.56	0.0003	HCD (High Energy Collision Dissociation)	MS2	12.3041	39.472	16.8963	6487	28	21				K.VHINIVVIGHVDSGK.S	[6-20]
	2.115e-06	0	High	Unambiguous	[K].VHINIVVIGHVDSGK.[S]		7	A9RGD5; A9SA16; A9SA12; A9SJB4; A9SA04; A9RGD1; A9RGA5	39	0	4	0.000911228	1	1	5	1	0	397.481	1586.9	1586.9	0.59	0.00024	HCD (High Energy Collision Dissociation)	MS2	33.8548	113.935	18.6834	7176	28	21				K.VHINIVVIGHVDSGK.S	[6-20]
	1.357e-08	0	High	Unambiguous	[K].VHINIVVIGHVDSGK.[S]		7	A9RGD5; A9SA16; A9SA12; A9SJB4; A9SA04; A9RGD1; A9RGA5	43	0	3	0.000380739	1	1	5	1	0	529.639	1586.9	1586.9	0.68	0.00036	HCD (High Energy Collision Dissociation)	MS2	19.1451	6.246	13.0141	4368	28	21				K.VHINIVVIGHVDSGK.S	[6-20]
	5.161e-08	0	High	Unambiguous	[K].VHINIVVIGHVDSGK.[S]		7	A9RGD5; A9SA16; A9SA12; A9SJB4; A9SA04; A9RGD1; A9RGA5	61	0	3	6.11825e-06	1	1	5	1	0	529.639	1586.9	1586.9	0.79	0.00042	HCD (High Energy Collision Dissociation)	MS2	19.1056	22.96	15.7465	5909	28	21				K.VHINIVVIGHVDSGK.S	[6-20]
	7.535e-05	0	High	Unambiguous	[K].VHINIVVIGHVDSGK.[S]		7	A9RGD5; A9SA16; A9SA12; A9SJB4; A9SA04; A9RGD1; A9RGA5	47	0	3	0.000171826	1	1	5	1	0	529.639	1586.9	1586.9	0.91	0.00048	HCD (High Energy Collision Dissociation)	MS2	56.3684	200	19.5797	7407	29	22				K.VHINIVVIGHVDSGK.S	[6-20]
	8.066e-09	0	High	Unambiguous	[K].VHINIVVIGHVDSGK.[S]		7	A9RGD5; A9SA16; A9SA12; A9SJB4; A9SA04; A9RGD1; A9RGA5	65	0	3	2.5828e-06	1	1	5	1	0	529.639	1586.9	1586.9	1.02	0.00054	HCD (High Energy Collision Dissociation)	MS2	14.6898	52.312	19.0648	7287	29	22				K.VHINIVVIGHVDSGK.S	[6-20]
	0.0001133	0	High	Unambiguous	[K].VHINIVVIGHVDSGK.[S]		7	A9RGD5; A9SA16; A9SA12; A9SJB4; A9SA04; A9RGD1; A9RGA5	54	0	4	3.03452e-05	1	1	5	1	0	397.481	1586.9	1586.9	1.13	0.00045	HCD (High Energy Collision Dissociation)	MS2	12.2235	15.411	13.2587	4504	29	22				K.VHINIVVIGHVDSGK.S	[6-20]
	6.51e-05	0	High	Unambiguous	[K].VHINIVVIGHVDSGK.[S]		7	A9RGD5; A9SA16; A9SA12; A9SJB4; A9SA04; A9RGD1; A9RGA5	44	0	4	0.000349213	1	1	5	1	0	397.481	1586.9	1586.9	1.13	0.00045	HCD (High Energy Collision Dissociation)	MS2	9.52336	123.813	17.5544	6773	29	22				K.VHINIVVIGHVDSGK.S	[6-20]
	3.338e-06	0	High	Unambiguous	[K].VHINIVVIGHVDSGK.[S]		7	A9RGD5; A9SA16; A9SA12; A9SJB4; A9SA04; A9RGD1; A9RGA5	39	0	3	0.0010797	1	1	5	1	0	529.639	1586.9	1586.9	1.26	0.00066	HCD (High Energy Collision Dissociation)	MS2	72.9628	31.393	16.391	6247	28	21				K.VHINIVVIGHVDSGK.S	[6-20]
	4.69e-08	0	High	Unambiguous	[K].VHINIVVIGHVDSGK.[S]		7	A9RGD5; A9SA16; A9SA12; A9SJB4; A9SA04; A9RGD1; A9RGA5	48	0	3	0.000125855	1	1	5	1	0	529.639	1586.9	1586.9	1.37	0.00073	HCD (High Energy Collision Dissociation)	MS2	33.4847	31.808	17.4368	6728	28	21				K.VHINIVVIGHVDSGK.S	[6-20]
	8.35e-05	0	High	Unambiguous	[K].VHINIVVIGHVDSGK.[S]		7	A9RGD5; A9SA16; A9SA12; A9SJB4; A9SA04; A9RGD1; A9RGA5	44	0	4	0.000356525	1	1	5	1	0	397.482	1586.9	1586.9	1.9	0.00075	HCD (High Energy Collision Dissociation)	MS2	5.18932	32.666	18.1142	6968	29	22				K.VHINIVVIGHVDSGK.S	[6-20]
	3.437e-09	0	High	Unambiguous	[K].VHINIVVIGHVDSGK.[S]		7	A9RGD5; A9SA16; A9SA12; A9SJB4; A9SA04; A9RGD1; A9RGA5	55	0	3	2.83198e-05	1	1	5	1	0	529.64	1586.9	1586.9	2.18	0.00115	HCD (High Energy Collision Dissociation)	MS2	2.62899	24.019	18.4934	7096	29	22				K.VHINIVVIGHVDSGK.S	[6-20]
	1.531e-07	0	High	Unambiguous	[K].VHINIVVIGHVDSGK.[S]		7	A9RGD5; A9SA16; A9SA12; A9SJB4; A9SA04; A9RGD1; A9RGA5	57	0	3	1.87418e-05	1	1	5	1	0	529.638	1586.9	1586.9	-0.24	-0.00013	HCD (High Energy Collision Dissociation)	MS2	25.9058	7.21	13.5403	4663	29	22				K.VHINIVVIGHVDSGK.S	[6-20]
	4.58e-09	0	High	Unambiguous	[K].VHINIVVIGHVDSGK.[S]		7	A9RGD5; A9SA16; A9SA12; A9SJB4; A9SA04; A9RGD1; A9RGA5	56	0	3	2.04357e-05	1	1	5	1	0	529.638	1586.9	1586.9	-0.59	-0.00031	HCD (High Energy Collision Dissociation)	MS2	27.2076	46.439	14.6917	5316	29	22				K.VHINIVVIGHVDSGK.S	[6-20]
	1.592e-10	0	High	Unambiguous	[K].VHINIVVIGHVDSGK.[S]		7	A9RGD5; A9SA16; A9SA12; A9SJB4; A9SA04; A9RGD1; A9RGA5	69	0	3	1.06265e-06	1	1	5	1	0	529.638	1586.9	1586.9	-0.71	-0.00037	HCD (High Energy Collision Dissociation)	MS2	2.28329	12.386	17.9693	6919	29	22				K.VHINIVVIGHVDSGK.S	[6-20]
	4.059e-12	0	High	Unambiguous	[K].SVEMHHESMPEAHPGDNVGFNVK.[N]		6	A9SA16; A9SA12; A9SJB4; A9SA04; A9RGD1; A9RGA5	68	0	3	7.36685e-06	1	1	4	1	0	850.05	2548.13	2548.13	-0.09	-8e-05	HCD (High Energy Collision Dissociation)	MS2	2.46221	29.772	11.3169	3409	36	29				K.SVEMHHESMPEAHPGDNVGFNVK.N	[279-301]
	6.223e-12	0	High	Unambiguous	[K].SVEMHHESMPEAHPGDNVGFNVK.[N]		6	A9SA16; A9SA12; A9SJB4; A9SA04; A9RGD1; A9RGA5	40	0	4	0.00406844	1	1	4	1	0	637.79	2548.14	2548.13	0.88	0.00056	HCD (High Energy Collision Dissociation)	MS2	17.9677	14.666	11.2823	3388	36	29				K.SVEMHHESMPEAHPGDNVGFNVK.N	[279-301]
	7.324e-06	0	High	Unambiguous	[K].SVEMHHESMPEAHPGDNVGFNVK.[N]		6	A9SA16; A9SA12; A9SJB4; A9SA04; A9RGD1; A9RGA5	33	0	5	0.0221047	1	1	4	1	0	510.433	2548.14	2548.13	1.35	0.00069	HCD (High Energy Collision Dissociation)	MS2	15.5015	3.638	11.3068	3401	36	29				K.SVEMHHESMPEAHPGDNVGFNVK.N	[279-301]
	1.339e-10	0	High	Unambiguous	[K].SVEmHHESMPEAHPGDNVGFNVK.[N]	M4(Oxidation)	6	A9SA16; A9SA12; A9SJB4; A9SA04; A9RGD1; A9RGA5	22	0	4	0.266663	1	1	4	0.2727	0	641.788	2564.13	2564.13	0.39	0.00025	HCD (High Energy Collision Dissociation)	MS2	5.54718	8.943	11.0571	3261	36	29				K.SVEMHHESMPEAHPGDNVGFNVK.N	[279-301]
	1.46e-09	0	High	Unambiguous	[K].SVEMHHESmPEAHPGDNVGFNVK.[N]	M9(Oxidation)	6	A9SA16; A9SA12; A9SJB4; A9SA04; A9RGD1; A9RGA5	62	0	3	2.47843e-05	1	1	4	0.5161	0	855.382	2564.13	2564.13	0.94	0.0008	HCD (High Energy Collision Dissociation)	MS2	1.84641	11.491	10.5446	2971	36	29				K.SVEMHHESMPEAHPGDNVGFNVK.N	[279-301]
	2.605e-11	0	High	Unambiguous	[K].SVEMHHESmPEAHPGDNVGFNVK.[N]	M9(Oxidation)	6	A9SA16; A9SA12; A9SJB4; A9SA04; A9RGD1; A9RGA5	47	0	4	0.000884475	1	1	4	0.1489	0	641.789	2564.13	2564.13	1.91	0.00122	HCD (High Energy Collision Dissociation)	MS2	6.93787	8.114	10.5136	2953	36	29				K.SVEMHHESMPEAHPGDNVGFNVK.N	[279-301]
	0.0001298	0	High	Unambiguous	[K].SVEMHHESmPEAHPGDNVGFNVK.[N]	M9(Oxidation)	6	A9SA16; A9SA12; A9SJB4; A9SA04; A9RGD1; A9RGA5	25	0	5	0.121505	1	1	4	0.48	0	513.633	2564.14	2564.13	2.33	0.0012	HCD (High Energy Collision Dissociation)	MS2	7.12239	1.306	10.5421	2969	36	29				K.SVEMHHESMPEAHPGDNVGFNVK.N	[279-301]
	8.454e-10	0	High	Unambiguous	[K].SVEmHHESmPEAHPGDNVGFNVK.[N]	M4(Oxidation); M9(Oxidation)	6	A9SA16; A9SA12; A9SJB4; A9SA04; A9RGD1; A9RGA5	38	0	3	0.00662217	1	1	4	0.8684	0	860.712	2580.12	2580.12	-0.81	-0.0007	HCD (High Energy Collision Dissociation)	MS2	3.4045	32.406	10.2711	2819	36	29				K.SVEMHHESMPEAHPGDNVGFNVK.N	[279-301]
	0.0002258	0	High	Unambiguous	[K].SVEmHHESmPEAHPGDNVGFNVK.[N]	M4(Oxidation); M9(Oxidation)	6	A9SA16; A9SA12; A9SJB4; A9SA04; A9RGD1; A9RGA5	14	0	5	1.66593	1	1	4	1	0	516.831	2580.13	2580.12	0.53	0.00027	HCD (High Energy Collision Dissociation)	MS2	27.8813	1.725	10.2623	2812	36	29				K.SVEMHHESMPEAHPGDNVGFNVK.N	[279-301]
	1.455e-10	0	High	Unambiguous	[R].VETGIIRPGMLVcFAPTGLTTEVK.[S]	C13(Carbamidomethyl)	5	A9SA16; A9SA12; A9SJB4; A9SA04; A9RGD1	56	0	2	3.29497e-05	1	1	3	1	0	1295.19	2589.37	2589.38	-1.29	-0.00167	HCD (High Energy Collision Dissociation)	MS2	2.69015	20.091	16.1041	6106	31	24				R.VETGIIRPGMLVCFAPTGLTTEVK.S	[255-278]
	4.877e-12	0	High	Unambiguous	[R].VETGIIRPGMLVcFAPTGLTTEVK.[S]	C13(Carbamidomethyl)	5	A9SA16; A9SA12; A9SJB4; A9SA04; A9RGD1	50	0	3	0.000144482	1	1	3	1	0	863.798	2589.38	2589.38	0.5	0.00043	HCD (High Energy Collision Dissociation)	MS2	2.74592	7.645	16.0763	6091	31	24				R.VETGIIRPGMLVCFAPTGLTTEVK.S	[255-278]
	0.001012	0	High	Unambiguous	[R].VETGIIRPGMLVcFAPTGLTTEVK.[S]	C13(Carbamidomethyl)	5	A9SA16; A9SA12; A9SJB4; A9SA04; A9RGD1	25	0	3	0.0444496	1	1	3	1	0	863.798	2589.38	2589.38	0.57	0.00049	HCD (High Energy Collision Dissociation)	MS2	5.80366	200	19.0146	7275	31	24				R.VETGIIRPGMLVCFAPTGLTTEVK.S	[255-278]
	2.69e-08	0	High	Unambiguous	[R].STNLDWYKGPTLLEALDNVSEPK.[R]		3	A9SA16; A9SA04; A9RGD1	75	1	3	8.05689e-07	1	1	2	1	0	864.108	2590.31	2590.3	2.11	0.00182	HCD (High Energy Collision Dissociation)	MS2	8.81692	39.14	17.1472	6603	34	27				R.STNLDWYKGPTLLEALDNVSEPK.R	[205-227]
	1.657e-08	0	High	Unambiguous	[K].SVEmHHESmPEAHPGDNVGFNVK.[N]	M4(Oxidation); M9(Oxidation)	6	A9SA16; A9SA12; A9SJB4; A9SA04; A9RGD1; A9RGA5	24	0	4	0.177802	1	1	4	1	0	645.787	2580.13	2580.12	1.03	0.00066	HCD (High Energy Collision Dissociation)	MS2	29.4004	18.871	10.7515	3090	36	29				K.SVEMHHESMPEAHPGDNVGFNVK.N	[279-301]
	1.851e-08	0	High	Unambiguous	[R].VETGIIRPGmLVcFAPTGLTTEVK.[S]	M10(Oxidation); C13(Carbamidomethyl)	5	A9SA16; A9SA12; A9SJB4; A9SA04; A9RGD1	53	0	2	8.15216e-05	1	1	3	1	0	1303.19	2605.37	2605.37	-0.83	-0.00108	HCD (High Energy Collision Dissociation)	MS2	0	14.416	15.3647	5693	32	25				R.VETGIIRPGMLVCFAPTGLTTEVK.S	[255-278]
	3.324e-07	0	High	Unambiguous	[R].VETGIIRPGmLVcFAPTGLTTEVK.[S]	M10(Oxidation); C13(Carbamidomethyl)	5	A9SA16; A9SA12; A9SJB4; A9SA04; A9RGD1	28	0	4	0.0280252	1	1	3	1	0	652.099	2605.37	2605.37	0.33	0.00022	HCD (High Energy Collision Dissociation)	MS2	24.8145	36.183	15.4259	5728	32	25				R.VETGIIRPGMLVCFAPTGLTTEVK.S	[255-278]
	5.176e-08	0	High	Unambiguous	[R].VETGIIRPGmLVcFAPTGLTTEVK.[S]	M10(Oxidation); C13(Carbamidomethyl)	5	A9SA16; A9SA12; A9SJB4; A9SA04; A9RGD1	29	0	3	0.0207706	1	1	3	1	0	869.13	2605.37	2605.37	0.81	0.0007	HCD (High Energy Collision Dissociation)	MS2	35.428	46.942	16.015	6056	32	25				R.VETGIIRPGMLVCFAPTGLTTEVK.S	[255-278]
	1.331e-05	0	High	Unambiguous	[K].mIPTKPmTVETFAEYPPLGR.[F]	M1(Oxidation); M7(Oxidation)	5	A9SA16; A9SA12; A9SA04; A9RGD1; A9RGA5	7	0	4	6.21428	1	1	3	1	0	578.293	2310.15	2310.15	-0.67	-0.00038	HCD (High Energy Collision Dissociation)	MS2	23.4491	17.195	13.8125	4821	35	28				K.MIPTKPMTVETFAEYPPLGR.F	[392-411]
	1.624e-10	0	High	Unambiguous	[K].mIPTKPmTVETFAEYPPLGR.[F]	M1(Oxidation); M7(Oxidation)	5	A9SA16; A9SA12; A9SA04; A9RGD1; A9RGA5	62	0	2	2.14525e-05	1	1	3	0.7742	0	1155.58	2310.15	2310.15	-0.28	-0.00033	HCD (High Energy Collision Dissociation)	MS2	0	26.489	13.7497	4784	35	28				K.MIPTKPMTVETFAEYPPLGR.F	[392-411]
	5.212e-07	0	High	Selected	[K].mIPTKPmTVETFAEYPPLGR.[F]	M1(Oxidation); M7(Oxidation)	5	A9SA16; A9SA12; A9SA04; A9RGD1; A9RGA5	23	0	3	0.176831	2	2	3		0	770.722	2310.15	2310.15	-0.08	-6e-05	HCD (High Energy Collision Dissociation)	MS2	37.4167	15.98	14.2642	5076	35	28				K.MIPTKPMTVETFAEYPPLGR.F	[392-411]
	4.276e-10	0	High	Unambiguous	[K].mIPTKPmTVETFAEYPPLGR.[F]	M1(Oxidation); M7(Oxidation)	5	A9SA16; A9SA12; A9SA04; A9RGD1; A9RGA5	64	0	3	1.4536e-05	1	1	3	0.5938	0	770.723	2310.15	2310.15	1.27	0.00098	HCD (High Energy Collision Dissociation)	MS2	2.05687	9.185	13.7113	4760	35	28				K.MIPTKPMTVETFAEYPPLGR.F	[392-411]
	1.954e-10	0	High	Unambiguous	[K].EAANFTAQVIIMNHPGQIGNGYAPVLDcHTSHIAVK.[F]	C28(Carbamidomethyl)	7	A9RGD5; A9SA16; A9SA12; A9SJB4; A9SA04; A9RGD1; A9RGA5	18	0	5	0.40548	1	1	5	1	0	775.589	3873.92	3873.92	0.11	9e-05	HCD (High Energy Collision Dissociation)	MS2	22.2572	17.719	14.317	5105	34	27				K.EAANFTAQVIIMNHPGQIGNGYAPVLDCHTSHIAVK.F	[324-359]
	4.222e-11	0	High	Unambiguous	[K].EAANFTAQVIImNHPGQIGNGYAPVLDcHTSHIAVK.[F]	M12(Oxidation); C28(Carbamidomethyl)	7	A9RGD5; A9SA16; A9SA12; A9SJB4; A9SA04; A9RGD1; A9RGA5	45	0	4	0.000999655	1	1	5	1	0	973.233	3889.91	3889.91	-0.55	-0.00054	HCD (High Energy Collision Dissociation)	MS2	0	33.783	13.8666	4851	34	27				K.EAANFTAQVIIMNHPGQIGNGYAPVLDCHTSHIAVK.F	[324-359]
	2.289e-09	0	High	Unambiguous	[K].EAANFTAQVIImNHPGQIGNGYAPVLDcHTSHIAVK.[F]	M12(Oxidation); C28(Carbamidomethyl)	7	A9RGD5; A9SA16; A9SA12; A9SJB4; A9SA04; A9RGD1; A9RGA5	12	0	5	1.87566	1	1	5	1	0	778.788	3889.91	3889.91	-0.53	-0.00041	HCD (High Energy Collision Dissociation)	MS2	10.2634	6.382	13.8565	4843	34	27				K.EAANFTAQVIIMNHPGQIGNGYAPVLDCHTSHIAVK.F	[324-359]
	9.879e-15	0	High	Unambiguous	[K].NmITGTSQADcAVLIIDSTTGGFEAGISKDGQTR.[E]	M2(Oxidation); C11(Carbamidomethyl)	7	A9RGD5; A9SA16; A9SA12; A9SJB4; A9SA04; A9RGD1; A9RGA5	105	1	3	1.58571e-09	1	1	5	1	0	1177.56	3530.68	3530.67	0.71	0.00083	HCD (High Energy Collision Dissociation)	MS2	29.5757	85.768	16.1627	6136	37	30				K.NMITGTSQADCAVLIIDSTTGGFEAGISKDGQTR.E	[101-134]
	2.886e-09	0	High	Rejected	[K].VGYNPDKIPFVPISGFEGDNMIER.[S]		5	A9RGD5; A9SJB4; A9SA04; A9RGD1; A9RGA5	59	1	3	4.60767e-05	2	2	4		0.0328	898.78	2694.32	2694.32	0.52	0.00047	HCD (High Energy Collision Dissociation)	MS2	1.27772	17.653	15.6508	5853	35	28				K.VGYNPDKIPFVPISGFEGDNMIER.S	[181-204]
	4.761e-10	0	High	Unambiguous	[K].NMITGTSQADcAVLIIDSTTGGFEAGISK.[D]	C11(Carbamidomethyl)	7	A9RGD5; A9SA16; A9SA12; A9SJB4; A9SA04; A9RGD1; A9RGA5	110	0	3	3.97948e-10	1	1	5	1	0	986.481	2957.43	2957.42	1.78	0.00175	HCD (High Energy Collision Dissociation)	MS2	0	18.003	17.146	6602	36	29				K.NMITGTSQADCAVLIIDSTTGGFEAGISK.D	[101-129]
	9.984e-11	0	High	Unambiguous	[K].NmITGTSQADcAVLIIDSTTGGFEAGISK.[D]	M2(Oxidation); C11(Carbamidomethyl)	7	A9RGD5; A9SA16; A9SA12; A9SJB4; A9SA04; A9RGD1; A9RGA5	138	0	2	6.97407e-13	1	1	5	1	0	1487.21	2973.42	2973.42	0.01	2e-05	HCD (High Energy Collision Dissociation)	MS2	0	73.91	16.7245	6416	36	29				K.NMITGTSQADCAVLIIDSTTGGFEAGISK.D	[101-129]
	0.0001079	0	High	Unambiguous	[K].NmITGTSQADcAVLIIDSTTGGFEAGISK.[D]	M2(Oxidation); C11(Carbamidomethyl)	7	A9RGD5; A9SA16; A9SA12; A9SJB4; A9SA04; A9RGD1; A9RGA5	53	0	3	0.000209889	1	1	5	1	0	991.811	2973.42	2973.42	0.38	0.00037	HCD (High Energy Collision Dissociation)	MS2	68.5662	200	19.2427	7333	36	29				K.NMITGTSQADCAVLIIDSTTGGFEAGISK.D	[101-129]
	5.036e-13	0	High	Unambiguous	[K].NmITGTSQADcAVLIIDSTTGGFEAGISK.[D]	M2(Oxidation); C11(Carbamidomethyl)	7	A9RGD5; A9SA16; A9SA12; A9SJB4; A9SA04; A9RGD1; A9RGA5	118	0	3	7.3534e-11	1	1	5	1	0	991.812	2973.42	2973.42	0.69	0.00068	HCD (High Energy Collision Dissociation)	MS2	3.23701	10.889	16.6871	6396	36	29				K.NMITGTSQADCAVLIIDSTTGGFEAGISK.D	[101-129]
	1.733e-08	0	High	Unambiguous	[K].RPSDKPLRLPLQDVYK.[I]		6	A9RGD5; A9SA16; A9SJB4; A9SA04; A9RGD1; A9RGA5	15	1	4	0.154018	1	1	5	1	0	482.03	1925.1	1925.1	-0.07	-3e-05	HCD (High Energy Collision Dissociation)	MS2	23.9677	13.528	12.7042	4193	27	20				K.RPSDKPLRLPLQDVYK.I	[228-243]
	1.556e-05	0	High	Unambiguous	[K].YYcTVIDAPGHRDFIK.[N]	C3(Carbamidomethyl)	7	A9RGD5; A9SA16; A9SA12; A9SJB4; A9SA04; A9RGD1; A9RGA5	51	1	2	0.000270049	1	1	5	1	0	977.977	1954.95	1954.95	-0.66	-0.00065	HCD (High Energy Collision Dissociation)	MS2	0	5.767	12.3329	3983	34	27				K.YYCTVIDAPGHRDFIK.N	[85-100]
	3.228e-07	0	High	Unambiguous	[K].YYcTVIDAPGHRDFIK.[N]	C3(Carbamidomethyl)	7	A9RGD5; A9SA16; A9SA12; A9SJB4; A9SA04; A9RGD1; A9RGA5	42	1	3	0.0018141	1	1	5	1	0	652.321	1954.95	1954.95	-0.17	-0.00011	HCD (High Energy Collision Dissociation)	MS2	5.51741	2.047	12.3034	3966	34	27				K.YYCTVIDAPGHRDFIK.N	[85-100]
	1.677e-06	0	High	Unambiguous	[K].YYcTVIDAPGHRDFIK.[N]	C3(Carbamidomethyl)	7	A9RGD5; A9SA16; A9SA12; A9SJB4; A9SA04; A9RGD1; A9RGA5	26	1	4	0.0844195	1	1	5	1	0	489.493	1954.95	1954.95	0.57	0.00028	HCD (High Energy Collision Dissociation)	MS2	1.93813	1.197	12.2971	3961	34	27				K.YYCTVIDAPGHRDFIK.N	[85-100]
	2.117e-07	0	High	Unambiguous	[K].MIPTKPmTVETFAEYPPLGR.[F]	M7(Oxidation)	5	A9SA16; A9SA12; A9SA04; A9RGD1; A9RGA5	58	0	2	5.56339e-05	1	1	3	0.4655	0	1147.58	2294.15	2294.16	-1.76	-0.00202	HCD (High Energy Collision Dissociation)	MS2	33.2629	22.326	14.0326	4944	35	28				K.MIPTKPMTVETFAEYPPLGR.F	[392-411]
	7.839e-08	0	High	Unambiguous	[K].mIPTKPMTVETFAEYPPLGR.[F]	M1(Oxidation)	5	A9SA16; A9SA12; A9SA04; A9RGD1; A9RGA5	53	0	2	0.000159631	1	1	3	0.434	0	1147.58	2294.15	2294.16	-1.44	-0.00165	HCD (High Energy Collision Dissociation)	MS2	9.72416	7.446	14.5602	5240	35	28				K.MIPTKPMTVETFAEYPPLGR.F	[392-411]
	1.162e-10	0	High	Unambiguous	[K].mIPTKPMTVETFAEYPPLGR.[F]	M1(Oxidation)	5	A9SA16; A9SA12; A9SA04; A9RGD1; A9RGA5	56	0	3	8.55969e-05	1	1	3	0.2143	0	765.39	2294.16	2294.16	0.12	0.0001	HCD (High Energy Collision Dissociation)	MS2	0.349277	1.323	14.5024	5207	34	27				K.MIPTKPMTVETFAEYPPLGR.F	[392-411]
	6.307e-07	0	High	Unambiguous	[K].MIPTKPmTVETFAEYPPLGR.[F]	M7(Oxidation)	5	A9SA16; A9SA12; A9SA04; A9RGD1; A9RGA5	44	0	3	0.00132082	1	1	3	0.2727	0	765.393	2294.16	2294.16	3.4	0.0026	HCD (High Energy Collision Dissociation)	MS2	0.613317	4.183	13.9697	4907	34	27				K.MIPTKPMTVETFAEYPPLGR.F	[392-411]
	1.816e-09	0	High	Unambiguous	[K].MIPTKPMTVETFAEYPPLGR.[F]		5	A9SA16; A9SA12; A9SA04; A9RGD1; A9RGA5	75	0	2	8.74596e-07	1	1	3	1	0	1139.58	2278.16	2278.16	-0.79	-0.0009	HCD (High Energy Collision Dissociation)	MS2	0	30.094	14.7952	5372	34	27				K.MIPTKPMTVETFAEYPPLGR.F	[392-411]
	1.298e-08	0	High	Unambiguous	[K].MIPTKPMTVETFAEYPPLGR.[F]		5	A9SA16; A9SA12; A9SA04; A9RGD1; A9RGA5	63	0	3	1.24973e-05	1	1	3	1	0	760.059	2278.16	2278.16	0.57	0.00043	HCD (High Energy Collision Dissociation)	MS2	9.98608	16.647	14.7384	5340	33	26				K.MIPTKPMTVETFAEYPPLGR.F	[392-411]
	2.023e-06	0	High	Unambiguous	[R].EHALLAFTLGVK.[Q]		6	A9RGD5; A9SA16; A9SJB4; A9SA04; A9RGD1; A9RGA5	56	0	2	2.8251e-05	1	1	5	1	0	649.876	1298.75	1298.75	-1.27	-0.00083	HCD (High Energy Collision Dissociation)	MS2	35.4041	190.662	17.8923	6895	30	23				R.EHALLAFTLGVK.Q	[135-146]
	0.0001082	0	High	Unambiguous	[R].EHALLAFTLGVK.[Q]		6	A9RGD5; A9SA16; A9SJB4; A9SA04; A9RGD1; A9RGA5	59	0	2	1.25096e-05	1	1	5	1	0	649.879	1298.75	1298.75	2.58	0.00167	HCD (High Energy Collision Dissociation)	MS2	42.5277	166.046	18.732	7192	29	22				R.EHALLAFTLGVK.Q	[135-146]
	0.0007598	0	High	Unambiguous	[R].EHALLAFTLGVK.[Q]		6	A9RGD5; A9SA16; A9SJB4; A9SA04; A9RGD1; A9RGA5	61	0	3	8.18131e-06	1	1	5	0.9836	0	433.588	1298.75	1298.75	1.58	0.00068	HCD (High Energy Collision Dissociation)	MS2	8.85823	30.192	18.3198	7035	29	22				R.EHALLAFTLGVK.Q	[135-146]
	3.084e-06	0	High	Unambiguous	[R].EHALLAFTLGVK.[Q]		6	A9RGD5; A9SA16; A9SJB4; A9SA04; A9RGD1; A9RGA5	66	0	2	2.61598e-06	1	1	5	1	0	649.877	1298.75	1298.75	-0.15	-0.0001	HCD (High Energy Collision Dissociation)	MS2	7.2468	1.849	15.0761	5530	29	22				R.EHALLAFTLGVK.Q	[135-146]
	0.0002127	0	High	Unambiguous	[R].EHALLAFTLGVK.[Q]		6	A9RGD5; A9SA16; A9SJB4; A9SA04; A9RGD1; A9RGA5	62	0	3	7.25644e-06	1	1	5	1	0	433.587	1298.75	1298.75	-0.74	-0.00032	HCD (High Energy Collision Dissociation)	MS2	58.4849	121.657	16.1766	6145	30	23				R.EHALLAFTLGVK.Q	[135-146]
	0.0006612	0	High	Unambiguous	[K].IGGIGTVPVGR.[V]		7	A9RGD5; A9SA16; A9SA12; A9SJB4; A9SA04; A9RGD1; A9RGA5	59	0	2	4.29836e-06	1	1	5	1	0	513.309	1025.61	1025.61	0.67	0.00034	HCD (High Energy Collision Dissociation)	MS2	13.5334	1.942	12.0424	3817	25	18				K.IGGIGTVPVGR.V	[244-254]
	3.246e-05	0	High	Unambiguous	[K].AVEKKEPTGAK.[V]		6	A9SA16; A9SA12; A9SJB4; A9SA04; A9RGD1; A9RGA5	45	2	3	0.000450375	1	1	4	0.8667	0	386.556	1157.65	1157.65	1.8	0.00069	HCD (High Energy Collision Dissociation)	MS2	1.32454	47.768	6.3389	826	31	24				K.AVEKKEPTGAK.V	[428-438]
	0.0006351	0	High	Unambiguous	[K].QMIcccNK.[M]	C4(Carbamidomethyl); C5(Carbamidomethyl); C6(Carbamidomethyl)	6	A9RGD5; A9SA16; A9SJB4; A9SA04; A9RGD1; A9RGA5	24	0	2	0.0432454	1	1	5	1	0	557.219	1113.43	1113.43	-0.74	-0.00041	HCD (High Energy Collision Dissociation)	MS2	29.4225	42.173	8.8451	2019	30	23				K.QMICCCNK.M	[147-154]
	0.0001006	0	High	Unambiguous	[K].STTTGHLIYK.[L]		7	A9RGD5; A9SA16; A9SA12; A9SJB4; A9SA04; A9RGD1; A9RGA5	62	0	2	1.03905e-05	1	1	5	0.8548	0	560.804	1120.6	1120.6	0.07	4e-05	HCD (High Energy Collision Dissociation)	MS2	32.4062	36.592	9.9299	2626	32	25				K.STTTGHLIYK.L	[21-30]
	8.481e-05	0	High	Unambiguous	[R].FEKEAAEmNKR.[S]	M8(Oxidation)	7	A9RGD5; A9SA16; A9SA12; A9SJB4; A9SA04; A9RGD1; A9RGA5	56	2	2	7.15491e-05	1	1	5	1	0	684.831	1368.65	1368.66	-2.04	-0.0014	HCD (High Energy Collision Dissociation)	MS2	6.87695	27.137	7.1321	1100	34	27				R.FEKEAAEMNKR.S	[42-52]
	4.995e-05	0	High	Unambiguous	[R].FEKEAAEmNKR.[S]	M8(Oxidation)	7	A9RGD5; A9SA16; A9SA12; A9SJB4; A9SA04; A9RGD1; A9RGA5	32	2	4	0.0171309	1	1	5	1	0	342.919	1368.65	1368.66	-2.15	-0.00074	HCD (High Energy Collision Dissociation)	MS2	45.5851	20.225	7.1045	1086	34	27				R.FEKEAAEMNKR.S	[42-52]
	3.639e-06	0	High	Unambiguous	[R].FEKEAAEMNKR.[S]		7	A9RGD5; A9SA16; A9SA12; A9SJB4; A9SA04; A9RGD1; A9RGA5	54	2	4	9.35665e-05	1	1	5	1	0	338.921	1352.66	1352.66	-1.78	-0.0006	HCD (High Energy Collision Dissociation)	MS2	12.4652	2.385	8.2087	1661	34	27				R.FEKEAAEMNKR.S	[42-52]
	1.474e-07	0	High	Unambiguous	[R].FEKEAAEMNKR.[S]		7	A9RGD5; A9SA16; A9SA12; A9SJB4; A9SA04; A9RGD1; A9RGA5	52	2	3	0.000160894	1	1	5	1	0	451.558	1352.66	1352.66	-2.18	-0.00098	HCD (High Energy Collision Dissociation)	MS2	15.5063	1.972	8.205	1658	34	27				R.FEKEAAEMNKR.S	[42-52]
	3.295e-05	0	High	Unambiguous	[R].FEKEAAEMNKR.[S]		7	A9RGD5; A9SA16; A9SA12; A9SJB4; A9SA04; A9RGD1; A9RGA5	28	2	2	0.041712	1	1	5	1	0	676.833	1352.66	1352.66	-2.3	-0.00156	HCD (High Energy Collision Dissociation)	MS2	16.2468	12.025	8.2471	1685	34	27				R.FEKEAAEMNKR.S	[42-52]
	2.726e-05	0	High	Unambiguous	[R].GYVASDSKNDPAK.[E]		7	A9RGD5; A9SA16; A9SA12; A9SJB4; A9SA04; A9RGD1; A9RGA5	39	1	3	0.00318235	1	1	5	1	0	451.22	1351.65	1351.65	-1.76	-0.00079	HCD (High Energy Collision Dissociation)	MS2	13.882	0.705	8.0526	1579	33	26				R.GYVASDSKNDPAK.E	[311-323]
	1.231e-05	0	High	Unambiguous	[R].GYVASDSKNDPAK.[E]		7	A9RGD5; A9SA16; A9SA12; A9SJB4; A9SA04; A9RGD1; A9RGA5	65	1	2	8.07975e-06	1	1	5	1	0	676.326	1351.65	1351.65	-2.34	-0.00158	HCD (High Energy Collision Dissociation)	MS2	0.803296	5.184	8.0551	1581	33	26				R.GYVASDSKNDPAK.E	[311-323]
	1.323e-05	0	High	Unambiguous	[K].YYcTVIDAPGHR.[D]	C3(Carbamidomethyl)	7	A9RGD5; A9SA16; A9SA12; A9SJB4; A9SA04; A9RGD1; A9RGA5	73	0	2	3.34098e-06	1	1	5	1	0	726.341	1451.67	1451.67	0.35	0.00025	HCD (High Energy Collision Dissociation)	MS2	18.7166	25.528	11.2641	3380	37	30				K.YYCTVIDAPGHR.D	[85-96]
	4.231e-06	0	High	Unambiguous	[K].YYcTVIDAPGHR.[D]	C3(Carbamidomethyl)	7	A9RGD5; A9SA16; A9SA12; A9SJB4; A9SA04; A9RGD1; A9RGA5	58	0	3	0.000100322	1	1	5	0.9828	0	484.564	1451.68	1451.67	1.88	0.00091	HCD (High Energy Collision Dissociation)	MS2	14.8055	1.812	11.2502	3369	37	30				K.YYCTVIDAPGHR.D	[85-96]
	7.398e-05	0	High	Unambiguous	[R].DmRQTVAVGVIK.[A]	M2(Oxidation)	7	A9RGD5; A9SA16; A9SA12; A9SJB4; A9SA04; A9RGD1; A9RGA5	36	1	3	0.00407802	1	1	5	1	0	444.915	1332.73	1332.73	0.88	0.00039	HCD (High Energy Collision Dissociation)	MS2	18.2771	3.254	11.1962	3339	32	25				R.DMRQTVAVGVIK.A	[416-427]
	0.0004038	0	High	Unambiguous	[R].DmRQTVAVGVIK.[A]	M2(Oxidation)	7	A9RGD5; A9SA16; A9SA12; A9SJB4; A9SA04; A9RGD1; A9RGA5	26	1	2	0.0399438	1	1	5	0.8846	0	666.869	1332.73	1332.73	0.18	0.00012	HCD (High Energy Collision Dissociation)	MS2	23.0223	3	11.2245	3355	32	25				R.DMRQTVAVGVIK.A	[416-427]
	0.00142	0.0001402	High	Unambiguous	[K].STTTGHLIYK.[L]		7	A9RGD5; A9SA16; A9SA12; A9SJB4; A9SA04; A9RGD1; A9RGA5	27	0	3	0.0377258	1	1	5	1	0	374.205	1120.6	1120.6	0.47	0.00017	HCD (High Energy Collision Dissociation)	MS2	70.0719	8.202	9.9598	2643	32	25				K.STTTGHLIYK.L	[21-30]
	0.003425	0.0001402	High	Unambiguous	[K].YYcTVIDAPGHRDFIK.[N]	C3(Carbamidomethyl)	7	A9RGD5; A9SA16; A9SA12; A9SJB4; A9SA04; A9RGD1; A9RGA5	6	1	3	7.23748	1	1	5	1	0	652.321	1954.95	1954.95	-0.54	-0.00035	HCD (High Energy Collision Dissociation)	MS2	54.9918	200	19.2592	7337	34	27				K.YYCTVIDAPGHRDFIK.N	[85-100]
	0.00149	0.0001402	High	Unambiguous	[K].EAAEMNKR.[S]		7	A9RGD5; A9SA16; A9SA12; A9SJB4; A9SA04; A9RGD1; A9RGA5	42	1	3	0.000770162	1	1	5	0.4286	0	316.823	948.455	948.457	-1.75	-0.00055	HCD (High Energy Collision Dissociation)	MS2	13.6002	116.032	6.8527	979	30	23				K.EAAEMNKR.S	[45-52]
	0.003346	0.0001402	High	Unambiguous	[K].EVSAYLKK.[V]		3	A9SA16; A9SA04; A9RGA5	25	1	3	0.0268936	1	1	3	0.88	0	313.183	937.534	937.535	-1.17	-0.00036	HCD (High Energy Collision Dissociation)	MS2	17.9148	6.401	9.6277	2456	29	22				K.EVSAYLKK.V	[173-180]
	0.002739	0.0001402	High	Unambiguous	[R].VIERFEK.[E]		7	A9RGD5; A9SA16; A9SA12; A9SJB4; A9SA04; A9RGD1; A9RGA5	23	1	2	0.0468081	1	1	5	0.6522	0	460.763	920.519	920.52	-1.05	-0.00048	HCD (High Energy Collision Dissociation)	MS2	45.6307	0.438	9.4013	2330	30	23				R.VIERFEK.E	[38-44]
	0.003811	0.0001402	High	Unambiguous	[K].EVSAYLKK.[V]		3	A9SA16; A9SA04; A9RGA5	25	1	3	0.0283562	1	1	3	0.92	0	313.183	937.534	937.535	-1.17	-0.00036	HCD (High Energy Collision Dissociation)	MS2	16.7661	4.716	9.6327	2460	29	22				K.EVSAYLKK.V	[173-180]
	0.00154	0.0001402	High	Unambiguous	[R].EHALLAFTLGVK.[Q]		6	A9RGD5; A9SA16; A9SJB4; A9SA04; A9RGD1; A9RGA5	61	0	3	7.28186e-06	1	1	5	1	0	433.588	1298.75	1298.75	2.57	0.00111	HCD (High Energy Collision Dissociation)	MS2	16.7835	62.666	17.7994	6864	29	22				R.EHALLAFTLGVK.Q	[135-146]
	0.001653	0.0001402	High	Unambiguous	[R].EHALLAFTLGVK.[Q]		6	A9RGD5; A9SA16; A9SJB4; A9SA04; A9RGD1; A9RGA5	62	0	3	6.83919e-06	1	1	5	1	0	433.587	1298.75	1298.75	0.52	0.00023	HCD (High Energy Collision Dissociation)	MS2	3.38389	7.05	15.0541	5519	29	22				R.EHALLAFTLGVK.Q	[135-146]
	0.001959	0.0001402	High	Unambiguous	[R].FEKEAAEmNK.[R]	M8(Oxidation)	7	A9RGD5; A9SA16; A9SA12; A9SJB4; A9SA04; A9RGD1; A9RGA5	9	1	3	3.02313	1	1	5	0.8889	0	404.857	1212.56	1212.56	-1.05	-0.00042	HCD (High Energy Collision Dissociation)	MS2	42.6698	1.307	7.4762	1273	33	26				R.FEKEAAEMNK.R	[42-51]
	0.003426	0.0001402	High	Unambiguous	[K].QmIcccNK.[M]	M2(Oxidation); C4(Carbamidomethyl); C5(Carbamidomethyl); C6(Carbamidomethyl)	6	A9RGD5; A9SA16; A9SJB4; A9SA04; A9RGD1; A9RGA5	30	0	2	0.00871964	1	1	5	1	0	565.216	1129.42	1129.43	-1.2	-0.00068	HCD (High Energy Collision Dissociation)	MS2	1.13941	1.888	7.7869	1433	29	22				K.QMICCCNK.M	[147-154]
	0.005857	0.0003996	High	Unambiguous	[R].LPLQDVYK.[I]		6	A9RGD5; A9SA16; A9SJB4; A9SA04; A9RGD1; A9RGA5	43	0	2	0.000503753	1	1	5	1	0	488.279	975.551	975.551	0.43	0.00021	HCD (High Energy Collision Dissociation)	MS2	7.18857	0.414	12.7224	4201	30	23				R.LPLQDVYK.I	[236-243]
	0.01019	0.0003996	High	Unambiguous	[K].FAEILTK.[V]		7	A9RGD5; A9SA16; A9SA12; A9SJB4; A9SA04; A9RGD1; A9RGA5	44	0	2	0.000151143	1	1	5	0.7045	0	411.242	821.476	821.477	-0.37	-0.00015	HCD (High Energy Collision Dissociation)	MS2	12.1927	2.01	12.3317	3982	26	19				K.FAEILTK.V	[360-366]
	0.008888	0.0003996	High	Unambiguous	[R].FAVRDMRQTVAVGVIK.[A]		7	A9RGD5; A9SA16; A9SA12; A9SJB4; A9SA04; A9RGD1; A9RGA5	11	2	4	0.69357	1	1	5	1	0	448.258	1790.01	1790.01	0.06	3e-05	HCD (High Energy Collision Dissociation)	MS2	48.7758	8.826	12.8507	4277	29	22				R.FAVRDMRQTVAVGVIK.A	[412-427]
	0.005561	0.0003996	High	Unambiguous	[R].QTVAVGVIK.[A]		7	A9RGD5; A9SA16; A9SA12; A9SJB4; A9SA04; A9RGD1; A9RGA5	57	0	2	1.15983e-05	1	1	5	0.5088	0	457.787	914.567	914.567	0.6	0.00027	HCD (High Energy Collision Dissociation)	MS2	3.26818	0.263	11.5049	3513	27	20				R.QTVAVGVIK.A	[419-427]
	0.007276	0.0003996	High	Unambiguous	[K].EVSAYLKK.[V]		3	A9SA16; A9SA04; A9RGA5	43	1	2	0.000430653	1	1	3	0.7442	0	469.271	937.534	937.535	-0.89	-0.00042	HCD (High Energy Collision Dissociation)	MS2	8.43997	3.079	9.6315	2459	29	22				K.EVSAYLKK.V	[173-180]
	0.01595	0.0006318	High	Unambiguous	[K].mIPTKPmTVETFAEYPPLGR.[F]	M1(Oxidation); M7(Oxidation)	5	A9SA16; A9SA12; A9SA04; A9RGD1; A9RGA5	25	0	3	0.0970477	1	1	3	0.6	0	770.722	2310.15	2310.15	0.4	0.00031	HCD (High Energy Collision Dissociation)	MS2	22.8181	200	19.218	7327	35	28				K.MIPTKPMTVETFAEYPPLGR.F	[392-411]
	0.0146	0.0006318	High	Unambiguous	[K].ARFEEISK.[E]		1	A9SA04	30	1	3	0.0120008	1	1	1	0.1	0	327.178	979.52	979.521	-1.09	-0.00035	HCD (High Energy Collision Dissociation)	MS2	4.31426	1.01	9.5451	2411	31	24				K.ARFEEISK.E	[165-172]
	0.01237	0.0006318	High	Unambiguous	[R].VIERFEK.[E]		7	A9RGD5; A9SA16; A9SA12; A9SJB4; A9SA04; A9RGD1; A9RGA5	12	1	3	0.671926	1	1	5	0.5	0	307.511	920.519	920.52	-1.23	-0.00038	HCD (High Energy Collision Dissociation)	MS2	11.9634	0.468	9.4001	2329	30	23				R.VIERFEK.E	[38-44]
	0.01575	0.0006318	High	Unambiguous	[R].STNLDWYK.[G]		3	A9SA16; A9SA04; A9RGD1	51	0	2	0.000169867	1	1	2	0.8431	0	513.749	1026.49	1026.49	0.93	0.00048	HCD (High Energy Collision Dissociation)	MS2	6.43365	0.688	12.8652	4282	33	26				R.STNLDWYK.G	[205-212]
	0.01809	0.0006318	High	Unambiguous	[K].mDATTPK.[YA]	M1(Oxidation)	7	A9RGD5; A9SA16; A9S1F0; A9SJB4; A9SA04; A9RGD1; A9RGA5	41	0	2	0.000259445	1	1	5	0.9024	0	390.183	779.359	779.36	-1.62	-0.00063	HCD (High Energy Collision Dissociation)	MS2	12.7993	22.614	6.8377	970	25	18				K.MDATTPK.Y	[155-161]
	0.07381	0.001914	High	Unambiguous	[K].KEPTGAK.[V]		6	A9SA16; A9SA12; A9SJB4; A9SA04; A9RGD1; A9RGA5	34	1	2	0.00173804	1	1	4	0.8529	0	365.71	730.412	730.409	4.14	0.00151	HCD (High Energy Collision Dissociation)	MS2	34.3935	200	5.3706	601	26	19				K.KEPTGAK.V	[432-438]
	0.09229	0.002027	High	Unambiguous	[R].FAVRDmRQTVAVGVIK.[A]	M6(Oxidation)	7	A9RGD5; A9SA16; A9SA12; A9SJB4; A9SA04; A9RGD1; A9RGA5	12	2	3	0.659586	1	1	5	1	0	602.673	1806.01	1806.01	0.11	7e-05	HCD (High Energy Collision Dissociation)	MS2	25.2316	5.421	11.5986	3568	29	22				R.FAVRDMRQTVAVGVIK.A	[412-427]
	0.1388	0.002718	High	Unambiguous	[R].GYVASDSK.[N]		7	A9RGD5; A9SA16; A9SA12; A9SJB4; A9SA04; A9RGD1; A9RGA5	27	0	2	0.0153683	1	1	5	1	0	413.699	826.391	826.394	-3.36	-0.00139	HCD (High Energy Collision Dissociation)	MS2	57.9581	78.277	7.8582	1475	28	21				R.GYVASDSK.N	[311-318]
	0.4561	0.01345	Medium	Unambiguous	[K].KEPTGAK.[V]		6	A9SA16; A9SA12; A9SJB4; A9SA04; A9RGD1; A9RGA5	10	1	2	0.379713	1	1	4	1	0	365.709	730.41	730.409	0.71	0.00026	HCD (High Energy Collision Dissociation)	MS2	70.5063	200	3.8318	418	26	19				K.KEPTGAK.V	[432-438]
	0.5425	0.01621	Medium	Unambiguous	[K].KEPTGAK.[V]		6	A9SA16; A9SA12; A9SJB4; A9SA04; A9RGD1; A9RGA5	16	1	2	0.10594	1	1	4	1	0	365.71	730.412	730.409	3.3	0.00121	HCD (High Energy Collision Dissociation)	MS2	92.2296	128.215	0.7885	87	26	19				K.KEPTGAK.V	[432-438]
	0.5702	0.018	Medium	Unambiguous	[K].EVSAYLK.[K]		3	A9SA16; A9SA04; A9RGA5	4	0	2	1.51716	1	1	3	1	0	405.225	809.443	809.44	2.95	0.00119	HCD (High Energy Collision Dissociation)	MS2	77.2575	44.472	10.9376	3192	25	18				K.EVSAYLK.K	[173-179]
	0.6293	0.02145	Medium	Unambiguous	[K].EAAEmNKR.[S]	M5(Oxidation)	7	A9RGD5; A9SA16; A9SA12; A9SJB4; A9SA04; A9RGD1; A9RGA5	18	1	2	0.225093	1	1	5	0.2222	0	482.729	964.45	964.452	-1.72	-0.00083	HCD (High Energy Collision Dissociation)	MS2	12.8283	14.127	7.1559	1112	31	24				K.EAAEMNKR.S	[45-52]
	0.6309	0.02167	Medium	Unambiguous	[K].MIPTKPmTVETFAEYPPLGR.[F]	M7(Oxidation)	5	A9SA16; A9SA12; A9SA04; A9RGD1; A9RGA5	0	0	3	26.6205	1	1	3		0	765.392	2294.16	2294.16	2.2	0.00168	HCD (High Energy Collision Dissociation)	MS2	21.4816	200	19.4143	7373	34	27				K.MIPTKPMTVETFAEYPPLGR.F	[392-411]
High	A9RQ31	Serine hydroxymethyltransferase OS=Physcomitrella patens subsp. patens GN=PHYPADRAFT_117570 PE=3 SV=1	83	43	107	27	1	479	53.2	7.97	3380
	Percolator PEP	Percolator q-Value	Confidence	PSM Ambiguity	Annotated Sequence	Modifications	# Proteins	Protein Accessions	Ions Score	# Missed Cleavages	Charge	Expectation Value	Rank	Search Engine Rank	# Protein Groups	DeltaScore	DeltaCn	m/z [Da]	MH+ [Da]	Theo. MH+ [Da]	DeltaM [ppm]	Deltam/z [Da]	Activation Type	MS Order	Isolation Interference [%]	Ion Inject Time [ms]	RT [min]	First Scan	Identity Strict	Identity Relaxed	ptmRS: Best Site Probabilities	ptmRS: Binomial Peptide Score	ptmRS: Isoform Confidence Probability [Probability]	Sequences in Protein	Positions in Protein	PSM Modification Positions in Protein
	1.166e-05	0	High	Unambiguous	[K].ISAVSIFFETmPYR.[L]	M11(Oxidation)	2	A9SHC0; A9RQ31	60	0	2	4.7256e-05	1	1	2	1	0	838.922	1676.84	1676.84	0.8	0.00067	HCD (High Energy Collision Dissociation)	MS2	18.5733	6.133	16.7134	6409	36	29				K.ISAVSIFFETMPYR.L	[146-159]
	7.743e-06	0	High	Unambiguous	[K].ISAVSIFFETmPYR.[L]	M11(Oxidation)	2	A9SHC0; A9RQ31	43	0	3	0.00203934	1	1	2	1	0	559.617	1676.84	1676.84	1.48	0.00083	HCD (High Energy Collision Dissociation)	MS2	15.4509	11.898	16.7147	6410	36	29				K.ISAVSIFFETMPYR.L	[146-159]
	2.901e-05	0	High	Unambiguous	[K].ISAVSIFFETMPYR.[L]		2	A9SHC0; A9RQ31	102	0	2	1.594e-09	1	1	2	1	0	830.923	1660.84	1660.84	-1.37	-0.00114	HCD (High Energy Collision Dissociation)	MS2	0	77.787	17.9793	6926	33	26				K.ISAVSIFFETMPYR.L	[146-159]
	2.763e-05	0	High	Unambiguous	[K].ISAVSIFFETMPYR.[L]		2	A9SHC0; A9RQ31	54	0	3	9.29429e-05	1	1	2	1	0	554.285	1660.84	1660.84	0.24	0.00013	HCD (High Energy Collision Dissociation)	MS2	10.5518	24.614	18.012	6938	33	26				K.ISAVSIFFETMPYR.L	[146-159]
	5.451e-06	0	High	Unambiguous	[K].KISAVSIFFETMPYR.[L]		2	A9SHC0; A9RQ31	59	1	3	2.98312e-05	1	1	2	1	0	596.983	1788.94	1788.94	-0.12	-7e-05	HCD (High Energy Collision Dissociation)	MS2	1.10029	5.571	16.5203	6313	33	26				K.KISAVSIFFETMPYR.L	[145-159]
	9.93e-06	0	High	Unambiguous	[R].NVVDTDPEVQAEIGKLK.[H]		1	A9RQ31	30	1	3	0.0184735	1	1	1	1	0	618.999	1854.98	1854.98	0.27	0.00017	HCD (High Energy Collision Dissociation)	MS2	31.7331	1.101	13.26	4505	32	25				R.NVVDTDPEVQAEIGKLK.H	[439-455]
	8.652e-07	0	High	Unambiguous	[R].LNESTGYIDYDQMEK.[S]		1	A9RQ31	94	0	2	1.2194e-08	1	1	1	1	0	903.398	1805.79	1805.79	-0.12	-0.00011	HCD (High Energy Collision Dissociation)	MS2	5.11536	38.953	12.708	4196	34	27				R.LNESTGYIDYDQMEK.S	[160-174]
	9.56e-11	0	High	Unambiguous	[K].KISAVSIFFETmPYR.[L]	M12(Oxidation)	2	A9SHC0; A9RQ31	67	1	2	5.51794e-06	1	1	2	1	0	902.969	1804.93	1804.93	0.34	0.00031	HCD (High Energy Collision Dissociation)	MS2	3.19302	9.396	15.4714	5751	34	27				K.KISAVSIFFETMPYR.L	[145-159]
	6.666e-06	0	High	Unambiguous	[K].KISAVSIFFETmPYR.[L]	M12(Oxidation)	2	A9SHC0; A9RQ31	47	1	3	0.000530029	1	1	2	1	0	602.315	1804.93	1804.93	0.64	0.00038	HCD (High Energy Collision Dissociation)	MS2	3.86419	4.73	15.4466	5738	34	27				K.KISAVSIFFETMPYR.L	[145-159]
	0.0004231	0	High	Unambiguous	[R].LNESTGYIDYDQmEK.[S]	M13(Oxidation)	1	A9RQ31	32	0	3	0.0224133	1	1	1	1	0	607.933	1821.79	1821.78	0.32	0.00019	HCD (High Energy Collision Dissociation)	MS2	16.5084	19.805	11.7167	3636	35	28				R.LNESTGYIDYDQMEK.S	[160-174]
	1.905e-06	0	High	Unambiguous	[R].LNESTGYIDYDQmEK.[S]	M13(Oxidation)	1	A9RQ31	85	0	2	1.01193e-07	1	1	1	1	0	911.396	1821.79	1821.78	0.19	0.00017	HCD (High Energy Collision Dissociation)	MS2	0	9.852	11.6514	3597	35	28				R.LNESTGYIDYDQMEK.S	[160-174]
	1.152e-09	0	High	Unambiguous	[K].KGEQVFYDYEDK.[I]		1	A9RQ31	88	1	2	4.20697e-08	1	1	1	0.9091	0	760.849	1520.69	1520.69	-0.17	-0.00013	HCD (High Energy Collision Dissociation)	MS2	5.78333	27.25	11.8016	3684	34	27				K.KGEQVFYDYEDK.I	[265-276]
	0.0001756	0	High	Unambiguous	[K].KGEQVFYDYEDK.[I]		1	A9RQ31	31	1	3	0.0228971	1	1	1	1	0	507.568	1520.69	1520.69	0.23	0.00011	HCD (High Energy Collision Dissociation)	MS2	35.7895	5.351	11.8261	3697	34	27				K.KGEQVFYDYEDK.I	[265-276]
	3.223e-07	0	High	Unambiguous	[R].NVVDTDPEVQAEIGK.[L]		1	A9RQ31	44	0	3	0.00145056	1	1	1	1	0	538.605	1613.8	1613.8	0.09	5e-05	HCD (High Energy Collision Dissociation)	MS2	40.9423	19.095	12.1298	3867	35	28				R.NVVDTDPEVQAEIGK.L	[439-453]
	1.879e-05	0	High	Unambiguous	[R].YYGGNEYIDmAER.[L]	M10(Oxidation)	1	A9RQ31	76	0	2	6.42285e-07	1	1	1	1	0	798.835	1596.66	1596.66	-0.15	-0.00012	HCD (High Energy Collision Dissociation)	MS2	0	1.014	11.789	3674	33	26				R.YYGGNEYIDMAER.L	[68-80]
	0.0001958	0	High	Unambiguous	[K].NTVPGDVSALVPGGIR.[M]		2	A9SHC0; A9RQ31	88	0	2	1.93357e-08	1	1	2	1	0	776.427	1551.85	1551.85	-0.87	-0.00067	HCD (High Energy Collision Dissociation)	MS2	1.69828	0.325	14.5345	5226	30	23				K.NTVPGDVSALVPGGIR.M	[372-387]
	1.438e-07	0	High	Unambiguous	[K].NTVPGDVSALVPGGIR.[M]		2	A9SHC0; A9RQ31	81	0	3	1.05579e-07	1	1	2	1	0	517.954	1551.85	1551.85	-0.52	-0.00027	HCD (High Energy Collision Dissociation)	MS2	5.41768	2.439	14.537	5228	30	23				K.NTVPGDVSALVPGGIR.M	[372-387]
	3.303e-14	0	High	Unambiguous	[K].QLNADISEVDPEIVDIIEHEKNR.[Q]		1	A9RQ31	76	1	3	5.9248e-07	1	1	1	1	0	892.787	2676.35	2676.35	-0.14	-0.00012	HCD (High Energy Collision Dissociation)	MS2	4.42114	4.873	15.3042	5658	33	27				K.QLNADISEVDPEIVDIIEHEKNR.Q	[7-29]
	2.141e-10	0	High	Unambiguous	[K].QLNADISEVDPEIVDIIEHEKNR.[Q]		1	A9RQ31	51	1	4	0.000190024	1	1	1	1	0	669.842	2676.35	2676.35	0.02	1e-05	HCD (High Energy Collision Dissociation)	MS2	15.2167	7.61	15.2759	5642	33	26				K.QLNADISEVDPEIVDIIEHEKNR.Q	[7-29]
	2.451e-05	0	High	Unambiguous	[K].INASVFPGLQGGPHNHTITGLAVALK.[Q]		1	A9RQ31	5	0	4	3.22718	1	1	1	1	0	653.863	2612.43	2612.43	-0.34	-0.00022	HCD (High Energy Collision Dissociation)	MS2	18.9292	21.618	14.7151	5328	29	22				K.INASVFPGLQGGPHNHTITGLAVALK.Q	[277-302]
	1.913e-10	0	High	Unambiguous	[R].ImALDLPHGGHLSHGYQTDTKK.[I]	M2(Oxidation)	1	A9RQ31	64	1	3	1.35168e-05	1	1	1	1	0	812.409	2435.21	2435.21	-0.55	-0.00045	HCD (High Energy Collision Dissociation)	MS2	5.26966	39.304	11.0646	3267	35	28				R.IMALDLPHGGHLSHGYQTDTKK.I	[124-145]
	1.052e-11	0	High	Unambiguous	[R].ImALDLPHGGHLSHGYQTDTKK.[I]	M2(Oxidation)	1	A9RQ31	42	1	4	0.00200393	1	1	1	1	0	609.559	2435.21	2435.21	-0.23	-0.00014	HCD (High Energy Collision Dissociation)	MS2	18.6284	16.815	11.0017	3230	35	28				R.IMALDLPHGGHLSHGYQTDTKK.I	[124-145]
	1.601e-06	0	High	Unambiguous	[R].ImALDLPHGGHLSHGYQTDTKK.[I]	M2(Oxidation)	1	A9RQ31	33	1	5	0.0163142	1	1	1	1	0	487.849	2435.21	2435.21	0.25	0.00012	HCD (High Energy Collision Dissociation)	MS2	13.9651	0.249	11.0521	3257	34	27				R.IMALDLPHGGHLSHGYQTDTKK.I	[124-145]
	6.448e-08	0	High	Unambiguous	[R].IMALDLPHGGHLSHGYQTDTKK.[I]		1	A9RQ31	16	1	5	0.694861	1	1	1	1	0	484.65	2419.22	2419.22	1.34	0.00065	HCD (High Energy Collision Dissociation)	MS2	8.19313	0.499	11.7029	3625	34	27				R.IMALDLPHGGHLSHGYQTDTKK.I	[124-145]
	3.423e-06	0	High	Unambiguous	[R].IMALDLPHGGHLSHGYQTDTKK.[I]		1	A9RQ31	3	1	4	16.177	1	1	1	1	0	605.561	2419.22	2419.22	0.99	0.0006	HCD (High Energy Collision Dissociation)	MS2	23.0087	21.922	11.6589	3603	34	27				R.IMALDLPHGGHLSHGYQTDTKK.I	[124-145]
	8.619e-12	0	High	Unambiguous	[K].QLNADISEVDPEIVDIIEHEK.[N]		1	A9RQ31	94	0	2	1.17804e-08	1	1	1	1	0	1203.6	2406.2	2406.2	-1.04	-0.00125	HCD (High Energy Collision Dissociation)	MS2	1.88973	37.892	16.1054	6107	34	27				K.QLNADISEVDPEIVDIIEHEK.N	[7-27]
	1.835e-14	0	High	Unambiguous	[K].QLNADISEVDPEIVDIIEHEK.[N]		1	A9RQ31	88	0	3	4.83194e-08	1	1	1	1	0	802.739	2406.2	2406.2	-0.03	-2e-05	HCD (High Energy Collision Dissociation)	MS2	5.62114	5.701	16.0725	6088	34	27				K.QLNADISEVDPEIVDIIEHEK.N	[7-27]
	2.519e-11	0	High	Unambiguous	[K].GLELIPSENFTSLSVmQAVGSVmTNKYSEGYPGAR.[Y]	M16(Oxidation); M23(Oxidation)	1	A9RQ31	29	1	3	0.048118	1	1	1	1	0	1255.61	3764.81	3764.81	-0.18	-0.00022	HCD (High Energy Collision Dissociation)	MS2	0	24.743	15.9424	6018	35	28				K.GLELIPSENFTSLSVMQAVGSVMTNKYSEGYPGAR.Y	[33-67]
	1.819e-07	0	High	Unambiguous	[K].KGEQVFYDYEDKINASVFPGLQGGPHNHTITGLAVALK.[Q]		1	A9RQ31	18	2	5	0.215905	1	1	1	1	0	823.629	4114.12	4114.1	2.96	0.00243	HCD (High Energy Collision Dissociation)	MS2	17.6538	200	18.2023	6997	31	24				K.KGEQVFYDYEDKINASVFPGLQGGPHNHTITGLAVALK.Q	[265-302]
	5.539e-12	0	High	Unambiguous	[K].GLELIPSENFTSLSVMQAVGSVmTNKYSEGYPGAR.[Y]	M23(Oxidation)	1	A9RQ31	47	1	3	0.000722285	1	1	1	0.6809	0	1250.28	3748.82	3748.82	-0.3	-0.00037	HCD (High Energy Collision Dissociation)	MS2	7.70322	200	16.8645	6472	35	28				K.GLELIPSENFTSLSVMQAVGSVMTNKYSEGYPGAR.Y	[33-67]
	2.664e-11	0	High	Unambiguous	[K].AILLADMAHISGLVAGGVVPSPFDYADVVTTTTHK.[S]		1	A9RQ31	94	0	4	4.60524e-09	1	1	1	1	0	892.472	3566.86	3566.86	2.33	0.00208	HCD (High Energy Collision Dissociation)	MS2	1.55354	32.177	18.1642	6986	30	23				K.AILLADMAHISGLVAGGVVPSPFDYADVVTTTTHK.S	[209-243]
	2.885e-11	0	High	Unambiguous	[R].LDPEKWGVNVQSLSGSPANFQVYTALLKPHER.[I]		2	A9SHC0; A9RQ31	38	1	4	0.00240841	1	1	2	1	0	895.97	3580.86	3580.85	1.21	0.00108	HCD (High Energy Collision Dissociation)	MS2	7.17948	27.946	15.7639	5916	31	24				R.LDPEKWGVNVQSLSGSPANFQVYTALLKPHER.I	[92-123]
	7.43e-10	0	High	Unambiguous	[K].AILLADmAHISGLVAGGVVPSPFDYADVVTTTTHK.[S]	M7(Oxidation)	1	A9RQ31	54	0	4	5.86833e-05	1	1	1	1	0	896.468	3582.85	3582.85	-0.62	-0.00056	HCD (High Energy Collision Dissociation)	MS2	41.6025	14.019	16.5215	6314	31	24				K.AILLADMAHISGLVAGGVVPSPFDYADVVTTTTHK.S	[209-243]
	1.3e-07	0	High	Unambiguous	[R].LDPEKWGVNVQSLSGSPANFQVYTALLKPHER.[I]		2	A9SHC0; A9RQ31	34	1	5	0.00662181	1	1	2	1	0	716.979	3580.87	3580.85	3.22	0.00231	HCD (High Energy Collision Dissociation)	MS2	4.13371	1.949	15.7885	5929	31	24				R.LDPEKWGVNVQSLSGSPANFQVYTALLKPHER.I	[92-123]
	8.678e-09	0	High	Unambiguous	[R].VmELAHIAANKNTVPGDVSALVPGGIR.[M]	M2(Oxidation)	2	A9SHC0; A9RQ31	87	1	3	2.24339e-08	1	1	2	1	0	915.828	2745.47	2745.47	-0.98	-0.0009	HCD (High Energy Collision Dissociation)	MS2	1.97266	5.968	14.0816	4970	30	23				R.VMELAHIAANKNTVPGDVSALVPGGIR.M	[361-387]
	1.557e-10	0	High	Unambiguous	[R].VmELAHIAANKNTVPGDVSALVPGGIR.[M]	M2(Oxidation)	2	A9SHC0; A9RQ31	58	1	4	1.9513e-05	1	1	2	0.9483	0	687.123	2745.47	2745.47	-0.1	-7e-05	HCD (High Energy Collision Dissociation)	MS2	1.87947	1.246	14.0804	4969	30	23				R.VMELAHIAANKNTVPGDVSALVPGGIR.M	[361-387]
	2.074e-06	0	High	Unambiguous	[K].GLELIPSENFTSLSVMQAVGSVMTNK.[Y]		1	A9RQ31	100	0	3	2.91999e-09	1	1	1	1	0	918.137	2752.4	2752.39	2.26	0.00207	HCD (High Energy Collision Dissociation)	MS2	1.55863	12.857	18.4946	7097	34	27				K.GLELIPSENFTSLSVMQAVGSVMTNK.Y	[33-58]
	2.799e-09	0	High	Unambiguous	[K].GLELIPSENFTSLSVMQAVGSVmTNK.[Y]	M23(Oxidation)	1	A9RQ31	78	0	2	4.83194e-07	1	1	1	0.7051	0	1384.7	2768.39	2768.38	2.32	0.00321	HCD (High Energy Collision Dissociation)	MS2	16.2593	200	17.2615	6658	34	27				K.GLELIPSENFTSLSVMQAVGSVMTNK.Y	[33-58]
	1.028e-06	0	High	Unambiguous	[K].GLELIPSENFTSLSVMQAVGSVmTNK.[Y]	M23(Oxidation)	1	A9RQ31	65	0	3	8.53665e-06	1	1	1	0.3692	0	923.469	2768.39	2768.38	2.47	0.00228	HCD (High Energy Collision Dissociation)	MS2	12.0912	200	18.3369	7040	34	27				K.GLELIPSENFTSLSVMQAVGSVMTNK.Y	[33-58]
	2.39e-06	0	High	Unambiguous	[K].GLELIPSENFTSLSVMQAVGSVmTNK.[Y]	M23(Oxidation)	1	A9RQ31	79	0	3	3.3985e-07	1	1	1	0.6076	0	923.469	2768.39	2768.38	2.47	0.00228	HCD (High Energy Collision Dissociation)	MS2	1.46854	10.843	17.2462	6649	34	27				K.GLELIPSENFTSLSVMQAVGSVMTNK.Y	[33-58]
	9.126e-07	0	High	Unambiguous	[K].GLELIPSENFTSLSVmQAVGSVmTNK.[Y]	M16(Oxidation); M23(Oxidation)	1	A9RQ31	70	0	3	3.86769e-06	1	1	1	0.9571	0	928.797	2784.38	2784.38	-1.46	-0.00136	HCD (High Energy Collision Dissociation)	MS2	8.21992	14.112	16.2056	6154	35	28				K.GLELIPSENFTSLSVMQAVGSVMTNK.Y	[33-58]
	1.121e-08	0	High	Unambiguous	[K].GLELIPSENFTSLSVmQAVGSVmTNK.[Y]	M16(Oxidation); M23(Oxidation)	1	A9RQ31	55	0	2	0.000122827	1	1	1	0.9455	0	1392.69	2784.38	2784.38	-0.86	-0.0012	HCD (High Energy Collision Dissociation)	MS2	0	41.444	16.2379	6173	35	28				K.GLELIPSENFTSLSVMQAVGSVMTNK.Y	[33-58]
	3.33e-10	0	High	Unambiguous	[R].VMELAHIAANKNTVPGDVSALVPGGIR.[M]		2	A9SHC0; A9RQ31	45	1	4	0.000343377	1	1	2	1	0	683.125	2729.48	2729.48	0	0	HCD (High Energy Collision Dissociation)	MS2	21.5699	5.71	14.5087	5212	29	22				R.VMELAHIAANKNTVPGDVSALVPGGIR.M	[361-387]
	3.153e-10	0	High	Unambiguous	[R].VMELAHIAANKNTVPGDVSALVPGGIR.[M]		2	A9SHC0; A9RQ31	88	1	3	1.34736e-08	1	1	2	1	0	910.496	2729.47	2729.48	-0.82	-0.00074	HCD (High Energy Collision Dissociation)	MS2	1.22101	4.916	14.5395	5230	29	22				R.VMELAHIAANKNTVPGDVSALVPGGIR.M	[361-387]
	1.156e-10	0	High	Unambiguous	[K].WGVNVQSLSGSPANFQVYTALLKPHER.[I]		2	A9SHC0; A9RQ31	56	0	4	4.83279e-05	1	1	2	1	0	750.395	2998.56	2998.55	1.87	0.0014	HCD (High Energy Collision Dissociation)	MS2	21.5797	13.932	15.9569	6023	32	25				K.WGVNVQSLSGSPANFQVYTALLKPHER.I	[97-123]
	3.346e-10	0	High	Unambiguous	[R].NVVDTDPEVQAEIGKLKHEVEEFAK.[Q]		1	A9RQ31	30	2	4	0.0208637	1	1	1	1	0	706.866	2824.44	2824.44	2.28	0.00161	HCD (High Energy Collision Dissociation)	MS2	20.0518	5.889	15.8763	5979	33	26				R.NVVDTDPEVQAEIGKLKHEVEEFAK.Q	[439-463]
	3.226e-09	0	High	Unambiguous	[K].SATLFRPKLIVAGASAYARHYDYAR.[M]		1	A9RQ31	15	2	5	0.413306	1	1	1	1	0	560.304	2797.49	2797.49	0.26	0.00014	HCD (High Energy Collision Dissociation)	MS2	33.7744	24.191	13.6107	4706	31	24				K.SATLFRPKLIVAGASAYARHYDYAR.M	[175-199]
	0.0001622	0	High	Unambiguous	[K].SATLFRPKLIVAGASAYAR.[H]		1	A9RQ31	25	1	4	0.0168731	1	1	1	1	0	498.79	1992.14	1992.14	-0.78	-0.00039	HCD (High Energy Collision Dissociation)	MS2	48.135	28.807	13.6547	4728	26	19				K.SATLFRPKLIVAGASAYAR.H	[175-193]
	9.463e-11	0	High	Unambiguous	[R].GFTEEDFEKVAEYFDR.[A]		1	A9RQ31	105	1	2	1.07534e-09	1	1	1	1	0	991.445	1981.88	1981.88	0.67	0.00066	HCD (High Energy Collision Dissociation)	MS2	5.64792	33.993	16.463	6284	34	27				R.GFTEEDFEKVAEYFDR.A	[397-412]
	1.939e-08	0	High	Unambiguous	[R].GFTEEDFEKVAEYFDR.[A]		1	A9RQ31	61	1	3	2.7768e-05	1	1	1	1	0	661.299	1981.88	1981.88	1.28	0.00084	HCD (High Energy Collision Dissociation)	MS2	1.15267	2.141	16.4592	6281	35	28				R.GFTEEDFEKVAEYFDR.A	[397-412]
	1.159e-05	0	High	Unambiguous	[R].GFTEEDFEKVAEYFDR.[A]		1	A9RQ31	41	1	3	0.00253975	1	1	1	1	0	661.3	1981.88	1981.88	1.65	0.00109	HCD (High Energy Collision Dissociation)	MS2	21.0649	131.155	18.8303	7223	35	28				R.GFTEEDFEKVAEYFDR.A	[397-412]
	2.818e-08	0	High	Unambiguous	[R].IMALDLPHGGHLSHGYQTDTK.[K]		1	A9RQ31	16	0	5	1.01744	1	1	1	1	0	459.03	2291.12	2291.12	-0.51	-0.00023	HCD (High Energy Collision Dissociation)	MS2	31.5107	2.531	12.0989	3849	35	28				R.IMALDLPHGGHLSHGYQTDTK.K	[124-144]
	2.564e-07	0	High	Unambiguous	[R].ImALDLPHGGHLSHGYQTDTK.[K]	M2(Oxidation)	1	A9RQ31	34	0	4	0.0152674	1	1	1	1	0	577.535	2307.12	2307.12	-0.78	-0.00045	HCD (High Energy Collision Dissociation)	MS2	40.4166	1.174	11.4483	3481	36	29				R.IMALDLPHGGHLSHGYQTDTK.K	[124-144]
	3.913e-12	0	High	Unambiguous	[R].ImALDLPHGGHLSHGYQTDTK.[K]	M2(Oxidation)	1	A9RQ31	59	0	3	5.23901e-05	1	1	1	1	0	769.711	2307.12	2307.12	-0.24	-0.00019	HCD (High Energy Collision Dissociation)	MS2	12.3435	25.284	11.4609	3491	36	29				R.IMALDLPHGGHLSHGYQTDTK.K	[124-144]
	9.464e-09	0	High	Unambiguous	[R].IMALDLPHGGHLSHGYQTDTK.[K]		1	A9RQ31	46	0	4	0.000995043	1	1	1	1	0	573.536	2291.12	2291.12	-0.87	-0.0005	HCD (High Energy Collision Dissociation)	MS2	5.5466	0.975	12.1286	3866	36	29				R.IMALDLPHGGHLSHGYQTDTK.K	[124-144]
	2.955e-10	0	High	Unambiguous	[R].IMALDLPHGGHLSHGYQTDTK.[K]		1	A9RQ31	61	0	3	3.56755e-05	1	1	1	1	0	764.379	2291.12	2291.12	-1	-0.00076	HCD (High Energy Collision Dissociation)	MS2	2.36314	22.846	12.1349	3871	36	29				R.IMALDLPHGGHLSHGYQTDTK.K	[124-144]
	2.455e-07	0	High	Unambiguous	[R].GYELVSGGTENHLVLVNLKPK.[G]		1	A9RQ31	29	0	3	0.015017	1	1	1	1	0	756.416	2267.23	2267.24	-2.77	-0.00209	HCD (High Energy Collision Dissociation)	MS2	23.7242	78.708	17.9832	6928	30	23				R.GYELVSGGTENHLVLVNLKPK.G	[331-351]
	5.811e-12	0	High	Unambiguous	[R].GYELVSGGTENHLVLVNLKPK.[G]		1	A9RQ31	64	0	2	4.46878e-06	1	1	1	1	0	1134.12	2267.24	2267.24	-0.48	-0.00054	HCD (High Energy Collision Dissociation)	MS2	3.2886	17.465	13.778	4800	30	23				R.GYELVSGGTENHLVLVNLKPK.G	[331-351]
	3.178e-06	0	High	Unambiguous	[R].GYELVSGGTENHLVLVNLKPK.[G]		1	A9RQ31	22	0	4	0.0615561	1	1	1	1	0	567.566	2267.24	2267.24	0.54	0.0003	HCD (High Energy Collision Dissociation)	MS2	9.11383	18.064	17.8346	6875	29	22				R.GYELVSGGTENHLVLVNLKPK.G	[331-351]
	3.765e-08	0	High	Unambiguous	[R].GYELVSGGTENHLVLVNLKPK.[G]		1	A9RQ31	30	0	3	0.0104744	1	1	1	1	0	756.419	2267.24	2267.24	0.7	0.00053	HCD (High Energy Collision Dissociation)	MS2	12.9567	1.122	13.7421	4778	29	22				R.GYELVSGGTENHLVLVNLKPK.G	[331-351]
	3.342e-07	0	High	Unambiguous	[R].GYELVSGGTENHLVLVNLKPK.[G]		1	A9RQ31	34	0	3	0.00364873	1	1	1	1	0	756.419	2267.24	2267.24	1.03	0.00078	HCD (High Energy Collision Dissociation)	MS2	16.7044	200	18.7062	7186	29	22				R.GYELVSGGTENHLVLVNLKPK.G	[331-351]
	4.273e-07	0	High	Unambiguous	[R].GYELVSGGTENHLVLVNLKPK.[G]		1	A9RQ31	25	0	4	0.0316612	1	1	1	1	0	567.566	2267.24	2267.24	1.18	0.00067	HCD (High Energy Collision Dissociation)	MS2	25.3562	89.99	16.3931	6248	29	22				R.GYELVSGGTENHLVLVNLKPK.G	[331-351]
	2.558e-06	0	High	Unambiguous	[R].GYELVSGGTENHLVLVNLKPK.[G]		1	A9RQ31	20	0	4	0.0861532	1	1	1	1	0	567.566	2267.24	2267.24	2.04	0.00116	HCD (High Energy Collision Dissociation)	MS2	10.317	153.347	18.8802	7239	29	22				R.GYELVSGGTENHLVLVNLKPK.G	[331-351]
	7.146e-07	0	High	Unambiguous	[R].GYELVSGGTENHLVLVNLKPK.[G]		1	A9RQ31	18	0	4	0.167158	1	1	1	1	0	567.567	2267.24	2267.24	2.15	0.00122	HCD (High Energy Collision Dissociation)	MS2	20.0572	113.554	17.2835	6664	29	22				R.GYELVSGGTENHLVLVNLKPK.G	[331-351]
	1.791e-06	0	High	Unambiguous	[R].GYELVSGGTENHLVLVNLKPK.[G]		1	A9RQ31	27	0	4	0.020424	1	1	1	1	0	567.567	2267.25	2267.24	2.8	0.00159	HCD (High Energy Collision Dissociation)	MS2	11.5961	0.334	13.7409	4777	29	22				R.GYELVSGGTENHLVLVNLKPK.G	[331-351]
	3.347e-07	0	High	Unambiguous	[R].GYELVSGGTENHLVLVNLKPK.[G]		1	A9RQ31	30	0	4	0.00885405	1	1	1	1	0	567.567	2267.25	2267.24	2.58	0.00146	HCD (High Energy Collision Dissociation)	MS2	3.36418	25.966	18.3678	7047	29	22				R.GYELVSGGTENHLVLVNLKPK.G	[331-351]
	5.305e-08	0	High	Unambiguous	[K].LKHEVEEFAK.[Q]		1	A9RQ31	43	1	3	0.000718938	1	1	1	1	0	410.556	1229.65	1229.65	-0.24	-0.0001	HCD (High Energy Collision Dissociation)	MS2	2.56776	0.469	9.3435	2297	31	24				K.LKHEVEEFAK.Q	[454-463]
	0.0001806	0	High	Unambiguous	[R].VMELAHIAANK.[N]		2	A9SHC0; A9RQ31	44	0	3	0.000433094	1	1	2	1	0	399.554	1196.65	1196.65	0.43	0.00017	HCD (High Energy Collision Dissociation)	MS2	2.28423	0.469	11.7312	3641	30	23				R.VMELAHIAANK.N	[361-371]
	1.942e-05	0	High	Unambiguous	[R].VMELAHIAANK.[N]		2	A9SHC0; A9RQ31	73	0	2	6.13172e-07	1	1	2	1	0	598.827	1196.65	1196.65	0.27	0.00016	HCD (High Energy Collision Dissociation)	MS2	4.62762	1.011	11.7325	3642	30	23				R.VMELAHIAANK.N	[361-371]
	8.863e-07	0	High	Unambiguous	[R].VmELAHIAANK.[N]	M2(Oxidation)	2	A9SHC0; A9RQ31	81	0	2	1.1236e-07	1	1	2	1	0	606.824	1212.64	1212.64	-0.07	-5e-05	HCD (High Energy Collision Dissociation)	MS2	2.01715	2.127	10.2611	2811	31	24				R.VMELAHIAANK.N	[361-371]
	2.46e-05	0	High	Unambiguous	[R].VmELAHIAANK.[N]	M2(Oxidation)	2	A9SHC0; A9RQ31	44	0	3	0.000589824	1	1	2	1	0	404.885	1212.64	1212.64	-0.41	-0.00017	HCD (High Energy Collision Dissociation)	MS2	16.773	0.738	10.2598	2810	31	24				R.VMELAHIAANK.N	[361-371]
	0.0002926	0	High	Selected	[R].GAmIFYRK.[G]	M3(Oxidation)	2	A9SHC0; A9RQ31	10	1	3	1.63639	1	1	2	0	0	334.513	1001.52	1001.52	0.38	0.00013	HCD (High Energy Collision Dissociation)	MS2	12.0206	6.292	10.3511	2863	32	25				R.GAMIFYRK.G	[250-257]
	2.619e-05	0	High	Unambiguous	[K].HEVEEFAK.[Q]		1	A9RQ31	51	0	2	9.49182e-05	1	1	1	1	0	494.74	988.472	988.473	-1.11	-0.00055	HCD (High Energy Collision Dissociation)	MS2	5.31924	0.864	9.2031	2218	30	23				K.HEVEEFAK.Q	[456-463]
	0.0004759	0	High	Unambiguous	[K].LIVAGASAYAR.[H]		2	A9SHC0; A9RQ31	46	0	2	0.0003215	1	1	2	0.7826	0	546.316	1091.62	1091.62	3.14	0.00171	HCD (High Energy Collision Dissociation)	MS2	26.014	95.383	17.757	6850	30	23				K.LIVAGASAYAR.H	[183-193]
	5.882e-05	0	High	Unambiguous	[K].LIVAGASAYAR.[H]		2	A9SHC0; A9RQ31	71	0	2	9.91325e-07	1	1	2	0.7887	0	546.315	1091.62	1091.62	2.47	0.00135	HCD (High Energy Collision Dissociation)	MS2	6.03961	26.206	18.316	7032	31	24				K.LIVAGASAYAR.H	[183-193]
	0.0004522	0	High	Unambiguous	[K].LIVAGASAYAR.[H]		2	A9SHC0; A9RQ31	62	0	2	8.543e-06	1	1	2	0.7742	0	546.315	1091.62	1091.62	1.12	0.00061	HCD (High Energy Collision Dissociation)	MS2	18.9796	1.923	12.411	4025	31	24				K.LIVAGASAYAR.H	[183-193]
	0.0004908	0	High	Unambiguous	[K].LIVAGASAYAR.[H]		2	A9SHC0; A9RQ31	69	0	2	1.50513e-06	1	1	2	0.7826	0	546.314	1091.62	1091.62	0.34	0.00019	HCD (High Energy Collision Dissociation)	MS2	22.0616	0.889	11.8739	3722	31	24				K.LIVAGASAYAR.H	[183-193]
	2.463e-05	0	High	Unambiguous	[K].LIVAGASAYAR.[H]		2	A9SHC0; A9RQ31	47	0	2	0.000160948	1	1	2	0.7021	0	546.314	1091.62	1091.62	-0.11	-6e-05	HCD (High Energy Collision Dissociation)	MS2	28.3555	155.802	17.0069	6536	29	22				K.LIVAGASAYAR.H	[183-193]
	0.001835	0.0001402	High	Unambiguous	[K].LIVAGASAYAR.[H]		2	A9SHC0; A9RQ31	44	0	2	0.000344895	1	1	2	0.7045	0	546.314	1091.62	1091.62	-0.11	-6e-05	HCD (High Energy Collision Dissociation)	MS2	34.2784	35.825	13.5982	4696	29	22				K.LIVAGASAYAR.H	[183-193]
	0.003255	0.0001402	High	Unambiguous	[K].AYQEQVLR.[N]		1	A9RQ31	52	0	2	0.000115653	1	1	1	1	0	503.77	1006.53	1006.53	1.01	0.00051	HCD (High Energy Collision Dissociation)	MS2	15.0601	0.938	10.5704	2985	32	25				K.AYQEQVLR.N	[311-318]
	0.002344	0.0001402	High	Selected	[R].GAMIFYRK.[G]		2	A9SHC0; A9RQ31	18	1	3	0.146028	2	2	2		0	329.181	985.529	985.529	-0.16	-5e-05	HCD (High Energy Collision Dissociation)	MS2	9.96277	12.452	11.6049	3573	29	22				R.GAMIFYRK.G	[250-257]
	0.002621	0.0001402	High	Unambiguous	[K].YSEGYPGAR.[Y]		2	A9SHC0; A9RQ31	48	0	2	0.000323045	1	1	2	0.9583	0	500.23	999.452	999.453	-0.84	-0.00042	HCD (High Energy Collision Dissociation)	MS2	11.5302	0.656	9.373	2314	32	25				K.YSEGYPGAR.Y	[59-67]
	0.00318	0.0001402	High	Unambiguous	[K].GLELIPSENFTSLSVMQAVGSVmTNK.[Y]	M23(Oxidation)	1	A9RQ31	28	0	3	0.0464164	1	1	1	0.6429	0	923.468	2768.39	2768.38	1.48	0.00136	HCD (High Energy Collision Dissociation)	MS2	31.8427	200	19.2062	7324	34	27				K.GLELIPSENFTSLSVMQAVGSVMTNK.Y	[33-58]
	0.003717	0.0001402	High	Unambiguous	[R].mGTPALTSR.[G]	M1(Oxidation)	2	A9SHC0; A9RQ31	66	0	2	4.2907e-06	1	1	2	0.7273	0	475.242	949.476	949.477	-0.88	-0.00042	HCD (High Energy Collision Dissociation)	MS2	20.8038	1.505	9.3447	2298	32	25				R.MGTPALTSR.G	[388-396]
	0.002692	0.0001402	High	Unambiguous	[K].QFPTIGFEK.[S]		2	A9SHC0; A9RQ31	42	0	2	0.00165701	1	1	2	0.881	0	533.782	1066.56	1066.56	0.84	0.00045	HCD (High Energy Collision Dissociation)	MS2	1.98743	0.525	14.1655	5017	33	26				K.QFPTIGFEK.S	[464-472]
	0.00295	0.0001402	High	Unambiguous	[K].SATLFRPK.[L]		1	A9RQ31	24	0	3	0.0376815	1	1	1	1	0	307.184	919.537	919.536	0.57	0.00018	HCD (High Energy Collision Dissociation)	MS2	1.42108	4.376	10.3731	2874	29	22				K.SATLFRPK.L	[175-182]
	0.002185	0.0001402	High	Unambiguous	[K].VAEYFDRAVEIAVK.[V]		1	A9RQ31	8	1	3	3.06758	1	1	1	1	0	537.291	1609.86	1609.86	-0.53	-0.00029	HCD (High Energy Collision Dissociation)	MS2	25.4203	9.946	14.0929	4979	32	25				K.VAEYFDRAVEIAVK.V	[406-419]
	0.001325	0.0001402	High	Unambiguous	[K].LKHEVEEFAK.[Q]		1	A9RQ31	50	1	2	0.000139617	1	1	1	0.82	0	615.329	1229.65	1229.65	-1.05	-0.00065	HCD (High Energy Collision Dissociation)	MS2	1.56193	0.547	9.3718	2313	31	24				K.LKHEVEEFAK.Q	[454-463]
	0.003408	0.0001402	High	Unambiguous	[K].ISAVSIFFETMPYR.[L]		2	A9SHC0; A9RQ31	59	0	2	3.17441e-05	1	1	2	1	0	830.925	1660.84	1660.84	1.57	0.0013	HCD (High Energy Collision Dissociation)	MS2	0	200	19.0983	7297	33	26				K.ISAVSIFFETMPYR.L	[146-159]
	0.01024	0.0003996	High	Unambiguous	[R].IMALDLPHGGHLSHGYQTDTKK.[I]		1	A9RQ31	22	1	6	0.179291	1	1	1	1	0	404.043	2419.22	2419.22	0.45	0.00018	HCD (High Energy Collision Dissociation)	MS2	4.36458	1.086	11.7042	3626	34	27				R.IMALDLPHGGHLSHGYQTDTKK.I	[124-145]
	0.008397	0.0003996	High	Unambiguous	[K].LIVAGASAYAR.[H]		2	A9SHC0; A9RQ31	62	0	2	4.8732e-06	1	1	2	0.9516	0	546.314	1091.62	1091.62	-0.22	-0.00012	HCD (High Energy Collision Dissociation)	MS2	42.0698	8.191	12.9462	4327	29	22				K.LIVAGASAYAR.H	[183-193]
	0.01127	0.0005292	High	Unambiguous	[R].MGTPALTSR.[G]		2	A9SHC0; A9RQ31	66	0	2	6.5355e-06	1	1	2	0.7727	0	467.245	933.482	933.482	-0.26	-0.00012	HCD (High Energy Collision Dissociation)	MS2	21.1075	8.984	10.4655	2928	33	26				R.MGTPALTSR.G	[388-396]
	0.01586	0.0006318	High	Unambiguous	[R].GFTEEDFEK.[V]		1	A9RQ31	46	0	2	0.000410367	1	1	1	1	0	551.24	1101.47	1101.47	-1.16	-0.00064	HCD (High Energy Collision Dissociation)	MS2	31.0624	0.463	11.9575	3769	32	25				R.GFTEEDFEK.V	[397-405]
	0.01615	0.0006318	High	Unambiguous	[K].SATLFRPK.[L]		1	A9RQ31	41	0	2	0.000676282	1	1	1	1	0	460.272	919.536	919.536	0.29	0.00013	HCD (High Energy Collision Dissociation)	MS2	6.67341	0.164	10.4001	2889	29	22				K.SATLFRPK.L	[175-182]
	0.02389	0.0006318	High	Unambiguous	[K].VAEYFDR.[A]		1	A9RQ31	47	0	2	0.000269604	1	1	1	0.8723	0	450.216	899.426	899.426	-0.13	-6e-05	HCD (High Energy Collision Dissociation)	MS2	6.3499	1.755	11.2232	3354	31	24				K.VAEYFDR.A	[406-412]
	0.0155	0.0006318	High	Unambiguous	[R].ImALDLPHGGHLSHGYQTDTKK.[I]	M2(Oxidation)	1	A9RQ31	30	1	6	0.029207	1	1	1	1	0	406.708	2435.21	2435.21	0.03	1e-05	HCD (High Energy Collision Dissociation)	MS2	29.1508	9.233	10.9784	3218	34	27				R.IMALDLPHGGHLSHGYQTDTKK.I	[124-145]
	0.01479	0.0006318	High	Selected	[R].GAmIFYRK.[G]	M3(Oxidation)	2	A9SHC0; A9RQ31	18	1	2	0.252447	2	2	2		0	501.266	1001.52	1001.52	1.07	0.00053	HCD (High Energy Collision Dissociation)	MS2	48.1138	22.437	10.3574	2868	32	25				R.GAMIFYRK.G	[250-257]
	0.01847	0.0006318	High	Unambiguous	[R].AVEIAVK.[V]		1	A9RQ31	44	0	2	0.00122998	1	1	1	0.3182	0	365.229	729.451	729.451	0.71	0.00026	HCD (High Energy Collision Dissociation)	MS2	11.7804	0.258	10.7119	3065	34	27				R.AVEIAVK.V	[413-419]
	0.01341	0.0006318	High	Unambiguous	[R].ALAAFRLDPEK.[W]		2	A9SHC0; A9RQ31	13	1	3	0.849547	1	1	2	0.8462	0	410.899	1230.68	1230.68	-0.26	-0.00011	HCD (High Energy Collision Dissociation)	MS2	6.10845	4.62	13.0965	4414	32	25				R.ALAAFRLDPEK.W	[86-96]
	0.02988	0.0007433	High	Unambiguous	[K].ISAVSIFFETmPYR.[L]	M11(Oxidation)	2	A9SHC0; A9RQ31	34	0	2	0.0190103	1	1	2	1	0	838.923	1676.84	1676.84	1.53	0.00128	HCD (High Energy Collision Dissociation)	MS2	14.382	200	19.1435	7308	36	29				K.ISAVSIFFETMPYR.L	[146-159]
	0.02724	0.0007433	High	Unambiguous	[K].LIVAGASAYAR.[H]		2	A9SHC0; A9RQ31	57	0	2	2.72406e-05	1	1	2	0.8947	0	546.315	1091.62	1091.62	2.47	0.00135	HCD (High Energy Collision Dissociation)	MS2	19.3162	37.419	18.8814	7240	31	24				K.LIVAGASAYAR.H	[183-193]
	0.031	0.0007433	High	Selected	[R].GAMIFYR.[K]		2	A9SHC0; A9RQ31	36	0	2	0.00149759	2	2	2		0	429.221	857.434	857.434	0.79	0.00034	HCD (High Energy Collision Dissociation)	MS2	8.80289	3.818	13.27	4513	27	20				R.GAMIFYR.K	[250-256]
	0.04066	0.000856	High	Unambiguous	[K].RALAAFR.[LA]		3	A9SHC0; A9SHY6; A9RQ31	23	1	2	0.018409	1	1	2	0.5652	0	402.746	804.484	804.484	0.44	0.00018	HCD (High Energy Collision Dissociation)	MS2	4.221	0.476	10.3719	2873	25	18				K.RALAAFR.L	[85-91]
	0.05386	0.00121	High	Unambiguous	[R].ALAAFRLDPEK.[W]		2	A9SHC0; A9RQ31	26	1	2	0.0399498	1	1	2	1	0	615.846	1230.68	1230.68	0.72	0.00044	HCD (High Energy Collision Dissociation)	MS2	26.0102	3.478	13.126	4431	32	25				R.ALAAFRLDPEK.W	[86-96]
	0.06012	0.001327	High	Unambiguous	[R].YYGGNEYIDMAER.[L]		1	A9RQ31	36	0	2	0.00636031	1	1	1	0.7222	0	790.839	1580.67	1580.67	0.88	0.00069	HCD (High Energy Collision Dissociation)	MS2	40.9528	200	18.9148	7250	34	27				R.YYGGNEYIDMAER.L	[68-80]
	0.2454	0.007107	High	Unambiguous	[K].GVDGSRVER.[V]		2	A9SHC0; A9RQ31	9	1	3	2.10142	1	1	2	0.5556	0	325.505	974.501	974.501	-0.76	-0.00025	HCD (High Energy Collision Dissociation)	MS2	54.1576	6.269	7.6053	1339	32	25				K.GVDGSRVER.V	[352-360]
	0.5018	0.01488	Medium	Unambiguous	[K].GVDGSRVER.[V]		2	A9SHC0; A9RQ31	25	1	2	0.0575807	1	1	2	0.16	0	487.754	974.5	974.501	-1.5	-0.00073	HCD (High Energy Collision Dissociation)	MS2	17.0563	1.406	7.6324	1354	32	25				K.GVDGSRVER.V	[352-360]
High	A9RGD5	Elongation factor 1-alpha OS=Physcomitrella patens subsp. patens GN=PHYPADRAFT_174589 PE=3 SV=1	71	36	94	8	1	447	49.2	9.13	3112
	Percolator PEP	Percolator q-Value	Confidence	PSM Ambiguity	Annotated Sequence	Modifications	# Proteins	Protein Accessions	Ions Score	# Missed Cleavages	Charge	Expectation Value	Rank	Search Engine Rank	# Protein Groups	DeltaScore	DeltaCn	m/z [Da]	MH+ [Da]	Theo. MH+ [Da]	DeltaM [ppm]	Deltam/z [Da]	Activation Type	MS Order	Isolation Interference [%]	Ion Inject Time [ms]	RT [min]	First Scan	Identity Strict	Identity Relaxed	ptmRS: Best Site Probabilities	ptmRS: Binomial Peptide Score	ptmRS: Isoform Confidence Probability [Probability]	Sequences in Protein	Positions in Protein	PSM Modification Positions in Protein
	2.213e-10	0	High	Unambiguous	[K].ARFDEISKEVSTYLK.[K]		2	A9RGD5; A9RGD1	93	2	2	9.64773e-09	1	1	1	0.9677	0	893.473	1785.94	1785.94	0.22	0.00019	HCD (High Energy Collision Dissociation)	MS2	5.01969	9.042	14.4251	5165	33	26				K.ARFDEISKEVSTYLK.K	[165-179]
	6.029e-07	0	High	Unambiguous	[K].ARFDEISKEVSTYLK.[K]		2	A9RGD5; A9RGD1	54	2	4	8.69465e-05	1	1	1	1	0	447.24	1785.94	1785.94	0.82	0.00036	HCD (High Energy Collision Dissociation)	MS2	5.80941	2.026	14.4226	5163	33	26				K.ARFDEISKEVSTYLK.K	[165-179]
	1.328e-09	0	High	Unambiguous	[K].ARFDEISKEVSTYLK.[K]		2	A9RGD5; A9RGD1	73	2	3	1.1382e-06	1	1	1	1	0	595.985	1785.94	1785.94	1.27	0.00075	HCD (High Energy Collision Dissociation)	MS2	5.93398	0.431	14.4201	5161	33	26				K.ARFDEISKEVSTYLK.K	[165-179]
	1.72e-06	0	High	Unambiguous	[K].AMTVETFAQYPPLGR.[F]		1	A9RGD5	87	0	2	6.26445e-08	1	1	1	1	0	840.923	1680.84	1680.84	-1.26	-0.00106	HCD (High Energy Collision Dissociation)	MS2	10.0936	28.659	14.8738	5415	35	28				K.AMTVETFAQYPPLGR.F	[397-411]
	3.779e-05	0	High	Unambiguous	[K].AmTVETFAQYPPLGR.[F]	M2(Oxidation)	1	A9RGD5	73	0	2	1.36781e-06	1	1	1	1	0	848.922	1696.84	1696.84	0.45	0.00038	HCD (High Energy Collision Dissociation)	MS2	59.5827	5.854	14.0106	4933	34	27				K.AMTVETFAQYPPLGR.F	[397-411]
	5.822e-08	0	High	Unambiguous	[R].FDEISKEVSTYLKK.[V]		2	A9RGD5; A9RGD1	50	2	3	0.000174983	1	1	1	1	0	562.97	1686.9	1686.89	0.61	0.00034	HCD (High Energy Collision Dissociation)	MS2	5.99868	1.471	13.431	4602	32	25				R.FDEISKEVSTYLKK.V	[167-180]
	5.284e-07	0	High	Unambiguous	[R].FDEISKEVSTYLKK.[V]		2	A9RGD5; A9RGD1	63	2	4	9.0744e-06	1	1	1	1	0	422.48	1686.9	1686.89	0.89	0.00038	HCD (High Energy Collision Dissociation)	MS2	16.668	3.005	13.4335	4604	32	25				R.FDEISKEVSTYLKK.V	[167-180]
	1.781e-07	0	High	Unambiguous	[R].FDEISKEVSTYLKK.[V]		2	A9RGD5; A9RGD1	44	2	2	0.000762375	1	1	1	1	0	843.952	1686.9	1686.89	1.05	0.00089	HCD (High Energy Collision Dissociation)	MS2	25.9739	26.083	13.485	4632	32	25				R.FDEISKEVSTYLKK.V	[167-180]
	3.533e-05	0	High	Unambiguous	[K].QMIcccNKmDATTPK.[Y]	C4(Carbamidomethyl); C5(Carbamidomethyl); C6(Carbamidomethyl); M9(Oxidation)	6	A9RGD5; A9SA16; A9SJB4; A9SA04; A9RGD1; A9RGA5	44	1	2	0.000997739	1	1	5	0.8182	0	937.39	1873.77	1873.77	-0.38	-0.00036	HCD (High Energy Collision Dissociation)	MS2	0	59.137	9.0714	2146	33	26				K.QMICCCNKMDATTPK.Y	[147-161]
	1.761e-06	0	High	Unambiguous	[K].QMIcccNKmDATTPK.[Y]	C4(Carbamidomethyl); C5(Carbamidomethyl); C6(Carbamidomethyl); M9(Oxidation)	6	A9RGD5; A9SA16; A9SJB4; A9SA04; A9RGD1; A9RGA5	40	1	3	0.00229518	1	1	5	1	0	625.263	1873.77	1873.77	-0.09	-6e-05	HCD (High Energy Collision Dissociation)	MS2	2.65472	6.002	9.0057	2107	33	26				K.QMICCCNKMDATTPK.Y	[147-161]
	7.009e-08	0	High	Unambiguous	[K].DGQTREHALLAFTLGVK.[Q]		6	A9RGD5; A9SA16; A9SJB4; A9SA04; A9RGD1; A9RGA5	54	1	3	6.75907e-05	1	1	5	1	0	619.339	1856	1856	0.36	0.00023	HCD (High Energy Collision Dissociation)	MS2	20.8935	1.876	14.7359	5338	32	25				K.DGQTREHALLAFTLGVK.Q	[130-146]
	1.332e-06	0	High	Unambiguous	[K].DGQTREHALLAFTLGVK.[Q]		6	A9RGD5; A9SA16; A9SJB4; A9SA04; A9RGD1; A9RGA5	36	1	4	0.00442383	1	1	5	1	0	464.757	1856	1856	1.24	0.00058	HCD (High Energy Collision Dissociation)	MS2	23.9428	6.429	14.6853	5311	32	25				K.DGQTREHALLAFTLGVK.Q	[130-146]
	1.087e-05	0	High	Unambiguous	[K].QMIcccNKMDATTPK.[Y]	C4(Carbamidomethyl); C5(Carbamidomethyl); C6(Carbamidomethyl)	6	A9RGD5; A9SA16; A9SJB4; A9SA04; A9RGD1; A9RGA5	38	1	3	0.00467243	1	1	5	1	0	619.931	1857.78	1857.78	-0.04	-2e-05	HCD (High Energy Collision Dissociation)	MS2	14.3158	24.232	10.1837	2769	34	27				K.QMICCCNKMDATTPK.Y	[147-161]
	1.67e-05	0	High	Unambiguous	[K].QmIcccNKmDATTPK.[Y]	M2(Oxidation); C4(Carbamidomethyl); C5(Carbamidomethyl); C6(Carbamidomethyl); M9(Oxidation)	6	A9RGD5; A9SA16; A9SJB4; A9SA04; A9RGD1; A9RGA5	68	1	2	3.77958e-06	1	1	5	1	0	945.385	1889.76	1889.77	-2.4	-0.00227	HCD (High Energy Collision Dissociation)	MS2	0	51.468	8.2938	1709	33	26				K.QMICCCNKMDATTPK.Y	[147-161]
	5.154e-07	0	High	Unambiguous	[K].QmIcccNKmDATTPK.[Y]	M2(Oxidation); C4(Carbamidomethyl); C5(Carbamidomethyl); C6(Carbamidomethyl); M9(Oxidation)	6	A9RGD5; A9SA16; A9SJB4; A9SA04; A9RGD1; A9RGA5	49	1	3	0.000269429	1	1	5	1	0	630.593	1889.77	1889.77	-1.41	-0.00089	HCD (High Energy Collision Dissociation)	MS2	2.74674	2.491	8.2628	1691	33	26				K.QMICCCNKMDATTPK.Y	[147-161]
	0.0005058	0	High	Unambiguous	[R].FAVRDmRQTVAVGVIK.[A]	M6(Oxidation)	7	A9RGD5; A9SA16; A9SA12; A9SJB4; A9SA04; A9RGD1; A9RGA5	13	2	4	0.45409	1	1	5	1	0	452.257	1806.01	1806.01	0.91	0.00041	HCD (High Energy Collision Dissociation)	MS2	77.663	2.945	11.569	3551	29	22				R.FAVRDMRQTVAVGVIK.A	[412-427]
	2.334e-06	0	High	Unambiguous	[K].RGYVASDSKNDPAK.[E]		7	A9RGD5; A9SA16; A9SA12; A9SJB4; A9SA04; A9RGD1; A9RGA5	66	2	2	7.27791e-06	1	1	5	0.9848	0	754.377	1507.75	1507.75	-2.44	-0.00184	HCD (High Energy Collision Dissociation)	MS2	1.20455	18.643	7.6678	1375	34	27				K.RGYVASDSKNDPAK.E	[310-323]
	5.337e-11	0	High	Unambiguous	[K].RGYVASDSKNDPAK.[E]		7	A9RGD5; A9SA16; A9SA12; A9SJB4; A9SA04; A9RGD1; A9RGA5	57	2	3	6.49863e-05	1	1	5	1	0	503.254	1507.75	1507.75	-1.36	-0.00068	HCD (High Energy Collision Dissociation)	MS2	26.4755	33.348	7.6115	1344	34	27				K.RGYVASDSKNDPAK.E	[310-323]
	2.182e-06	0	High	Unambiguous	[R].FDEISKEVSTYLK.[K]		2	A9RGD5; A9RGD1	57	1	3	5.20561e-05	1	1	1	1	0	520.272	1558.8	1558.8	0.46	0.00024	HCD (High Energy Collision Dissociation)	MS2	1.79385	1.384	14.1937	5033	34	27				R.FDEISKEVSTYLK.K	[167-179]
	1.078e-09	0	High	Unambiguous	[R].FDEISKEVSTYLK.[K]		2	A9RGD5; A9RGD1	92	1	2	1.65052e-08	1	1	1	0.9674	0	779.903	1558.8	1558.8	-0.51	-0.0004	HCD (High Energy Collision Dissociation)	MS2	35.5574	3.386	14.2	5038	34	27				R.FDEISKEVSTYLK.K	[167-179]
	3.227e-09	0	High	Unambiguous	[K].VHINIVVIGHVDSGK.[S]		7	A9RGD5; A9SA16; A9SA12; A9SJB4; A9SA04; A9RGD1; A9RGA5	46	0	3	0.000219597	1	1	5	1	0	529.639	1586.9	1586.9	0.56	0.0003	HCD (High Energy Collision Dissociation)	MS2	12.3041	39.472	16.8963	6487	28	21				K.VHINIVVIGHVDSGK.S	[6-20]
	2.115e-06	0	High	Unambiguous	[K].VHINIVVIGHVDSGK.[S]		7	A9RGD5; A9SA16; A9SA12; A9SJB4; A9SA04; A9RGD1; A9RGA5	39	0	4	0.000911228	1	1	5	1	0	397.481	1586.9	1586.9	0.59	0.00024	HCD (High Energy Collision Dissociation)	MS2	33.8548	113.935	18.6834	7176	28	21				K.VHINIVVIGHVDSGK.S	[6-20]
	1.357e-08	0	High	Unambiguous	[K].VHINIVVIGHVDSGK.[S]		7	A9RGD5; A9SA16; A9SA12; A9SJB4; A9SA04; A9RGD1; A9RGA5	43	0	3	0.000380739	1	1	5	1	0	529.639	1586.9	1586.9	0.68	0.00036	HCD (High Energy Collision Dissociation)	MS2	19.1451	6.246	13.0141	4368	28	21				K.VHINIVVIGHVDSGK.S	[6-20]
	5.161e-08	0	High	Unambiguous	[K].VHINIVVIGHVDSGK.[S]		7	A9RGD5; A9SA16; A9SA12; A9SJB4; A9SA04; A9RGD1; A9RGA5	61	0	3	6.11825e-06	1	1	5	1	0	529.639	1586.9	1586.9	0.79	0.00042	HCD (High Energy Collision Dissociation)	MS2	19.1056	22.96	15.7465	5909	28	21				K.VHINIVVIGHVDSGK.S	[6-20]
	7.535e-05	0	High	Unambiguous	[K].VHINIVVIGHVDSGK.[S]		7	A9RGD5; A9SA16; A9SA12; A9SJB4; A9SA04; A9RGD1; A9RGA5	47	0	3	0.000171826	1	1	5	1	0	529.639	1586.9	1586.9	0.91	0.00048	HCD (High Energy Collision Dissociation)	MS2	56.3684	200	19.5797	7407	29	22				K.VHINIVVIGHVDSGK.S	[6-20]
	8.066e-09	0	High	Unambiguous	[K].VHINIVVIGHVDSGK.[S]		7	A9RGD5; A9SA16; A9SA12; A9SJB4; A9SA04; A9RGD1; A9RGA5	65	0	3	2.5828e-06	1	1	5	1	0	529.639	1586.9	1586.9	1.02	0.00054	HCD (High Energy Collision Dissociation)	MS2	14.6898	52.312	19.0648	7287	29	22				K.VHINIVVIGHVDSGK.S	[6-20]
	0.0001133	0	High	Unambiguous	[K].VHINIVVIGHVDSGK.[S]		7	A9RGD5; A9SA16; A9SA12; A9SJB4; A9SA04; A9RGD1; A9RGA5	54	0	4	3.03452e-05	1	1	5	1	0	397.481	1586.9	1586.9	1.13	0.00045	HCD (High Energy Collision Dissociation)	MS2	12.2235	15.411	13.2587	4504	29	22				K.VHINIVVIGHVDSGK.S	[6-20]
	6.51e-05	0	High	Unambiguous	[K].VHINIVVIGHVDSGK.[S]		7	A9RGD5; A9SA16; A9SA12; A9SJB4; A9SA04; A9RGD1; A9RGA5	44	0	4	0.000349213	1	1	5	1	0	397.481	1586.9	1586.9	1.13	0.00045	HCD (High Energy Collision Dissociation)	MS2	9.52336	123.813	17.5544	6773	29	22				K.VHINIVVIGHVDSGK.S	[6-20]
	3.338e-06	0	High	Unambiguous	[K].VHINIVVIGHVDSGK.[S]		7	A9RGD5; A9SA16; A9SA12; A9SJB4; A9SA04; A9RGD1; A9RGA5	39	0	3	0.0010797	1	1	5	1	0	529.639	1586.9	1586.9	1.26	0.00066	HCD (High Energy Collision Dissociation)	MS2	72.9628	31.393	16.391	6247	28	21				K.VHINIVVIGHVDSGK.S	[6-20]
	4.69e-08	0	High	Unambiguous	[K].VHINIVVIGHVDSGK.[S]		7	A9RGD5; A9SA16; A9SA12; A9SJB4; A9SA04; A9RGD1; A9RGA5	48	0	3	0.000125855	1	1	5	1	0	529.639	1586.9	1586.9	1.37	0.00073	HCD (High Energy Collision Dissociation)	MS2	33.4847	31.808	17.4368	6728	28	21				K.VHINIVVIGHVDSGK.S	[6-20]
	8.35e-05	0	High	Unambiguous	[K].VHINIVVIGHVDSGK.[S]		7	A9RGD5; A9SA16; A9SA12; A9SJB4; A9SA04; A9RGD1; A9RGA5	44	0	4	0.000356525	1	1	5	1	0	397.482	1586.9	1586.9	1.9	0.00075	HCD (High Energy Collision Dissociation)	MS2	5.18932	32.666	18.1142	6968	29	22				K.VHINIVVIGHVDSGK.S	[6-20]
	3.437e-09	0	High	Unambiguous	[K].VHINIVVIGHVDSGK.[S]		7	A9RGD5; A9SA16; A9SA12; A9SJB4; A9SA04; A9RGD1; A9RGA5	55	0	3	2.83198e-05	1	1	5	1	0	529.64	1586.9	1586.9	2.18	0.00115	HCD (High Energy Collision Dissociation)	MS2	2.62899	24.019	18.4934	7096	29	22				K.VHINIVVIGHVDSGK.S	[6-20]
	1.531e-07	0	High	Unambiguous	[K].VHINIVVIGHVDSGK.[S]		7	A9RGD5; A9SA16; A9SA12; A9SJB4; A9SA04; A9RGD1; A9RGA5	57	0	3	1.87418e-05	1	1	5	1	0	529.638	1586.9	1586.9	-0.24	-0.00013	HCD (High Energy Collision Dissociation)	MS2	25.9058	7.21	13.5403	4663	29	22				K.VHINIVVIGHVDSGK.S	[6-20]
	4.58e-09	0	High	Unambiguous	[K].VHINIVVIGHVDSGK.[S]		7	A9RGD5; A9SA16; A9SA12; A9SJB4; A9SA04; A9RGD1; A9RGA5	56	0	3	2.04357e-05	1	1	5	1	0	529.638	1586.9	1586.9	-0.59	-0.00031	HCD (High Energy Collision Dissociation)	MS2	27.2076	46.439	14.6917	5316	29	22				K.VHINIVVIGHVDSGK.S	[6-20]
	1.592e-10	0	High	Unambiguous	[K].VHINIVVIGHVDSGK.[S]		7	A9RGD5; A9SA16; A9SA12; A9SJB4; A9SA04; A9RGD1; A9RGA5	69	0	3	1.06265e-06	1	1	5	1	0	529.638	1586.9	1586.9	-0.71	-0.00037	HCD (High Energy Collision Dissociation)	MS2	2.28329	12.386	17.9693	6919	29	22				K.VHINIVVIGHVDSGK.S	[6-20]
	3.257e-14	0	High	Unambiguous	[K].SVEMHHESLLEAHPGDNVGFNVK.[N]		1	A9RGD5	37	0	4	0.00863474	1	1	1	1	0	637.309	2546.22	2546.21	2.45	0.00156	HCD (High Energy Collision Dissociation)	MS2	6.99701	9.318	12.4406	4042	36	29				K.SVEMHHESLLEAHPGDNVGFNVK.N	[279-301]
	3.566e-13	0	High	Unambiguous	[K].SVEmHHESLLEAHPGDNVGFNVK.[N]	M4(Oxidation)	1	A9RGD5	35	0	3	0.0123266	1	1	1	1	0	854.739	2562.2	2562.2	-0.94	-0.0008	HCD (High Energy Collision Dissociation)	MS2	25.9183	31.634	12.1952	3906	36	29				K.SVEMHHESLLEAHPGDNVGFNVK.N	[279-301]
	1.47e-11	0	High	Unambiguous	[K].SVEmHHESLLEAHPGDNVGFNVK.[N]	M4(Oxidation)	1	A9RGD5	36	0	4	0.0107764	1	1	1	1	0	641.306	2562.2	2562.2	-0.25	-0.00016	HCD (High Energy Collision Dissociation)	MS2	0.737195	12.966	12.1594	3884	36	29				K.SVEMHHESLLEAHPGDNVGFNVK.N	[279-301]
	3.856e-11	0	High	Unambiguous	[R].VETGIIKPGmLVTFAPTGLTTEVK.[S]	M10(Oxidation)	1	A9RGD5	66	0	3	1.40408e-06	1	1	1	1	0	840.133	2518.38	2518.38	-0.07	-6e-05	HCD (High Energy Collision Dissociation)	MS2	35.1666	14.324	15.2797	5645	27	20				R.VETGIIKPGMLVTFAPTGLTTEVK.S	[255-278]
	1.297e-09	0	High	Unambiguous	[R].VETGIIKPGMLVTFAPTGLTTEVK.[S]		1	A9RGD5	58	0	3	8.56658e-06	1	1	1	1	0	834.801	2502.39	2502.39	-0.32	-0.00027	HCD (High Energy Collision Dissociation)	MS2	44.3239	14.276	16.0163	6057	27	20				R.VETGIIKPGMLVTFAPTGLTTEVK.S	[255-278]
	1.954e-10	0	High	Unambiguous	[K].EAANFTAQVIIMNHPGQIGNGYAPVLDcHTSHIAVK.[F]	C28(Carbamidomethyl)	7	A9RGD5; A9SA16; A9SA12; A9SJB4; A9SA04; A9RGD1; A9RGA5	18	0	5	0.40548	1	1	5	1	0	775.589	3873.92	3873.92	0.11	9e-05	HCD (High Energy Collision Dissociation)	MS2	22.2572	17.719	14.317	5105	34	27				K.EAANFTAQVIIMNHPGQIGNGYAPVLDCHTSHIAVK.F	[324-359]
	4.222e-11	0	High	Unambiguous	[K].EAANFTAQVIImNHPGQIGNGYAPVLDcHTSHIAVK.[F]	M12(Oxidation); C28(Carbamidomethyl)	7	A9RGD5; A9SA16; A9SA12; A9SJB4; A9SA04; A9RGD1; A9RGA5	45	0	4	0.000999655	1	1	5	1	0	973.233	3889.91	3889.91	-0.55	-0.00054	HCD (High Energy Collision Dissociation)	MS2	0	33.783	13.8666	4851	34	27				K.EAANFTAQVIIMNHPGQIGNGYAPVLDCHTSHIAVK.F	[324-359]
	2.289e-09	0	High	Unambiguous	[K].EAANFTAQVIImNHPGQIGNGYAPVLDcHTSHIAVK.[F]	M12(Oxidation); C28(Carbamidomethyl)	7	A9RGD5; A9SA16; A9SA12; A9SJB4; A9SA04; A9RGD1; A9RGA5	12	0	5	1.87566	1	1	5	1	0	778.788	3889.91	3889.91	-0.53	-0.00041	HCD (High Energy Collision Dissociation)	MS2	10.2634	6.382	13.8565	4843	34	27				K.EAANFTAQVIIMNHPGQIGNGYAPVLDCHTSHIAVK.F	[324-359]
	9.879e-15	0	High	Unambiguous	[K].NmITGTSQADcAVLIIDSTTGGFEAGISKDGQTR.[E]	M2(Oxidation); C11(Carbamidomethyl)	7	A9RGD5; A9SA16; A9SA12; A9SJB4; A9SA04; A9RGD1; A9RGA5	105	1	3	1.58571e-09	1	1	5	1	0	1177.56	3530.68	3530.67	0.71	0.00083	HCD (High Energy Collision Dissociation)	MS2	29.5757	85.768	16.1627	6136	37	30				K.NMITGTSQADCAVLIIDSTTGGFEAGISKDGQTR.E	[101-134]
	2.886e-09	0	High	Rejected	[K].VGYNPDKIPFVPISGFEGDNMIER.[S]		5	A9RGD5; A9SJB4; A9SA04; A9RGD1; A9RGA5	59	1	3	4.60767e-05	2	2	4		0.0328	898.78	2694.32	2694.32	0.52	0.00047	HCD (High Energy Collision Dissociation)	MS2	1.27772	17.653	15.6508	5853	35	28				K.VGYNPDKIPFVPISGFEGDNMIER.S	[181-204]
	4.761e-10	0	High	Unambiguous	[K].NMITGTSQADcAVLIIDSTTGGFEAGISK.[D]	C11(Carbamidomethyl)	7	A9RGD5; A9SA16; A9SA12; A9SJB4; A9SA04; A9RGD1; A9RGA5	110	0	3	3.97948e-10	1	1	5	1	0	986.481	2957.43	2957.42	1.78	0.00175	HCD (High Energy Collision Dissociation)	MS2	0	18.003	17.146	6602	36	29				K.NMITGTSQADCAVLIIDSTTGGFEAGISK.D	[101-129]
	9.984e-11	0	High	Unambiguous	[K].NmITGTSQADcAVLIIDSTTGGFEAGISK.[D]	M2(Oxidation); C11(Carbamidomethyl)	7	A9RGD5; A9SA16; A9SA12; A9SJB4; A9SA04; A9RGD1; A9RGA5	138	0	2	6.97407e-13	1	1	5	1	0	1487.21	2973.42	2973.42	0.01	2e-05	HCD (High Energy Collision Dissociation)	MS2	0	73.91	16.7245	6416	36	29				K.NMITGTSQADCAVLIIDSTTGGFEAGISK.D	[101-129]
	0.0001079	0	High	Unambiguous	[K].NmITGTSQADcAVLIIDSTTGGFEAGISK.[D]	M2(Oxidation); C11(Carbamidomethyl)	7	A9RGD5; A9SA16; A9SA12; A9SJB4; A9SA04; A9RGD1; A9RGA5	53	0	3	0.000209889	1	1	5	1	0	991.811	2973.42	2973.42	0.38	0.00037	HCD (High Energy Collision Dissociation)	MS2	68.5662	200	19.2427	7333	36	29				K.NMITGTSQADCAVLIIDSTTGGFEAGISK.D	[101-129]
	5.036e-13	0	High	Unambiguous	[K].NmITGTSQADcAVLIIDSTTGGFEAGISK.[D]	M2(Oxidation); C11(Carbamidomethyl)	7	A9RGD5; A9SA16; A9SA12; A9SJB4; A9SA04; A9RGD1; A9RGA5	118	0	3	7.3534e-11	1	1	5	1	0	991.812	2973.42	2973.42	0.69	0.00068	HCD (High Energy Collision Dissociation)	MS2	3.23701	10.889	16.6871	6396	36	29				K.NMITGTSQADCAVLIIDSTTGGFEAGISK.D	[101-129]
	1.733e-08	0	High	Unambiguous	[K].RPSDKPLRLPLQDVYK.[I]		6	A9RGD5; A9SA16; A9SJB4; A9SA04; A9RGD1; A9RGA5	15	1	4	0.154018	1	1	5	1	0	482.03	1925.1	1925.1	-0.07	-3e-05	HCD (High Energy Collision Dissociation)	MS2	23.9677	13.528	12.7042	4193	27	20				K.RPSDKPLRLPLQDVYK.I	[228-243]
	1.556e-05	0	High	Unambiguous	[K].YYcTVIDAPGHRDFIK.[N]	C3(Carbamidomethyl)	7	A9RGD5; A9SA16; A9SA12; A9SJB4; A9SA04; A9RGD1; A9RGA5	51	1	2	0.000270049	1	1	5	1	0	977.977	1954.95	1954.95	-0.66	-0.00065	HCD (High Energy Collision Dissociation)	MS2	0	5.767	12.3329	3983	34	27				K.YYCTVIDAPGHRDFIK.N	[85-100]
	3.228e-07	0	High	Unambiguous	[K].YYcTVIDAPGHRDFIK.[N]	C3(Carbamidomethyl)	7	A9RGD5; A9SA16; A9SA12; A9SJB4; A9SA04; A9RGD1; A9RGA5	42	1	3	0.0018141	1	1	5	1	0	652.321	1954.95	1954.95	-0.17	-0.00011	HCD (High Energy Collision Dissociation)	MS2	5.51741	2.047	12.3034	3966	34	27				K.YYCTVIDAPGHRDFIK.N	[85-100]
	1.677e-06	0	High	Unambiguous	[K].YYcTVIDAPGHRDFIK.[N]	C3(Carbamidomethyl)	7	A9RGD5; A9SA16; A9SA12; A9SJB4; A9SA04; A9RGD1; A9RGA5	26	1	4	0.0844195	1	1	5	1	0	489.493	1954.95	1954.95	0.57	0.00028	HCD (High Energy Collision Dissociation)	MS2	1.93813	1.197	12.2971	3961	34	27				K.YYCTVIDAPGHRDFIK.N	[85-100]
	2.023e-06	0	High	Unambiguous	[R].EHALLAFTLGVK.[Q]		6	A9RGD5; A9SA16; A9SJB4; A9SA04; A9RGD1; A9RGA5	56	0	2	2.8251e-05	1	1	5	1	0	649.876	1298.75	1298.75	-1.27	-0.00083	HCD (High Energy Collision Dissociation)	MS2	35.4041	190.662	17.8923	6895	30	23				R.EHALLAFTLGVK.Q	[135-146]
	0.0001082	0	High	Unambiguous	[R].EHALLAFTLGVK.[Q]		6	A9RGD5; A9SA16; A9SJB4; A9SA04; A9RGD1; A9RGA5	59	0	2	1.25096e-05	1	1	5	1	0	649.879	1298.75	1298.75	2.58	0.00167	HCD (High Energy Collision Dissociation)	MS2	42.5277	166.046	18.732	7192	29	22				R.EHALLAFTLGVK.Q	[135-146]
	0.0007598	0	High	Unambiguous	[R].EHALLAFTLGVK.[Q]		6	A9RGD5; A9SA16; A9SJB4; A9SA04; A9RGD1; A9RGA5	61	0	3	8.18131e-06	1	1	5	0.9836	0	433.588	1298.75	1298.75	1.58	0.00068	HCD (High Energy Collision Dissociation)	MS2	8.85823	30.192	18.3198	7035	29	22				R.EHALLAFTLGVK.Q	[135-146]
	3.084e-06	0	High	Unambiguous	[R].EHALLAFTLGVK.[Q]		6	A9RGD5; A9SA16; A9SJB4; A9SA04; A9RGD1; A9RGA5	66	0	2	2.61598e-06	1	1	5	1	0	649.877	1298.75	1298.75	-0.15	-0.0001	HCD (High Energy Collision Dissociation)	MS2	7.2468	1.849	15.0761	5530	29	22				R.EHALLAFTLGVK.Q	[135-146]
	0.0002127	0	High	Unambiguous	[R].EHALLAFTLGVK.[Q]		6	A9RGD5; A9SA16; A9SJB4; A9SA04; A9RGD1; A9RGA5	62	0	3	7.25644e-06	1	1	5	1	0	433.587	1298.75	1298.75	-0.74	-0.00032	HCD (High Energy Collision Dissociation)	MS2	58.4849	121.657	16.1766	6145	30	23				R.EHALLAFTLGVK.Q	[135-146]
	0.0006612	0	High	Unambiguous	[K].IGGIGTVPVGR.[V]		7	A9RGD5; A9SA16; A9SA12; A9SJB4; A9SA04; A9RGD1; A9RGA5	59	0	2	4.29836e-06	1	1	5	1	0	513.309	1025.61	1025.61	0.67	0.00034	HCD (High Energy Collision Dissociation)	MS2	13.5334	1.942	12.0424	3817	25	18				K.IGGIGTVPVGR.V	[244-254]
	0.0006351	0	High	Unambiguous	[K].QMIcccNK.[M]	C4(Carbamidomethyl); C5(Carbamidomethyl); C6(Carbamidomethyl)	6	A9RGD5; A9SA16; A9SJB4; A9SA04; A9RGD1; A9RGA5	24	0	2	0.0432454	1	1	5	1	0	557.219	1113.43	1113.43	-0.74	-0.00041	HCD (High Energy Collision Dissociation)	MS2	29.4225	42.173	8.8451	2019	30	23				K.QMICCCNK.M	[147-154]
	0.0001006	0	High	Unambiguous	[K].STTTGHLIYK.[L]		7	A9RGD5; A9SA16; A9SA12; A9SJB4; A9SA04; A9RGD1; A9RGA5	62	0	2	1.03905e-05	1	1	5	0.8548	0	560.804	1120.6	1120.6	0.07	4e-05	HCD (High Energy Collision Dissociation)	MS2	32.4062	36.592	9.9299	2626	32	25				K.STTTGHLIYK.L	[21-30]
	8.481e-05	0	High	Unambiguous	[R].FEKEAAEmNKR.[S]	M8(Oxidation)	7	A9RGD5; A9SA16; A9SA12; A9SJB4; A9SA04; A9RGD1; A9RGA5	56	2	2	7.15491e-05	1	1	5	1	0	684.831	1368.65	1368.66	-2.04	-0.0014	HCD (High Energy Collision Dissociation)	MS2	6.87695	27.137	7.1321	1100	34	27				R.FEKEAAEMNKR.S	[42-52]
	4.995e-05	0	High	Unambiguous	[R].FEKEAAEmNKR.[S]	M8(Oxidation)	7	A9RGD5; A9SA16; A9SA12; A9SJB4; A9SA04; A9RGD1; A9RGA5	32	2	4	0.0171309	1	1	5	1	0	342.919	1368.65	1368.66	-2.15	-0.00074	HCD (High Energy Collision Dissociation)	MS2	45.5851	20.225	7.1045	1086	34	27				R.FEKEAAEMNKR.S	[42-52]
	3.639e-06	0	High	Unambiguous	[R].FEKEAAEMNKR.[S]		7	A9RGD5; A9SA16; A9SA12; A9SJB4; A9SA04; A9RGD1; A9RGA5	54	2	4	9.35665e-05	1	1	5	1	0	338.921	1352.66	1352.66	-1.78	-0.0006	HCD (High Energy Collision Dissociation)	MS2	12.4652	2.385	8.2087	1661	34	27				R.FEKEAAEMNKR.S	[42-52]
	1.474e-07	0	High	Unambiguous	[R].FEKEAAEMNKR.[S]		7	A9RGD5; A9SA16; A9SA12; A9SJB4; A9SA04; A9RGD1; A9RGA5	52	2	3	0.000160894	1	1	5	1	0	451.558	1352.66	1352.66	-2.18	-0.00098	HCD (High Energy Collision Dissociation)	MS2	15.5063	1.972	8.205	1658	34	27				R.FEKEAAEMNKR.S	[42-52]
	3.295e-05	0	High	Unambiguous	[R].FEKEAAEMNKR.[S]		7	A9RGD5; A9SA16; A9SA12; A9SJB4; A9SA04; A9RGD1; A9RGA5	28	2	2	0.041712	1	1	5	1	0	676.833	1352.66	1352.66	-2.3	-0.00156	HCD (High Energy Collision Dissociation)	MS2	16.2468	12.025	8.2471	1685	34	27				R.FEKEAAEMNKR.S	[42-52]
	2.726e-05	0	High	Unambiguous	[R].GYVASDSKNDPAK.[E]		7	A9RGD5; A9SA16; A9SA12; A9SJB4; A9SA04; A9RGD1; A9RGA5	39	1	3	0.00318235	1	1	5	1	0	451.22	1351.65	1351.65	-1.76	-0.00079	HCD (High Energy Collision Dissociation)	MS2	13.882	0.705	8.0526	1579	33	26				R.GYVASDSKNDPAK.E	[311-323]
	1.231e-05	0	High	Unambiguous	[R].GYVASDSKNDPAK.[E]		7	A9RGD5; A9SA16; A9SA12; A9SJB4; A9SA04; A9RGD1; A9RGA5	65	1	2	8.07975e-06	1	1	5	1	0	676.326	1351.65	1351.65	-2.34	-0.00158	HCD (High Energy Collision Dissociation)	MS2	0.803296	5.184	8.0551	1581	33	26				R.GYVASDSKNDPAK.E	[311-323]
	1.323e-05	0	High	Unambiguous	[K].YYcTVIDAPGHR.[D]	C3(Carbamidomethyl)	7	A9RGD5; A9SA16; A9SA12; A9SJB4; A9SA04; A9RGD1; A9RGA5	73	0	2	3.34098e-06	1	1	5	1	0	726.341	1451.67	1451.67	0.35	0.00025	HCD (High Energy Collision Dissociation)	MS2	18.7166	25.528	11.2641	3380	37	30				K.YYCTVIDAPGHR.D	[85-96]
	4.231e-06	0	High	Unambiguous	[K].YYcTVIDAPGHR.[D]	C3(Carbamidomethyl)	7	A9RGD5; A9SA16; A9SA12; A9SJB4; A9SA04; A9RGD1; A9RGA5	58	0	3	0.000100322	1	1	5	0.9828	0	484.564	1451.68	1451.67	1.88	0.00091	HCD (High Energy Collision Dissociation)	MS2	14.8055	1.812	11.2502	3369	37	30				K.YYCTVIDAPGHR.D	[85-96]
	7.398e-05	0	High	Unambiguous	[R].DmRQTVAVGVIK.[A]	M2(Oxidation)	7	A9RGD5; A9SA16; A9SA12; A9SJB4; A9SA04; A9RGD1; A9RGA5	36	1	3	0.00407802	1	1	5	1	0	444.915	1332.73	1332.73	0.88	0.00039	HCD (High Energy Collision Dissociation)	MS2	18.2771	3.254	11.1962	3339	32	25				R.DMRQTVAVGVIK.A	[416-427]
	0.0004038	0	High	Unambiguous	[R].DmRQTVAVGVIK.[A]	M2(Oxidation)	7	A9RGD5; A9SA16; A9SA12; A9SJB4; A9SA04; A9RGD1; A9RGA5	26	1	2	0.0399438	1	1	5	0.8846	0	666.869	1332.73	1332.73	0.18	0.00012	HCD (High Energy Collision Dissociation)	MS2	23.0223	3	11.2245	3355	32	25				R.DMRQTVAVGVIK.A	[416-427]
	0.00142	0.0001402	High	Unambiguous	[K].STTTGHLIYK.[L]		7	A9RGD5; A9SA16; A9SA12; A9SJB4; A9SA04; A9RGD1; A9RGA5	27	0	3	0.0377258	1	1	5	1	0	374.205	1120.6	1120.6	0.47	0.00017	HCD (High Energy Collision Dissociation)	MS2	70.0719	8.202	9.9598	2643	32	25				K.STTTGHLIYK.L	[21-30]
	0.003425	0.0001402	High	Unambiguous	[K].YYcTVIDAPGHRDFIK.[N]	C3(Carbamidomethyl)	7	A9RGD5; A9SA16; A9SA12; A9SJB4; A9SA04; A9RGD1; A9RGA5	6	1	3	7.23748	1	1	5	1	0	652.321	1954.95	1954.95	-0.54	-0.00035	HCD (High Energy Collision Dissociation)	MS2	54.9918	200	19.2592	7337	34	27				K.YYCTVIDAPGHRDFIK.N	[85-100]
	0.00149	0.0001402	High	Unambiguous	[K].EAAEMNKR.[S]		7	A9RGD5; A9SA16; A9SA12; A9SJB4; A9SA04; A9RGD1; A9RGA5	42	1	3	0.000770162	1	1	5	0.4286	0	316.823	948.455	948.457	-1.75	-0.00055	HCD (High Energy Collision Dissociation)	MS2	13.6002	116.032	6.8527	979	30	23				K.EAAEMNKR.S	[45-52]
	0.002739	0.0001402	High	Unambiguous	[R].VIERFEK.[E]		7	A9RGD5; A9SA16; A9SA12; A9SJB4; A9SA04; A9RGD1; A9RGA5	23	1	2	0.0468081	1	1	5	0.6522	0	460.763	920.519	920.52	-1.05	-0.00048	HCD (High Energy Collision Dissociation)	MS2	45.6307	0.438	9.4013	2330	30	23				R.VIERFEK.E	[38-44]
	0.00154	0.0001402	High	Unambiguous	[R].EHALLAFTLGVK.[Q]		6	A9RGD5; A9SA16; A9SJB4; A9SA04; A9RGD1; A9RGA5	61	0	3	7.28186e-06	1	1	5	1	0	433.588	1298.75	1298.75	2.57	0.00111	HCD (High Energy Collision Dissociation)	MS2	16.7835	62.666	17.7994	6864	29	22				R.EHALLAFTLGVK.Q	[135-146]
	0.001653	0.0001402	High	Unambiguous	[R].EHALLAFTLGVK.[Q]		6	A9RGD5; A9SA16; A9SJB4; A9SA04; A9RGD1; A9RGA5	62	0	3	6.83919e-06	1	1	5	1	0	433.587	1298.75	1298.75	0.52	0.00023	HCD (High Energy Collision Dissociation)	MS2	3.38389	7.05	15.0541	5519	29	22				R.EHALLAFTLGVK.Q	[135-146]
	0.001959	0.0001402	High	Unambiguous	[R].FEKEAAEmNK.[R]	M8(Oxidation)	7	A9RGD5; A9SA16; A9SA12; A9SJB4; A9SA04; A9RGD1; A9RGA5	9	1	3	3.02313	1	1	5	0.8889	0	404.857	1212.56	1212.56	-1.05	-0.00042	HCD (High Energy Collision Dissociation)	MS2	42.6698	1.307	7.4762	1273	33	26				R.FEKEAAEMNK.R	[42-51]
	0.003426	0.0001402	High	Unambiguous	[K].QmIcccNK.[M]	M2(Oxidation); C4(Carbamidomethyl); C5(Carbamidomethyl); C6(Carbamidomethyl)	6	A9RGD5; A9SA16; A9SJB4; A9SA04; A9RGD1; A9RGA5	30	0	2	0.00871964	1	1	5	1	0	565.216	1129.42	1129.43	-1.2	-0.00068	HCD (High Energy Collision Dissociation)	MS2	1.13941	1.888	7.7869	1433	29	22				K.QMICCCNK.M	[147-154]
	0.005857	0.0003996	High	Unambiguous	[R].LPLQDVYK.[I]		6	A9RGD5; A9SA16; A9SJB4; A9SA04; A9RGD1; A9RGA5	43	0	2	0.000503753	1	1	5	1	0	488.279	975.551	975.551	0.43	0.00021	HCD (High Energy Collision Dissociation)	MS2	7.18857	0.414	12.7224	4201	30	23				R.LPLQDVYK.I	[236-243]
	0.006	0.0003996	High	Unambiguous	[K].ARFDEISK.[E]		3	A9RGD5; A9RGD1; A9RGA5	29	1	2	0.0145179	1	1	2	0.7586	0	483.256	965.505	965.505	-0.4	-0.00019	HCD (High Energy Collision Dissociation)	MS2	15.736	0.613	9.8614	2585	31	24				K.ARFDEISK.E	[165-172]
	0.007521	0.0003996	High	Unambiguous	[K].EVSTYLKK.[V]		2	A9RGD5; A9RGD1	40	1	2	0.000536137	1	1	1	0.925	0	484.276	967.545	967.546	-1.38	-0.00067	HCD (High Energy Collision Dissociation)	MS2	30.5803	2.022	9.4296	2346	27	20				K.EVSTYLKK.V	[173-180]
	0.006905	0.0003996	High	Unambiguous	[K].EVSTYLKK.[V]		2	A9RGD5; A9RGD1	37	1	3	0.000951209	1	1	1	1	0	323.186	967.545	967.546	-1.26	-0.00041	HCD (High Energy Collision Dissociation)	MS2	7.62338	2.896	9.4334	2349	27	20				K.EVSTYLKK.V	[173-180]
	0.01019	0.0003996	High	Unambiguous	[K].FAEILTK.[V]		7	A9RGD5; A9SA16; A9SA12; A9SJB4; A9SA04; A9RGD1; A9RGA5	44	0	2	0.000151143	1	1	5	0.7045	0	411.242	821.476	821.477	-0.37	-0.00015	HCD (High Energy Collision Dissociation)	MS2	12.1927	2.01	12.3317	3982	26	19				K.FAEILTK.V	[360-366]
	0.008888	0.0003996	High	Unambiguous	[R].FAVRDMRQTVAVGVIK.[A]		7	A9RGD5; A9SA16; A9SA12; A9SJB4; A9SA04; A9RGD1; A9RGA5	11	2	4	0.69357	1	1	5	1	0	448.258	1790.01	1790.01	0.06	3e-05	HCD (High Energy Collision Dissociation)	MS2	48.7758	8.826	12.8507	4277	29	22				R.FAVRDMRQTVAVGVIK.A	[412-427]
	0.005561	0.0003996	High	Unambiguous	[R].QTVAVGVIK.[A]		7	A9RGD5; A9SA16; A9SA12; A9SJB4; A9SA04; A9RGD1; A9RGA5	57	0	2	1.15983e-05	1	1	5	0.5088	0	457.787	914.567	914.567	0.6	0.00027	HCD (High Energy Collision Dissociation)	MS2	3.26818	0.263	11.5049	3513	27	20				R.QTVAVGVIK.A	[419-427]
	0.01237	0.0006318	High	Unambiguous	[R].VIERFEK.[E]		7	A9RGD5; A9SA16; A9SA12; A9SJB4; A9SA04; A9RGD1; A9RGA5	12	1	3	0.671926	1	1	5	0.5	0	307.511	920.519	920.52	-1.23	-0.00038	HCD (High Energy Collision Dissociation)	MS2	11.9634	0.468	9.4001	2329	30	23				R.VIERFEK.E	[38-44]
	0.01626	0.0006318	High	Unambiguous	[K].ARFDEISK.[E]		3	A9RGD5; A9RGD1; A9RGA5	25	1	3	0.0416783	1	1	2	0.92	0	322.507	965.505	965.505	0.35	0.00011	HCD (High Energy Collision Dissociation)	MS2	71.2035	3.17	9.8335	2570	30	23				K.ARFDEISK.E	[165-172]
	0.01809	0.0006318	High	Unambiguous	[K].mDATTPK.[YA]	M1(Oxidation)	7	A9RGD5; A9SA16; A9S1F0; A9SJB4; A9SA04; A9RGD1; A9RGA5	41	0	2	0.000259445	1	1	5	0.9024	0	390.183	779.359	779.36	-1.62	-0.00063	HCD (High Energy Collision Dissociation)	MS2	12.7993	22.614	6.8377	970	25	18				K.MDATTPK.Y	[155-161]
	0.03915	0.000856	High	Unambiguous	[K].EVSTYLK.[K]		2	A9RGD5; A9RGD1	45	0	2	0.000161809	1	1	1	0.3778	0	420.229	839.451	839.451	0.08	3e-05	HCD (High Energy Collision Dissociation)	MS2	14.3347	0.332	10.8822	3161	27	20				K.EVSTYLK.K	[173-179]
	0.09229	0.002027	High	Unambiguous	[R].FAVRDmRQTVAVGVIK.[A]	M6(Oxidation)	7	A9RGD5; A9SA16; A9SA12; A9SJB4; A9SA04; A9RGD1; A9RGA5	12	2	3	0.659586	1	1	5	1	0	602.673	1806.01	1806.01	0.11	7e-05	HCD (High Energy Collision Dissociation)	MS2	25.2316	5.421	11.5986	3568	29	22				R.FAVRDMRQTVAVGVIK.A	[412-427]
	0.1388	0.002718	High	Unambiguous	[R].GYVASDSK.[N]		7	A9RGD5; A9SA16; A9SA12; A9SJB4; A9SA04; A9RGD1; A9RGA5	27	0	2	0.0153683	1	1	5	1	0	413.699	826.391	826.394	-3.36	-0.00139	HCD (High Energy Collision Dissociation)	MS2	57.9581	78.277	7.8582	1475	28	21				R.GYVASDSK.N	[311-318]
	0.6293	0.02145	Medium	Unambiguous	[K].EAAEmNKR.[S]	M5(Oxidation)	7	A9RGD5; A9SA16; A9SA12; A9SJB4; A9SA04; A9RGD1; A9RGA5	18	1	2	0.225093	1	1	5	0.2222	0	482.729	964.45	964.452	-1.72	-0.00083	HCD (High Energy Collision Dissociation)	MS2	12.8283	14.127	7.1559	1112	31	24				K.EAAEMNKR.S	[45-52]
High	A9RGA5	Elongation factor 1-alpha OS=Physcomitrella patens subsp. patens GN=PHYPADRAFT_158894 PE=3 SV=1	75	36	108	2	1	447	49.3	9.03	3070
	Percolator PEP	Percolator q-Value	Confidence	PSM Ambiguity	Annotated Sequence	Modifications	# Proteins	Protein Accessions	Ions Score	# Missed Cleavages	Charge	Expectation Value	Rank	Search Engine Rank	# Protein Groups	DeltaScore	DeltaCn	m/z [Da]	MH+ [Da]	Theo. MH+ [Da]	DeltaM [ppm]	Deltam/z [Da]	Activation Type	MS Order	Isolation Interference [%]	Ion Inject Time [ms]	RT [min]	First Scan	Identity Strict	Identity Relaxed	ptmRS: Best Site Probabilities	ptmRS: Binomial Peptide Score	ptmRS: Isoform Confidence Probability [Probability]	Sequences in Protein	Positions in Protein	PSM Modification Positions in Protein
	1.345e-06	0	High	Unambiguous	[K].ARFDEISKEVSAYLK.[K]		1	A9RGA5	57	2	4	4.3969e-05	1	1	1	1	0	439.737	1755.93	1755.93	0.03	1e-05	HCD (High Energy Collision Dissociation)	MS2	5.11314	14.134	14.7743	5362	33	26				K.ARFDEISKEVSAYLK.K	[165-179]
	3.533e-05	0	High	Unambiguous	[K].QMIcccNKmDATTPK.[Y]	C4(Carbamidomethyl); C5(Carbamidomethyl); C6(Carbamidomethyl); M9(Oxidation)	6	A9RGD5; A9SA16; A9SJB4; A9SA04; A9RGD1; A9RGA5	44	1	2	0.000997739	1	1	5	0.8182	0	937.39	1873.77	1873.77	-0.38	-0.00036	HCD (High Energy Collision Dissociation)	MS2	0	59.137	9.0714	2146	33	26				K.QMICCCNKMDATTPK.Y	[147-161]
	1.761e-06	0	High	Unambiguous	[K].QMIcccNKmDATTPK.[Y]	C4(Carbamidomethyl); C5(Carbamidomethyl); C6(Carbamidomethyl); M9(Oxidation)	6	A9RGD5; A9SA16; A9SJB4; A9SA04; A9RGD1; A9RGA5	40	1	3	0.00229518	1	1	5	1	0	625.263	1873.77	1873.77	-0.09	-6e-05	HCD (High Energy Collision Dissociation)	MS2	2.65472	6.002	9.0057	2107	33	26				K.QMICCCNKMDATTPK.Y	[147-161]
	7.009e-08	0	High	Unambiguous	[K].DGQTREHALLAFTLGVK.[Q]		6	A9RGD5; A9SA16; A9SJB4; A9SA04; A9RGD1; A9RGA5	54	1	3	6.75907e-05	1	1	5	1	0	619.339	1856	1856	0.36	0.00023	HCD (High Energy Collision Dissociation)	MS2	20.8935	1.876	14.7359	5338	32	25				K.DGQTREHALLAFTLGVK.Q	[130-146]
	1.332e-06	0	High	Unambiguous	[K].DGQTREHALLAFTLGVK.[Q]		6	A9RGD5; A9SA16; A9SJB4; A9SA04; A9RGD1; A9RGA5	36	1	4	0.00442383	1	1	5	1	0	464.757	1856	1856	1.24	0.00058	HCD (High Energy Collision Dissociation)	MS2	23.9428	6.429	14.6853	5311	32	25				K.DGQTREHALLAFTLGVK.Q	[130-146]
	1.087e-05	0	High	Unambiguous	[K].QMIcccNKMDATTPK.[Y]	C4(Carbamidomethyl); C5(Carbamidomethyl); C6(Carbamidomethyl)	6	A9RGD5; A9SA16; A9SJB4; A9SA04; A9RGD1; A9RGA5	38	1	3	0.00467243	1	1	5	1	0	619.931	1857.78	1857.78	-0.04	-2e-05	HCD (High Energy Collision Dissociation)	MS2	14.3158	24.232	10.1837	2769	34	27				K.QMICCCNKMDATTPK.Y	[147-161]
	1.67e-05	0	High	Unambiguous	[K].QmIcccNKmDATTPK.[Y]	M2(Oxidation); C4(Carbamidomethyl); C5(Carbamidomethyl); C6(Carbamidomethyl); M9(Oxidation)	6	A9RGD5; A9SA16; A9SJB4; A9SA04; A9RGD1; A9RGA5	68	1	2	3.77958e-06	1	1	5	1	0	945.385	1889.76	1889.77	-2.4	-0.00227	HCD (High Energy Collision Dissociation)	MS2	0	51.468	8.2938	1709	33	26				K.QMICCCNKMDATTPK.Y	[147-161]
	5.154e-07	0	High	Unambiguous	[K].QmIcccNKmDATTPK.[Y]	M2(Oxidation); C4(Carbamidomethyl); C5(Carbamidomethyl); C6(Carbamidomethyl); M9(Oxidation)	6	A9RGD5; A9SA16; A9SJB4; A9SA04; A9RGD1; A9RGA5	49	1	3	0.000269429	1	1	5	1	0	630.593	1889.77	1889.77	-1.41	-0.00089	HCD (High Energy Collision Dissociation)	MS2	2.74674	2.491	8.2628	1691	33	26				K.QMICCCNKMDATTPK.Y	[147-161]
	0.0005058	0	High	Unambiguous	[R].FAVRDmRQTVAVGVIK.[A]	M6(Oxidation)	7	A9RGD5; A9SA16; A9SA12; A9SJB4; A9SA04; A9RGD1; A9RGA5	13	2	4	0.45409	1	1	5	1	0	452.257	1806.01	1806.01	0.91	0.00041	HCD (High Energy Collision Dissociation)	MS2	77.663	2.945	11.569	3551	29	22				R.FAVRDMRQTVAVGVIK.A	[412-427]
	2.334e-06	0	High	Unambiguous	[K].RGYVASDSKNDPAK.[E]		7	A9RGD5; A9SA16; A9SA12; A9SJB4; A9SA04; A9RGD1; A9RGA5	66	2	2	7.27791e-06	1	1	5	0.9848	0	754.377	1507.75	1507.75	-2.44	-0.00184	HCD (High Energy Collision Dissociation)	MS2	1.20455	18.643	7.6678	1375	34	27				K.RGYVASDSKNDPAK.E	[310-323]
	5.337e-11	0	High	Unambiguous	[K].RGYVASDSKNDPAK.[E]		7	A9RGD5; A9SA16; A9SA12; A9SJB4; A9SA04; A9RGD1; A9RGA5	57	2	3	6.49863e-05	1	1	5	1	0	503.254	1507.75	1507.75	-1.36	-0.00068	HCD (High Energy Collision Dissociation)	MS2	26.4755	33.348	7.6115	1344	34	27				K.RGYVASDSKNDPAK.E	[310-323]
	3.227e-09	0	High	Unambiguous	[K].VHINIVVIGHVDSGK.[S]		7	A9RGD5; A9SA16; A9SA12; A9SJB4; A9SA04; A9RGD1; A9RGA5	46	0	3	0.000219597	1	1	5	1	0	529.639	1586.9	1586.9	0.56	0.0003	HCD (High Energy Collision Dissociation)	MS2	12.3041	39.472	16.8963	6487	28	21				K.VHINIVVIGHVDSGK.S	[6-20]
	2.115e-06	0	High	Unambiguous	[K].VHINIVVIGHVDSGK.[S]		7	A9RGD5; A9SA16; A9SA12; A9SJB4; A9SA04; A9RGD1; A9RGA5	39	0	4	0.000911228	1	1	5	1	0	397.481	1586.9	1586.9	0.59	0.00024	HCD (High Energy Collision Dissociation)	MS2	33.8548	113.935	18.6834	7176	28	21				K.VHINIVVIGHVDSGK.S	[6-20]
	1.357e-08	0	High	Unambiguous	[K].VHINIVVIGHVDSGK.[S]		7	A9RGD5; A9SA16; A9SA12; A9SJB4; A9SA04; A9RGD1; A9RGA5	43	0	3	0.000380739	1	1	5	1	0	529.639	1586.9	1586.9	0.68	0.00036	HCD (High Energy Collision Dissociation)	MS2	19.1451	6.246	13.0141	4368	28	21				K.VHINIVVIGHVDSGK.S	[6-20]
	5.161e-08	0	High	Unambiguous	[K].VHINIVVIGHVDSGK.[S]		7	A9RGD5; A9SA16; A9SA12; A9SJB4; A9SA04; A9RGD1; A9RGA5	61	0	3	6.11825e-06	1	1	5	1	0	529.639	1586.9	1586.9	0.79	0.00042	HCD (High Energy Collision Dissociation)	MS2	19.1056	22.96	15.7465	5909	28	21				K.VHINIVVIGHVDSGK.S	[6-20]
	7.535e-05	0	High	Unambiguous	[K].VHINIVVIGHVDSGK.[S]		7	A9RGD5; A9SA16; A9SA12; A9SJB4; A9SA04; A9RGD1; A9RGA5	47	0	3	0.000171826	1	1	5	1	0	529.639	1586.9	1586.9	0.91	0.00048	HCD (High Energy Collision Dissociation)	MS2	56.3684	200	19.5797	7407	29	22				K.VHINIVVIGHVDSGK.S	[6-20]
	8.066e-09	0	High	Unambiguous	[K].VHINIVVIGHVDSGK.[S]		7	A9RGD5; A9SA16; A9SA12; A9SJB4; A9SA04; A9RGD1; A9RGA5	65	0	3	2.5828e-06	1	1	5	1	0	529.639	1586.9	1586.9	1.02	0.00054	HCD (High Energy Collision Dissociation)	MS2	14.6898	52.312	19.0648	7287	29	22				K.VHINIVVIGHVDSGK.S	[6-20]
	0.0001133	0	High	Unambiguous	[K].VHINIVVIGHVDSGK.[S]		7	A9RGD5; A9SA16; A9SA12; A9SJB4; A9SA04; A9RGD1; A9RGA5	54	0	4	3.03452e-05	1	1	5	1	0	397.481	1586.9	1586.9	1.13	0.00045	HCD (High Energy Collision Dissociation)	MS2	12.2235	15.411	13.2587	4504	29	22				K.VHINIVVIGHVDSGK.S	[6-20]
	6.51e-05	0	High	Unambiguous	[K].VHINIVVIGHVDSGK.[S]		7	A9RGD5; A9SA16; A9SA12; A9SJB4; A9SA04; A9RGD1; A9RGA5	44	0	4	0.000349213	1	1	5	1	0	397.481	1586.9	1586.9	1.13	0.00045	HCD (High Energy Collision Dissociation)	MS2	9.52336	123.813	17.5544	6773	29	22				K.VHINIVVIGHVDSGK.S	[6-20]
	3.338e-06	0	High	Unambiguous	[K].VHINIVVIGHVDSGK.[S]		7	A9RGD5; A9SA16; A9SA12; A9SJB4; A9SA04; A9RGD1; A9RGA5	39	0	3	0.0010797	1	1	5	1	0	529.639	1586.9	1586.9	1.26	0.00066	HCD (High Energy Collision Dissociation)	MS2	72.9628	31.393	16.391	6247	28	21				K.VHINIVVIGHVDSGK.S	[6-20]
	4.69e-08	0	High	Unambiguous	[K].VHINIVVIGHVDSGK.[S]		7	A9RGD5; A9SA16; A9SA12; A9SJB4; A9SA04; A9RGD1; A9RGA5	48	0	3	0.000125855	1	1	5	1	0	529.639	1586.9	1586.9	1.37	0.00073	HCD (High Energy Collision Dissociation)	MS2	33.4847	31.808	17.4368	6728	28	21				K.VHINIVVIGHVDSGK.S	[6-20]
	8.35e-05	0	High	Unambiguous	[K].VHINIVVIGHVDSGK.[S]		7	A9RGD5; A9SA16; A9SA12; A9SJB4; A9SA04; A9RGD1; A9RGA5	44	0	4	0.000356525	1	1	5	1	0	397.482	1586.9	1586.9	1.9	0.00075	HCD (High Energy Collision Dissociation)	MS2	5.18932	32.666	18.1142	6968	29	22				K.VHINIVVIGHVDSGK.S	[6-20]
	3.437e-09	0	High	Unambiguous	[K].VHINIVVIGHVDSGK.[S]		7	A9RGD5; A9SA16; A9SA12; A9SJB4; A9SA04; A9RGD1; A9RGA5	55	0	3	2.83198e-05	1	1	5	1	0	529.64	1586.9	1586.9	2.18	0.00115	HCD (High Energy Collision Dissociation)	MS2	2.62899	24.019	18.4934	7096	29	22				K.VHINIVVIGHVDSGK.S	[6-20]
	1.531e-07	0	High	Unambiguous	[K].VHINIVVIGHVDSGK.[S]		7	A9RGD5; A9SA16; A9SA12; A9SJB4; A9SA04; A9RGD1; A9RGA5	57	0	3	1.87418e-05	1	1	5	1	0	529.638	1586.9	1586.9	-0.24	-0.00013	HCD (High Energy Collision Dissociation)	MS2	25.9058	7.21	13.5403	4663	29	22				K.VHINIVVIGHVDSGK.S	[6-20]
	4.58e-09	0	High	Unambiguous	[K].VHINIVVIGHVDSGK.[S]		7	A9RGD5; A9SA16; A9SA12; A9SJB4; A9SA04; A9RGD1; A9RGA5	56	0	3	2.04357e-05	1	1	5	1	0	529.638	1586.9	1586.9	-0.59	-0.00031	HCD (High Energy Collision Dissociation)	MS2	27.2076	46.439	14.6917	5316	29	22				K.VHINIVVIGHVDSGK.S	[6-20]
	1.592e-10	0	High	Unambiguous	[K].VHINIVVIGHVDSGK.[S]		7	A9RGD5; A9SA16; A9SA12; A9SJB4; A9SA04; A9RGD1; A9RGA5	69	0	3	1.06265e-06	1	1	5	1	0	529.638	1586.9	1586.9	-0.71	-0.00037	HCD (High Energy Collision Dissociation)	MS2	2.28329	12.386	17.9693	6919	29	22				K.VHINIVVIGHVDSGK.S	[6-20]
	4.059e-12	0	High	Unambiguous	[K].SVEMHHESMPEAHPGDNVGFNVK.[N]		6	A9SA16; A9SA12; A9SJB4; A9SA04; A9RGD1; A9RGA5	68	0	3	7.36685e-06	1	1	4	1	0	850.05	2548.13	2548.13	-0.09	-8e-05	HCD (High Energy Collision Dissociation)	MS2	2.46221	29.772	11.3169	3409	36	29				K.SVEMHHESMPEAHPGDNVGFNVK.N	[279-301]
	6.223e-12	0	High	Unambiguous	[K].SVEMHHESMPEAHPGDNVGFNVK.[N]		6	A9SA16; A9SA12; A9SJB4; A9SA04; A9RGD1; A9RGA5	40	0	4	0.00406844	1	1	4	1	0	637.79	2548.14	2548.13	0.88	0.00056	HCD (High Energy Collision Dissociation)	MS2	17.9677	14.666	11.2823	3388	36	29				K.SVEMHHESMPEAHPGDNVGFNVK.N	[279-301]
	7.324e-06	0	High	Unambiguous	[K].SVEMHHESMPEAHPGDNVGFNVK.[N]		6	A9SA16; A9SA12; A9SJB4; A9SA04; A9RGD1; A9RGA5	33	0	5	0.0221047	1	1	4	1	0	510.433	2548.14	2548.13	1.35	0.00069	HCD (High Energy Collision Dissociation)	MS2	15.5015	3.638	11.3068	3401	36	29				K.SVEMHHESMPEAHPGDNVGFNVK.N	[279-301]
	1.339e-10	0	High	Unambiguous	[K].SVEmHHESMPEAHPGDNVGFNVK.[N]	M4(Oxidation)	6	A9SA16; A9SA12; A9SJB4; A9SA04; A9RGD1; A9RGA5	22	0	4	0.266663	1	1	4	0.2727	0	641.788	2564.13	2564.13	0.39	0.00025	HCD (High Energy Collision Dissociation)	MS2	5.54718	8.943	11.0571	3261	36	29				K.SVEMHHESMPEAHPGDNVGFNVK.N	[279-301]
	1.46e-09	0	High	Unambiguous	[K].SVEMHHESmPEAHPGDNVGFNVK.[N]	M9(Oxidation)	6	A9SA16; A9SA12; A9SJB4; A9SA04; A9RGD1; A9RGA5	62	0	3	2.47843e-05	1	1	4	0.5161	0	855.382	2564.13	2564.13	0.94	0.0008	HCD (High Energy Collision Dissociation)	MS2	1.84641	11.491	10.5446	2971	36	29				K.SVEMHHESMPEAHPGDNVGFNVK.N	[279-301]
	2.605e-11	0	High	Unambiguous	[K].SVEMHHESmPEAHPGDNVGFNVK.[N]	M9(Oxidation)	6	A9SA16; A9SA12; A9SJB4; A9SA04; A9RGD1; A9RGA5	47	0	4	0.000884475	1	1	4	0.1489	0	641.789	2564.13	2564.13	1.91	0.00122	HCD (High Energy Collision Dissociation)	MS2	6.93787	8.114	10.5136	2953	36	29				K.SVEMHHESMPEAHPGDNVGFNVK.N	[279-301]
	0.0001298	0	High	Unambiguous	[K].SVEMHHESmPEAHPGDNVGFNVK.[N]	M9(Oxidation)	6	A9SA16; A9SA12; A9SJB4; A9SA04; A9RGD1; A9RGA5	25	0	5	0.121505	1	1	4	0.48	0	513.633	2564.14	2564.13	2.33	0.0012	HCD (High Energy Collision Dissociation)	MS2	7.12239	1.306	10.5421	2969	36	29				K.SVEMHHESMPEAHPGDNVGFNVK.N	[279-301]
	8.454e-10	0	High	Unambiguous	[K].SVEmHHESmPEAHPGDNVGFNVK.[N]	M4(Oxidation); M9(Oxidation)	6	A9SA16; A9SA12; A9SJB4; A9SA04; A9RGD1; A9RGA5	38	0	3	0.00662217	1	1	4	0.8684	0	860.712	2580.12	2580.12	-0.81	-0.0007	HCD (High Energy Collision Dissociation)	MS2	3.4045	32.406	10.2711	2819	36	29				K.SVEMHHESMPEAHPGDNVGFNVK.N	[279-301]
	0.0002258	0	High	Unambiguous	[K].SVEmHHESmPEAHPGDNVGFNVK.[N]	M4(Oxidation); M9(Oxidation)	6	A9SA16; A9SA12; A9SJB4; A9SA04; A9RGD1; A9RGA5	14	0	5	1.66593	1	1	4	1	0	516.831	2580.13	2580.12	0.53	0.00027	HCD (High Energy Collision Dissociation)	MS2	27.8813	1.725	10.2623	2812	36	29				K.SVEMHHESMPEAHPGDNVGFNVK.N	[279-301]
	6.568e-12	0	High	Unambiguous	[R].VETGVIRPGmLVcFAPTGLTTEVK.[S]	M10(Oxidation); C13(Carbamidomethyl)	1	A9RGA5	55	0	3	7.24802e-05	1	1	1	0.9818	0	864.458	2591.36	2591.36	0.89	0.00077	HCD (High Energy Collision Dissociation)	MS2	5.02635	13.417	15.162	5578	33	26				R.VETGVIRPGMLVCFAPTGLTTEVK.S	[255-278]
	1.657e-08	0	High	Unambiguous	[K].SVEmHHESmPEAHPGDNVGFNVK.[N]	M4(Oxidation); M9(Oxidation)	6	A9SA16; A9SA12; A9SJB4; A9SA04; A9RGD1; A9RGA5	24	0	4	0.177802	1	1	4	1	0	645.787	2580.13	2580.12	1.03	0.00066	HCD (High Energy Collision Dissociation)	MS2	29.4004	18.871	10.7515	3090	36	29				K.SVEMHHESMPEAHPGDNVGFNVK.N	[279-301]
	1.331e-05	0	High	Unambiguous	[K].mIPTKPmTVETFAEYPPLGR.[F]	M1(Oxidation); M7(Oxidation)	5	A9SA16; A9SA12; A9SA04; A9RGD1; A9RGA5	7	0	4	6.21428	1	1	3	1	0	578.293	2310.15	2310.15	-0.67	-0.00038	HCD (High Energy Collision Dissociation)	MS2	23.4491	17.195	13.8125	4821	35	28				K.MIPTKPMTVETFAEYPPLGR.F	[392-411]
	1.624e-10	0	High	Unambiguous	[K].mIPTKPmTVETFAEYPPLGR.[F]	M1(Oxidation); M7(Oxidation)	5	A9SA16; A9SA12; A9SA04; A9RGD1; A9RGA5	62	0	2	2.14525e-05	1	1	3	0.7742	0	1155.58	2310.15	2310.15	-0.28	-0.00033	HCD (High Energy Collision Dissociation)	MS2	0	26.489	13.7497	4784	35	28				K.MIPTKPMTVETFAEYPPLGR.F	[392-411]
	5.212e-07	0	High	Selected	[K].mIPTKPmTVETFAEYPPLGR.[F]	M1(Oxidation); M7(Oxidation)	5	A9SA16; A9SA12; A9SA04; A9RGD1; A9RGA5	23	0	3	0.176831	2	2	3		0	770.722	2310.15	2310.15	-0.08	-6e-05	HCD (High Energy Collision Dissociation)	MS2	37.4167	15.98	14.2642	5076	35	28				K.MIPTKPMTVETFAEYPPLGR.F	[392-411]
	4.276e-10	0	High	Unambiguous	[K].mIPTKPmTVETFAEYPPLGR.[F]	M1(Oxidation); M7(Oxidation)	5	A9SA16; A9SA12; A9SA04; A9RGD1; A9RGA5	64	0	3	1.4536e-05	1	1	3	0.5938	0	770.723	2310.15	2310.15	1.27	0.00098	HCD (High Energy Collision Dissociation)	MS2	2.05687	9.185	13.7113	4760	35	28				K.MIPTKPMTVETFAEYPPLGR.F	[392-411]
	1.954e-10	0	High	Unambiguous	[K].EAANFTAQVIIMNHPGQIGNGYAPVLDcHTSHIAVK.[F]	C28(Carbamidomethyl)	7	A9RGD5; A9SA16; A9SA12; A9SJB4; A9SA04; A9RGD1; A9RGA5	18	0	5	0.40548	1	1	5	1	0	775.589	3873.92	3873.92	0.11	9e-05	HCD (High Energy Collision Dissociation)	MS2	22.2572	17.719	14.317	5105	34	27				K.EAANFTAQVIIMNHPGQIGNGYAPVLDCHTSHIAVK.F	[324-359]
	4.222e-11	0	High	Unambiguous	[K].EAANFTAQVIImNHPGQIGNGYAPVLDcHTSHIAVK.[F]	M12(Oxidation); C28(Carbamidomethyl)	7	A9RGD5; A9SA16; A9SA12; A9SJB4; A9SA04; A9RGD1; A9RGA5	45	0	4	0.000999655	1	1	5	1	0	973.233	3889.91	3889.91	-0.55	-0.00054	HCD (High Energy Collision Dissociation)	MS2	0	33.783	13.8666	4851	34	27				K.EAANFTAQVIIMNHPGQIGNGYAPVLDCHTSHIAVK.F	[324-359]
	2.289e-09	0	High	Unambiguous	[K].EAANFTAQVIImNHPGQIGNGYAPVLDcHTSHIAVK.[F]	M12(Oxidation); C28(Carbamidomethyl)	7	A9RGD5; A9SA16; A9SA12; A9SJB4; A9SA04; A9RGD1; A9RGA5	12	0	5	1.87566	1	1	5	1	0	778.788	3889.91	3889.91	-0.53	-0.00041	HCD (High Energy Collision Dissociation)	MS2	10.2634	6.382	13.8565	4843	34	27				K.EAANFTAQVIIMNHPGQIGNGYAPVLDCHTSHIAVK.F	[324-359]
	9.879e-15	0	High	Unambiguous	[K].NmITGTSQADcAVLIIDSTTGGFEAGISKDGQTR.[E]	M2(Oxidation); C11(Carbamidomethyl)	7	A9RGD5; A9SA16; A9SA12; A9SJB4; A9SA04; A9RGD1; A9RGA5	105	1	3	1.58571e-09	1	1	5	1	0	1177.56	3530.68	3530.67	0.71	0.00083	HCD (High Energy Collision Dissociation)	MS2	29.5757	85.768	16.1627	6136	37	30				K.NMITGTSQADCAVLIIDSTTGGFEAGISKDGQTR.E	[101-134]
	2.886e-09	0	High	Rejected	[K].VGYNPDKIPFVPISGFEGDNMIER.[S]		5	A9RGD5; A9SJB4; A9SA04; A9RGD1; A9RGA5	59	1	3	4.60767e-05	2	2	4		0.0328	898.78	2694.32	2694.32	0.52	0.00047	HCD (High Energy Collision Dissociation)	MS2	1.27772	17.653	15.6508	5853	35	28				K.VGYNPDKIPFVPISGFEGDNMIER.S	[181-204]
	4.761e-10	0	High	Unambiguous	[K].NMITGTSQADcAVLIIDSTTGGFEAGISK.[D]	C11(Carbamidomethyl)	7	A9RGD5; A9SA16; A9SA12; A9SJB4; A9SA04; A9RGD1; A9RGA5	110	0	3	3.97948e-10	1	1	5	1	0	986.481	2957.43	2957.42	1.78	0.00175	HCD (High Energy Collision Dissociation)	MS2	0	18.003	17.146	6602	36	29				K.NMITGTSQADCAVLIIDSTTGGFEAGISK.D	[101-129]
	9.984e-11	0	High	Unambiguous	[K].NmITGTSQADcAVLIIDSTTGGFEAGISK.[D]	M2(Oxidation); C11(Carbamidomethyl)	7	A9RGD5; A9SA16; A9SA12; A9SJB4; A9SA04; A9RGD1; A9RGA5	138	0	2	6.97407e-13	1	1	5	1	0	1487.21	2973.42	2973.42	0.01	2e-05	HCD (High Energy Collision Dissociation)	MS2	0	73.91	16.7245	6416	36	29				K.NMITGTSQADCAVLIIDSTTGGFEAGISK.D	[101-129]
	0.0001079	0	High	Unambiguous	[K].NmITGTSQADcAVLIIDSTTGGFEAGISK.[D]	M2(Oxidation); C11(Carbamidomethyl)	7	A9RGD5; A9SA16; A9SA12; A9SJB4; A9SA04; A9RGD1; A9RGA5	53	0	3	0.000209889	1	1	5	1	0	991.811	2973.42	2973.42	0.38	0.00037	HCD (High Energy Collision Dissociation)	MS2	68.5662	200	19.2427	7333	36	29				K.NMITGTSQADCAVLIIDSTTGGFEAGISK.D	[101-129]
	5.036e-13	0	High	Unambiguous	[K].NmITGTSQADcAVLIIDSTTGGFEAGISK.[D]	M2(Oxidation); C11(Carbamidomethyl)	7	A9RGD5; A9SA16; A9SA12; A9SJB4; A9SA04; A9RGD1; A9RGA5	118	0	3	7.3534e-11	1	1	5	1	0	991.812	2973.42	2973.42	0.69	0.00068	HCD (High Energy Collision Dissociation)	MS2	3.23701	10.889	16.6871	6396	36	29				K.NMITGTSQADCAVLIIDSTTGGFEAGISK.D	[101-129]
	1.733e-08	0	High	Unambiguous	[K].RPSDKPLRLPLQDVYK.[I]		6	A9RGD5; A9SA16; A9SJB4; A9SA04; A9RGD1; A9RGA5	15	1	4	0.154018	1	1	5	1	0	482.03	1925.1	1925.1	-0.07	-3e-05	HCD (High Energy Collision Dissociation)	MS2	23.9677	13.528	12.7042	4193	27	20				K.RPSDKPLRLPLQDVYK.I	[228-243]
	1.556e-05	0	High	Unambiguous	[K].YYcTVIDAPGHRDFIK.[N]	C3(Carbamidomethyl)	7	A9RGD5; A9SA16; A9SA12; A9SJB4; A9SA04; A9RGD1; A9RGA5	51	1	2	0.000270049	1	1	5	1	0	977.977	1954.95	1954.95	-0.66	-0.00065	HCD (High Energy Collision Dissociation)	MS2	0	5.767	12.3329	3983	34	27				K.YYCTVIDAPGHRDFIK.N	[85-100]
	3.228e-07	0	High	Unambiguous	[K].YYcTVIDAPGHRDFIK.[N]	C3(Carbamidomethyl)	7	A9RGD5; A9SA16; A9SA12; A9SJB4; A9SA04; A9RGD1; A9RGA5	42	1	3	0.0018141	1	1	5	1	0	652.321	1954.95	1954.95	-0.17	-0.00011	HCD (High Energy Collision Dissociation)	MS2	5.51741	2.047	12.3034	3966	34	27				K.YYCTVIDAPGHRDFIK.N	[85-100]
	1.677e-06	0	High	Unambiguous	[K].YYcTVIDAPGHRDFIK.[N]	C3(Carbamidomethyl)	7	A9RGD5; A9SA16; A9SA12; A9SJB4; A9SA04; A9RGD1; A9RGA5	26	1	4	0.0844195	1	1	5	1	0	489.493	1954.95	1954.95	0.57	0.00028	HCD (High Energy Collision Dissociation)	MS2	1.93813	1.197	12.2971	3961	34	27				K.YYCTVIDAPGHRDFIK.N	[85-100]
	2.117e-07	0	High	Unambiguous	[K].MIPTKPmTVETFAEYPPLGR.[F]	M7(Oxidation)	5	A9SA16; A9SA12; A9SA04; A9RGD1; A9RGA5	58	0	2	5.56339e-05	1	1	3	0.4655	0	1147.58	2294.15	2294.16	-1.76	-0.00202	HCD (High Energy Collision Dissociation)	MS2	33.2629	22.326	14.0326	4944	35	28				K.MIPTKPMTVETFAEYPPLGR.F	[392-411]
	7.839e-08	0	High	Unambiguous	[K].mIPTKPMTVETFAEYPPLGR.[F]	M1(Oxidation)	5	A9SA16; A9SA12; A9SA04; A9RGD1; A9RGA5	53	0	2	0.000159631	1	1	3	0.434	0	1147.58	2294.15	2294.16	-1.44	-0.00165	HCD (High Energy Collision Dissociation)	MS2	9.72416	7.446	14.5602	5240	35	28				K.MIPTKPMTVETFAEYPPLGR.F	[392-411]
	1.162e-10	0	High	Unambiguous	[K].mIPTKPMTVETFAEYPPLGR.[F]	M1(Oxidation)	5	A9SA16; A9SA12; A9SA04; A9RGD1; A9RGA5	56	0	3	8.55969e-05	1	1	3	0.2143	0	765.39	2294.16	2294.16	0.12	0.0001	HCD (High Energy Collision Dissociation)	MS2	0.349277	1.323	14.5024	5207	34	27				K.MIPTKPMTVETFAEYPPLGR.F	[392-411]
	6.307e-07	0	High	Unambiguous	[K].MIPTKPmTVETFAEYPPLGR.[F]	M7(Oxidation)	5	A9SA16; A9SA12; A9SA04; A9RGD1; A9RGA5	44	0	3	0.00132082	1	1	3	0.2727	0	765.393	2294.16	2294.16	3.4	0.0026	HCD (High Energy Collision Dissociation)	MS2	0.613317	4.183	13.9697	4907	34	27				K.MIPTKPMTVETFAEYPPLGR.F	[392-411]
	1.816e-09	0	High	Unambiguous	[K].MIPTKPMTVETFAEYPPLGR.[F]		5	A9SA16; A9SA12; A9SA04; A9RGD1; A9RGA5	75	0	2	8.74596e-07	1	1	3	1	0	1139.58	2278.16	2278.16	-0.79	-0.0009	HCD (High Energy Collision Dissociation)	MS2	0	30.094	14.7952	5372	34	27				K.MIPTKPMTVETFAEYPPLGR.F	[392-411]
	1.298e-08	0	High	Unambiguous	[K].MIPTKPMTVETFAEYPPLGR.[F]		5	A9SA16; A9SA12; A9SA04; A9RGD1; A9RGA5	63	0	3	1.24973e-05	1	1	3	1	0	760.059	2278.16	2278.16	0.57	0.00043	HCD (High Energy Collision Dissociation)	MS2	9.98608	16.647	14.7384	5340	33	26				K.MIPTKPMTVETFAEYPPLGR.F	[392-411]
	2.023e-06	0	High	Unambiguous	[R].EHALLAFTLGVK.[Q]		6	A9RGD5; A9SA16; A9SJB4; A9SA04; A9RGD1; A9RGA5	56	0	2	2.8251e-05	1	1	5	1	0	649.876	1298.75	1298.75	-1.27	-0.00083	HCD (High Energy Collision Dissociation)	MS2	35.4041	190.662	17.8923	6895	30	23				R.EHALLAFTLGVK.Q	[135-146]
	0.0001082	0	High	Unambiguous	[R].EHALLAFTLGVK.[Q]		6	A9RGD5; A9SA16; A9SJB4; A9SA04; A9RGD1; A9RGA5	59	0	2	1.25096e-05	1	1	5	1	0	649.879	1298.75	1298.75	2.58	0.00167	HCD (High Energy Collision Dissociation)	MS2	42.5277	166.046	18.732	7192	29	22				R.EHALLAFTLGVK.Q	[135-146]
	0.0007598	0	High	Unambiguous	[R].EHALLAFTLGVK.[Q]		6	A9RGD5; A9SA16; A9SJB4; A9SA04; A9RGD1; A9RGA5	61	0	3	8.18131e-06	1	1	5	0.9836	0	433.588	1298.75	1298.75	1.58	0.00068	HCD (High Energy Collision Dissociation)	MS2	8.85823	30.192	18.3198	7035	29	22				R.EHALLAFTLGVK.Q	[135-146]
	3.084e-06	0	High	Unambiguous	[R].EHALLAFTLGVK.[Q]		6	A9RGD5; A9SA16; A9SJB4; A9SA04; A9RGD1; A9RGA5	66	0	2	2.61598e-06	1	1	5	1	0	649.877	1298.75	1298.75	-0.15	-0.0001	HCD (High Energy Collision Dissociation)	MS2	7.2468	1.849	15.0761	5530	29	22				R.EHALLAFTLGVK.Q	[135-146]
	0.0002127	0	High	Unambiguous	[R].EHALLAFTLGVK.[Q]		6	A9RGD5; A9SA16; A9SJB4; A9SA04; A9RGD1; A9RGA5	62	0	3	7.25644e-06	1	1	5	1	0	433.587	1298.75	1298.75	-0.74	-0.00032	HCD (High Energy Collision Dissociation)	MS2	58.4849	121.657	16.1766	6145	30	23				R.EHALLAFTLGVK.Q	[135-146]
	0.0006612	0	High	Unambiguous	[K].IGGIGTVPVGR.[V]		7	A9RGD5; A9SA16; A9SA12; A9SJB4; A9SA04; A9RGD1; A9RGA5	59	0	2	4.29836e-06	1	1	5	1	0	513.309	1025.61	1025.61	0.67	0.00034	HCD (High Energy Collision Dissociation)	MS2	13.5334	1.942	12.0424	3817	25	18				K.IGGIGTVPVGR.V	[244-254]
	3.246e-05	0	High	Unambiguous	[K].AVEKKEPTGAK.[V]		6	A9SA16; A9SA12; A9SJB4; A9SA04; A9RGD1; A9RGA5	45	2	3	0.000450375	1	1	4	0.8667	0	386.556	1157.65	1157.65	1.8	0.00069	HCD (High Energy Collision Dissociation)	MS2	1.32454	47.768	6.3389	826	31	24				K.AVEKKEPTGAK.V	[428-438]
	0.0006351	0	High	Unambiguous	[K].QMIcccNK.[M]	C4(Carbamidomethyl); C5(Carbamidomethyl); C6(Carbamidomethyl)	6	A9RGD5; A9SA16; A9SJB4; A9SA04; A9RGD1; A9RGA5	24	0	2	0.0432454	1	1	5	1	0	557.219	1113.43	1113.43	-0.74	-0.00041	HCD (High Energy Collision Dissociation)	MS2	29.4225	42.173	8.8451	2019	30	23				K.QMICCCNK.M	[147-154]
	0.0001006	0	High	Unambiguous	[K].STTTGHLIYK.[L]		7	A9RGD5; A9SA16; A9SA12; A9SJB4; A9SA04; A9RGD1; A9RGA5	62	0	2	1.03905e-05	1	1	5	0.8548	0	560.804	1120.6	1120.6	0.07	4e-05	HCD (High Energy Collision Dissociation)	MS2	32.4062	36.592	9.9299	2626	32	25				K.STTTGHLIYK.L	[21-30]
	8.481e-05	0	High	Unambiguous	[R].FEKEAAEmNKR.[S]	M8(Oxidation)	7	A9RGD5; A9SA16; A9SA12; A9SJB4; A9SA04; A9RGD1; A9RGA5	56	2	2	7.15491e-05	1	1	5	1	0	684.831	1368.65	1368.66	-2.04	-0.0014	HCD (High Energy Collision Dissociation)	MS2	6.87695	27.137	7.1321	1100	34	27				R.FEKEAAEMNKR.S	[42-52]
	4.995e-05	0	High	Unambiguous	[R].FEKEAAEmNKR.[S]	M8(Oxidation)	7	A9RGD5; A9SA16; A9SA12; A9SJB4; A9SA04; A9RGD1; A9RGA5	32	2	4	0.0171309	1	1	5	1	0	342.919	1368.65	1368.66	-2.15	-0.00074	HCD (High Energy Collision Dissociation)	MS2	45.5851	20.225	7.1045	1086	34	27				R.FEKEAAEMNKR.S	[42-52]
	3.639e-06	0	High	Unambiguous	[R].FEKEAAEMNKR.[S]		7	A9RGD5; A9SA16; A9SA12; A9SJB4; A9SA04; A9RGD1; A9RGA5	54	2	4	9.35665e-05	1	1	5	1	0	338.921	1352.66	1352.66	-1.78	-0.0006	HCD (High Energy Collision Dissociation)	MS2	12.4652	2.385	8.2087	1661	34	27				R.FEKEAAEMNKR.S	[42-52]
	1.474e-07	0	High	Unambiguous	[R].FEKEAAEMNKR.[S]		7	A9RGD5; A9SA16; A9SA12; A9SJB4; A9SA04; A9RGD1; A9RGA5	52	2	3	0.000160894	1	1	5	1	0	451.558	1352.66	1352.66	-2.18	-0.00098	HCD (High Energy Collision Dissociation)	MS2	15.5063	1.972	8.205	1658	34	27				R.FEKEAAEMNKR.S	[42-52]
	3.295e-05	0	High	Unambiguous	[R].FEKEAAEMNKR.[S]		7	A9RGD5; A9SA16; A9SA12; A9SJB4; A9SA04; A9RGD1; A9RGA5	28	2	2	0.041712	1	1	5	1	0	676.833	1352.66	1352.66	-2.3	-0.00156	HCD (High Energy Collision Dissociation)	MS2	16.2468	12.025	8.2471	1685	34	27				R.FEKEAAEMNKR.S	[42-52]
	2.726e-05	0	High	Unambiguous	[R].GYVASDSKNDPAK.[E]		7	A9RGD5; A9SA16; A9SA12; A9SJB4; A9SA04; A9RGD1; A9RGA5	39	1	3	0.00318235	1	1	5	1	0	451.22	1351.65	1351.65	-1.76	-0.00079	HCD (High Energy Collision Dissociation)	MS2	13.882	0.705	8.0526	1579	33	26				R.GYVASDSKNDPAK.E	[311-323]
	1.231e-05	0	High	Unambiguous	[R].GYVASDSKNDPAK.[E]		7	A9RGD5; A9SA16; A9SA12; A9SJB4; A9SA04; A9RGD1; A9RGA5	65	1	2	8.07975e-06	1	1	5	1	0	676.326	1351.65	1351.65	-2.34	-0.00158	HCD (High Energy Collision Dissociation)	MS2	0.803296	5.184	8.0551	1581	33	26				R.GYVASDSKNDPAK.E	[311-323]
	1.323e-05	0	High	Unambiguous	[K].YYcTVIDAPGHR.[D]	C3(Carbamidomethyl)	7	A9RGD5; A9SA16; A9SA12; A9SJB4; A9SA04; A9RGD1; A9RGA5	73	0	2	3.34098e-06	1	1	5	1	0	726.341	1451.67	1451.67	0.35	0.00025	HCD (High Energy Collision Dissociation)	MS2	18.7166	25.528	11.2641	3380	37	30				K.YYCTVIDAPGHR.D	[85-96]
	4.231e-06	0	High	Unambiguous	[K].YYcTVIDAPGHR.[D]	C3(Carbamidomethyl)	7	A9RGD5; A9SA16; A9SA12; A9SJB4; A9SA04; A9RGD1; A9RGA5	58	0	3	0.000100322	1	1	5	0.9828	0	484.564	1451.68	1451.67	1.88	0.00091	HCD (High Energy Collision Dissociation)	MS2	14.8055	1.812	11.2502	3369	37	30				K.YYCTVIDAPGHR.D	[85-96]
	7.398e-05	0	High	Unambiguous	[R].DmRQTVAVGVIK.[A]	M2(Oxidation)	7	A9RGD5; A9SA16; A9SA12; A9SJB4; A9SA04; A9RGD1; A9RGA5	36	1	3	0.00407802	1	1	5	1	0	444.915	1332.73	1332.73	0.88	0.00039	HCD (High Energy Collision Dissociation)	MS2	18.2771	3.254	11.1962	3339	32	25				R.DMRQTVAVGVIK.A	[416-427]
	0.0004038	0	High	Unambiguous	[R].DmRQTVAVGVIK.[A]	M2(Oxidation)	7	A9RGD5; A9SA16; A9SA12; A9SJB4; A9SA04; A9RGD1; A9RGA5	26	1	2	0.0399438	1	1	5	0.8846	0	666.869	1332.73	1332.73	0.18	0.00012	HCD (High Energy Collision Dissociation)	MS2	23.0223	3	11.2245	3355	32	25				R.DMRQTVAVGVIK.A	[416-427]
	0.00142	0.0001402	High	Unambiguous	[K].STTTGHLIYK.[L]		7	A9RGD5; A9SA16; A9SA12; A9SJB4; A9SA04; A9RGD1; A9RGA5	27	0	3	0.0377258	1	1	5	1	0	374.205	1120.6	1120.6	0.47	0.00017	HCD (High Energy Collision Dissociation)	MS2	70.0719	8.202	9.9598	2643	32	25				K.STTTGHLIYK.L	[21-30]
	0.003425	0.0001402	High	Unambiguous	[K].YYcTVIDAPGHRDFIK.[N]	C3(Carbamidomethyl)	7	A9RGD5; A9SA16; A9SA12; A9SJB4; A9SA04; A9RGD1; A9RGA5	6	1	3	7.23748	1	1	5	1	0	652.321	1954.95	1954.95	-0.54	-0.00035	HCD (High Energy Collision Dissociation)	MS2	54.9918	200	19.2592	7337	34	27				K.YYCTVIDAPGHRDFIK.N	[85-100]
	0.00149	0.0001402	High	Unambiguous	[K].EAAEMNKR.[S]		7	A9RGD5; A9SA16; A9SA12; A9SJB4; A9SA04; A9RGD1; A9RGA5	42	1	3	0.000770162	1	1	5	0.4286	0	316.823	948.455	948.457	-1.75	-0.00055	HCD (High Energy Collision Dissociation)	MS2	13.6002	116.032	6.8527	979	30	23				K.EAAEMNKR.S	[45-52]
	0.003346	0.0001402	High	Unambiguous	[K].EVSAYLKK.[V]		3	A9SA16; A9SA04; A9RGA5	25	1	3	0.0268936	1	1	3	0.88	0	313.183	937.534	937.535	-1.17	-0.00036	HCD (High Energy Collision Dissociation)	MS2	17.9148	6.401	9.6277	2456	29	22				K.EVSAYLKK.V	[173-180]
	0.002739	0.0001402	High	Unambiguous	[R].VIERFEK.[E]		7	A9RGD5; A9SA16; A9SA12; A9SJB4; A9SA04; A9RGD1; A9RGA5	23	1	2	0.0468081	1	1	5	0.6522	0	460.763	920.519	920.52	-1.05	-0.00048	HCD (High Energy Collision Dissociation)	MS2	45.6307	0.438	9.4013	2330	30	23				R.VIERFEK.E	[38-44]
	0.003811	0.0001402	High	Unambiguous	[K].EVSAYLKK.[V]		3	A9SA16; A9SA04; A9RGA5	25	1	3	0.0283562	1	1	3	0.92	0	313.183	937.534	937.535	-1.17	-0.00036	HCD (High Energy Collision Dissociation)	MS2	16.7661	4.716	9.6327	2460	29	22				K.EVSAYLKK.V	[173-180]
	0.00154	0.0001402	High	Unambiguous	[R].EHALLAFTLGVK.[Q]		6	A9RGD5; A9SA16; A9SJB4; A9SA04; A9RGD1; A9RGA5	61	0	3	7.28186e-06	1	1	5	1	0	433.588	1298.75	1298.75	2.57	0.00111	HCD (High Energy Collision Dissociation)	MS2	16.7835	62.666	17.7994	6864	29	22				R.EHALLAFTLGVK.Q	[135-146]
	0.001653	0.0001402	High	Unambiguous	[R].EHALLAFTLGVK.[Q]		6	A9RGD5; A9SA16; A9SJB4; A9SA04; A9RGD1; A9RGA5	62	0	3	6.83919e-06	1	1	5	1	0	433.587	1298.75	1298.75	0.52	0.00023	HCD (High Energy Collision Dissociation)	MS2	3.38389	7.05	15.0541	5519	29	22				R.EHALLAFTLGVK.Q	[135-146]
	0.001959	0.0001402	High	Unambiguous	[R].FEKEAAEmNK.[R]	M8(Oxidation)	7	A9RGD5; A9SA16; A9SA12; A9SJB4; A9SA04; A9RGD1; A9RGA5	9	1	3	3.02313	1	1	5	0.8889	0	404.857	1212.56	1212.56	-1.05	-0.00042	HCD (High Energy Collision Dissociation)	MS2	42.6698	1.307	7.4762	1273	33	26				R.FEKEAAEMNK.R	[42-51]
	0.003426	0.0001402	High	Unambiguous	[K].QmIcccNK.[M]	M2(Oxidation); C4(Carbamidomethyl); C5(Carbamidomethyl); C6(Carbamidomethyl)	6	A9RGD5; A9SA16; A9SJB4; A9SA04; A9RGD1; A9RGA5	30	0	2	0.00871964	1	1	5	1	0	565.216	1129.42	1129.43	-1.2	-0.00068	HCD (High Energy Collision Dissociation)	MS2	1.13941	1.888	7.7869	1433	29	22				K.QMICCCNK.M	[147-154]
	0.005857	0.0003996	High	Unambiguous	[R].LPLQDVYK.[I]		6	A9RGD5; A9SA16; A9SJB4; A9SA04; A9RGD1; A9RGA5	43	0	2	0.000503753	1	1	5	1	0	488.279	975.551	975.551	0.43	0.00021	HCD (High Energy Collision Dissociation)	MS2	7.18857	0.414	12.7224	4201	30	23				R.LPLQDVYK.I	[236-243]
	0.006	0.0003996	High	Unambiguous	[K].ARFDEISK.[E]		3	A9RGD5; A9RGD1; A9RGA5	29	1	2	0.0145179	1	1	2	0.7586	0	483.256	965.505	965.505	-0.4	-0.00019	HCD (High Energy Collision Dissociation)	MS2	15.736	0.613	9.8614	2585	31	24				K.ARFDEISK.E	[165-172]
	0.01019	0.0003996	High	Unambiguous	[K].FAEILTK.[V]		7	A9RGD5; A9SA16; A9SA12; A9SJB4; A9SA04; A9RGD1; A9RGA5	44	0	2	0.000151143	1	1	5	0.7045	0	411.242	821.476	821.477	-0.37	-0.00015	HCD (High Energy Collision Dissociation)	MS2	12.1927	2.01	12.3317	3982	26	19				K.FAEILTK.V	[360-366]
	0.008888	0.0003996	High	Unambiguous	[R].FAVRDMRQTVAVGVIK.[A]		7	A9RGD5; A9SA16; A9SA12; A9SJB4; A9SA04; A9RGD1; A9RGA5	11	2	4	0.69357	1	1	5	1	0	448.258	1790.01	1790.01	0.06	3e-05	HCD (High Energy Collision Dissociation)	MS2	48.7758	8.826	12.8507	4277	29	22				R.FAVRDMRQTVAVGVIK.A	[412-427]
	0.005561	0.0003996	High	Unambiguous	[R].QTVAVGVIK.[A]		7	A9RGD5; A9SA16; A9SA12; A9SJB4; A9SA04; A9RGD1; A9RGA5	57	0	2	1.15983e-05	1	1	5	0.5088	0	457.787	914.567	914.567	0.6	0.00027	HCD (High Energy Collision Dissociation)	MS2	3.26818	0.263	11.5049	3513	27	20				R.QTVAVGVIK.A	[419-427]
	0.007276	0.0003996	High	Unambiguous	[K].EVSAYLKK.[V]		3	A9SA16; A9SA04; A9RGA5	43	1	2	0.000430653	1	1	3	0.7442	0	469.271	937.534	937.535	-0.89	-0.00042	HCD (High Energy Collision Dissociation)	MS2	8.43997	3.079	9.6315	2459	29	22				K.EVSAYLKK.V	[173-180]
	0.01595	0.0006318	High	Unambiguous	[K].mIPTKPmTVETFAEYPPLGR.[F]	M1(Oxidation); M7(Oxidation)	5	A9SA16; A9SA12; A9SA04; A9RGD1; A9RGA5	25	0	3	0.0970477	1	1	3	0.6	0	770.722	2310.15	2310.15	0.4	0.00031	HCD (High Energy Collision Dissociation)	MS2	22.8181	200	19.218	7327	35	28				K.MIPTKPMTVETFAEYPPLGR.F	[392-411]
	0.01237	0.0006318	High	Unambiguous	[R].VIERFEK.[E]		7	A9RGD5; A9SA16; A9SA12; A9SJB4; A9SA04; A9RGD1; A9RGA5	12	1	3	0.671926	1	1	5	0.5	0	307.511	920.519	920.52	-1.23	-0.00038	HCD (High Energy Collision Dissociation)	MS2	11.9634	0.468	9.4001	2329	30	23				R.VIERFEK.E	[38-44]
	0.01626	0.0006318	High	Unambiguous	[K].ARFDEISK.[E]		3	A9RGD5; A9RGD1; A9RGA5	25	1	3	0.0416783	1	1	2	0.92	0	322.507	965.505	965.505	0.35	0.00011	HCD (High Energy Collision Dissociation)	MS2	71.2035	3.17	9.8335	2570	30	23				K.ARFDEISK.E	[165-172]
	0.01809	0.0006318	High	Unambiguous	[K].mDATTPK.[YA]	M1(Oxidation)	7	A9RGD5; A9SA16; A9S1F0; A9SJB4; A9SA04; A9RGD1; A9RGA5	41	0	2	0.000259445	1	1	5	0.9024	0	390.183	779.359	779.36	-1.62	-0.00063	HCD (High Energy Collision Dissociation)	MS2	12.7993	22.614	6.8377	970	25	18				K.MDATTPK.Y	[155-161]
	0.07381	0.001914	High	Unambiguous	[K].KEPTGAK.[V]		6	A9SA16; A9SA12; A9SJB4; A9SA04; A9RGD1; A9RGA5	34	1	2	0.00173804	1	1	4	0.8529	0	365.71	730.412	730.409	4.14	0.00151	HCD (High Energy Collision Dissociation)	MS2	34.3935	200	5.3706	601	26	19				K.KEPTGAK.V	[432-438]
	0.09229	0.002027	High	Unambiguous	[R].FAVRDmRQTVAVGVIK.[A]	M6(Oxidation)	7	A9RGD5; A9SA16; A9SA12; A9SJB4; A9SA04; A9RGD1; A9RGA5	12	2	3	0.659586	1	1	5	1	0	602.673	1806.01	1806.01	0.11	7e-05	HCD (High Energy Collision Dissociation)	MS2	25.2316	5.421	11.5986	3568	29	22				R.FAVRDMRQTVAVGVIK.A	[412-427]
	0.1388	0.002718	High	Unambiguous	[R].GYVASDSK.[N]		7	A9RGD5; A9SA16; A9SA12; A9SJB4; A9SA04; A9RGD1; A9RGA5	27	0	2	0.0153683	1	1	5	1	0	413.699	826.391	826.394	-3.36	-0.00139	HCD (High Energy Collision Dissociation)	MS2	57.9581	78.277	7.8582	1475	28	21				R.GYVASDSK.N	[311-318]
	0.4561	0.01345	Medium	Unambiguous	[K].KEPTGAK.[V]		6	A9SA16; A9SA12; A9SJB4; A9SA04; A9RGD1; A9RGA5	10	1	2	0.379713	1	1	4	1	0	365.709	730.41	730.409	0.71	0.00026	HCD (High Energy Collision Dissociation)	MS2	70.5063	200	3.8318	418	26	19				K.KEPTGAK.V	[432-438]
	0.5425	0.01621	Medium	Unambiguous	[K].KEPTGAK.[V]		6	A9SA16; A9SA12; A9SJB4; A9SA04; A9RGD1; A9RGA5	16	1	2	0.10594	1	1	4	1	0	365.71	730.412	730.409	3.3	0.00121	HCD (High Energy Collision Dissociation)	MS2	92.2296	128.215	0.7885	87	26	19				K.KEPTGAK.V	[432-438]
	0.5702	0.018	Medium	Unambiguous	[K].EVSAYLK.[K]		3	A9SA16; A9SA04; A9RGA5	4	0	2	1.51716	1	1	3	1	0	405.225	809.443	809.44	2.95	0.00119	HCD (High Energy Collision Dissociation)	MS2	77.2575	44.472	10.9376	3192	25	18				K.EVSAYLK.K	[173-179]
	0.6293	0.02145	Medium	Unambiguous	[K].EAAEmNKR.[S]	M5(Oxidation)	7	A9RGD5; A9SA16; A9SA12; A9SJB4; A9SA04; A9RGD1; A9RGA5	18	1	2	0.225093	1	1	5	0.2222	0	482.729	964.45	964.452	-1.72	-0.00083	HCD (High Energy Collision Dissociation)	MS2	12.8283	14.127	7.1559	1112	31	24				K.EAAEMNKR.S	[45-52]
	0.6309	0.02167	Medium	Unambiguous	[K].MIPTKPmTVETFAEYPPLGR.[F]	M7(Oxidation)	5	A9SA16; A9SA12; A9SA04; A9RGD1; A9RGA5	0	0	3	26.6205	1	1	3		0	765.392	2294.16	2294.16	2.2	0.00168	HCD (High Energy Collision Dissociation)	MS2	21.4816	200	19.4143	7373	34	27				K.MIPTKPMTVETFAEYPPLGR.F	[392-411]
High	A9SJB4	Elongation factor 1-alpha OS=Physcomitrella patens subsp. patens GN=PHYPADRAFT_212963 PE=3 SV=1	76	36	102	5	1	447	49.3	9.03	2946
	Percolator PEP	Percolator q-Value	Confidence	PSM Ambiguity	Annotated Sequence	Modifications	# Proteins	Protein Accessions	Ions Score	# Missed Cleavages	Charge	Expectation Value	Rank	Search Engine Rank	# Protein Groups	DeltaScore	DeltaCn	m/z [Da]	MH+ [Da]	Theo. MH+ [Da]	DeltaM [ppm]	Deltam/z [Da]	Activation Type	MS Order	Isolation Interference [%]	Ion Inject Time [ms]	RT [min]	First Scan	Identity Strict	Identity Relaxed	ptmRS: Best Site Probabilities	ptmRS: Binomial Peptide Score	ptmRS: Isoform Confidence Probability [Probability]	Sequences in Protein	Positions in Protein	PSM Modification Positions in Protein
	1.548e-06	0	High	Unambiguous	[R].YEEIVKEVSSYLKK.[V]		1	A9SJB4	45	2	3	0.00057529	1	1	1	1	0	572.313	1714.93	1714.93	-0.6	-0.00034	HCD (High Energy Collision Dissociation)	MS2	10.1024	2.696	14.1409	5004	32	25				R.YEEIVKEVSSYLKK.V	[167-180]
	3.533e-05	0	High	Unambiguous	[K].QMIcccNKmDATTPK.[Y]	C4(Carbamidomethyl); C5(Carbamidomethyl); C6(Carbamidomethyl); M9(Oxidation)	6	A9RGD5; A9SA16; A9SJB4; A9SA04; A9RGD1; A9RGA5	44	1	2	0.000997739	1	1	5	0.8182	0	937.39	1873.77	1873.77	-0.38	-0.00036	HCD (High Energy Collision Dissociation)	MS2	0	59.137	9.0714	2146	33	26				K.QMICCCNKMDATTPK.Y	[147-161]
	1.761e-06	0	High	Unambiguous	[K].QMIcccNKmDATTPK.[Y]	C4(Carbamidomethyl); C5(Carbamidomethyl); C6(Carbamidomethyl); M9(Oxidation)	6	A9RGD5; A9SA16; A9SJB4; A9SA04; A9RGD1; A9RGA5	40	1	3	0.00229518	1	1	5	1	0	625.263	1873.77	1873.77	-0.09	-6e-05	HCD (High Energy Collision Dissociation)	MS2	2.65472	6.002	9.0057	2107	33	26				K.QMICCCNKMDATTPK.Y	[147-161]
	7.009e-08	0	High	Unambiguous	[K].DGQTREHALLAFTLGVK.[Q]		6	A9RGD5; A9SA16; A9SJB4; A9SA04; A9RGD1; A9RGA5	54	1	3	6.75907e-05	1	1	5	1	0	619.339	1856	1856	0.36	0.00023	HCD (High Energy Collision Dissociation)	MS2	20.8935	1.876	14.7359	5338	32	25				K.DGQTREHALLAFTLGVK.Q	[130-146]
	1.332e-06	0	High	Unambiguous	[K].DGQTREHALLAFTLGVK.[Q]		6	A9RGD5; A9SA16; A9SJB4; A9SA04; A9RGD1; A9RGA5	36	1	4	0.00442383	1	1	5	1	0	464.757	1856	1856	1.24	0.00058	HCD (High Energy Collision Dissociation)	MS2	23.9428	6.429	14.6853	5311	32	25				K.DGQTREHALLAFTLGVK.Q	[130-146]
	1.087e-05	0	High	Unambiguous	[K].QMIcccNKMDATTPK.[Y]	C4(Carbamidomethyl); C5(Carbamidomethyl); C6(Carbamidomethyl)	6	A9RGD5; A9SA16; A9SJB4; A9SA04; A9RGD1; A9RGA5	38	1	3	0.00467243	1	1	5	1	0	619.931	1857.78	1857.78	-0.04	-2e-05	HCD (High Energy Collision Dissociation)	MS2	14.3158	24.232	10.1837	2769	34	27				K.QMICCCNKMDATTPK.Y	[147-161]
	1.67e-05	0	High	Unambiguous	[K].QmIcccNKmDATTPK.[Y]	M2(Oxidation); C4(Carbamidomethyl); C5(Carbamidomethyl); C6(Carbamidomethyl); M9(Oxidation)	6	A9RGD5; A9SA16; A9SJB4; A9SA04; A9RGD1; A9RGA5	68	1	2	3.77958e-06	1	1	5	1	0	945.385	1889.76	1889.77	-2.4	-0.00227	HCD (High Energy Collision Dissociation)	MS2	0	51.468	8.2938	1709	33	26				K.QMICCCNKMDATTPK.Y	[147-161]
	5.154e-07	0	High	Unambiguous	[K].QmIcccNKmDATTPK.[Y]	M2(Oxidation); C4(Carbamidomethyl); C5(Carbamidomethyl); C6(Carbamidomethyl); M9(Oxidation)	6	A9RGD5; A9SA16; A9SJB4; A9SA04; A9RGD1; A9RGA5	49	1	3	0.000269429	1	1	5	1	0	630.593	1889.77	1889.77	-1.41	-0.00089	HCD (High Energy Collision Dissociation)	MS2	2.74674	2.491	8.2628	1691	33	26				K.QMICCCNKMDATTPK.Y	[147-161]
	0.0005058	0	High	Unambiguous	[R].FAVRDmRQTVAVGVIK.[A]	M6(Oxidation)	7	A9RGD5; A9SA16; A9SA12; A9SJB4; A9SA04; A9RGD1; A9RGA5	13	2	4	0.45409	1	1	5	1	0	452.257	1806.01	1806.01	0.91	0.00041	HCD (High Energy Collision Dissociation)	MS2	77.663	2.945	11.569	3551	29	22				R.FAVRDMRQTVAVGVIK.A	[412-427]
	2.334e-06	0	High	Unambiguous	[K].RGYVASDSKNDPAK.[E]		7	A9RGD5; A9SA16; A9SA12; A9SJB4; A9SA04; A9RGD1; A9RGA5	66	2	2	7.27791e-06	1	1	5	0.9848	0	754.377	1507.75	1507.75	-2.44	-0.00184	HCD (High Energy Collision Dissociation)	MS2	1.20455	18.643	7.6678	1375	34	27				K.RGYVASDSKNDPAK.E	[310-323]
	5.337e-11	0	High	Unambiguous	[K].RGYVASDSKNDPAK.[E]		7	A9RGD5; A9SA16; A9SA12; A9SJB4; A9SA04; A9RGD1; A9RGA5	57	2	3	6.49863e-05	1	1	5	1	0	503.254	1507.75	1507.75	-1.36	-0.00068	HCD (High Energy Collision Dissociation)	MS2	26.4755	33.348	7.6115	1344	34	27				K.RGYVASDSKNDPAK.E	[310-323]
	3.227e-09	0	High	Unambiguous	[K].VHINIVVIGHVDSGK.[S]		7	A9RGD5; A9SA16; A9SA12; A9SJB4; A9SA04; A9RGD1; A9RGA5	46	0	3	0.000219597	1	1	5	1	0	529.639	1586.9	1586.9	0.56	0.0003	HCD (High Energy Collision Dissociation)	MS2	12.3041	39.472	16.8963	6487	28	21				K.VHINIVVIGHVDSGK.S	[6-20]
	2.115e-06	0	High	Unambiguous	[K].VHINIVVIGHVDSGK.[S]		7	A9RGD5; A9SA16; A9SA12; A9SJB4; A9SA04; A9RGD1; A9RGA5	39	0	4	0.000911228	1	1	5	1	0	397.481	1586.9	1586.9	0.59	0.00024	HCD (High Energy Collision Dissociation)	MS2	33.8548	113.935	18.6834	7176	28	21				K.VHINIVVIGHVDSGK.S	[6-20]
	1.357e-08	0	High	Unambiguous	[K].VHINIVVIGHVDSGK.[S]		7	A9RGD5; A9SA16; A9SA12; A9SJB4; A9SA04; A9RGD1; A9RGA5	43	0	3	0.000380739	1	1	5	1	0	529.639	1586.9	1586.9	0.68	0.00036	HCD (High Energy Collision Dissociation)	MS2	19.1451	6.246	13.0141	4368	28	21				K.VHINIVVIGHVDSGK.S	[6-20]
	5.161e-08	0	High	Unambiguous	[K].VHINIVVIGHVDSGK.[S]		7	A9RGD5; A9SA16; A9SA12; A9SJB4; A9SA04; A9RGD1; A9RGA5	61	0	3	6.11825e-06	1	1	5	1	0	529.639	1586.9	1586.9	0.79	0.00042	HCD (High Energy Collision Dissociation)	MS2	19.1056	22.96	15.7465	5909	28	21				K.VHINIVVIGHVDSGK.S	[6-20]
	7.535e-05	0	High	Unambiguous	[K].VHINIVVIGHVDSGK.[S]		7	A9RGD5; A9SA16; A9SA12; A9SJB4; A9SA04; A9RGD1; A9RGA5	47	0	3	0.000171826	1	1	5	1	0	529.639	1586.9	1586.9	0.91	0.00048	HCD (High Energy Collision Dissociation)	MS2	56.3684	200	19.5797	7407	29	22				K.VHINIVVIGHVDSGK.S	[6-20]
	8.066e-09	0	High	Unambiguous	[K].VHINIVVIGHVDSGK.[S]		7	A9RGD5; A9SA16; A9SA12; A9SJB4; A9SA04; A9RGD1; A9RGA5	65	0	3	2.5828e-06	1	1	5	1	0	529.639	1586.9	1586.9	1.02	0.00054	HCD (High Energy Collision Dissociation)	MS2	14.6898	52.312	19.0648	7287	29	22				K.VHINIVVIGHVDSGK.S	[6-20]
	0.0001133	0	High	Unambiguous	[K].VHINIVVIGHVDSGK.[S]		7	A9RGD5; A9SA16; A9SA12; A9SJB4; A9SA04; A9RGD1; A9RGA5	54	0	4	3.03452e-05	1	1	5	1	0	397.481	1586.9	1586.9	1.13	0.00045	HCD (High Energy Collision Dissociation)	MS2	12.2235	15.411	13.2587	4504	29	22				K.VHINIVVIGHVDSGK.S	[6-20]
	6.51e-05	0	High	Unambiguous	[K].VHINIVVIGHVDSGK.[S]		7	A9RGD5; A9SA16; A9SA12; A9SJB4; A9SA04; A9RGD1; A9RGA5	44	0	4	0.000349213	1	1	5	1	0	397.481	1586.9	1586.9	1.13	0.00045	HCD (High Energy Collision Dissociation)	MS2	9.52336	123.813	17.5544	6773	29	22				K.VHINIVVIGHVDSGK.S	[6-20]
	3.338e-06	0	High	Unambiguous	[K].VHINIVVIGHVDSGK.[S]		7	A9RGD5; A9SA16; A9SA12; A9SJB4; A9SA04; A9RGD1; A9RGA5	39	0	3	0.0010797	1	1	5	1	0	529.639	1586.9	1586.9	1.26	0.00066	HCD (High Energy Collision Dissociation)	MS2	72.9628	31.393	16.391	6247	28	21				K.VHINIVVIGHVDSGK.S	[6-20]
	4.69e-08	0	High	Unambiguous	[K].VHINIVVIGHVDSGK.[S]		7	A9RGD5; A9SA16; A9SA12; A9SJB4; A9SA04; A9RGD1; A9RGA5	48	0	3	0.000125855	1	1	5	1	0	529.639	1586.9	1586.9	1.37	0.00073	HCD (High Energy Collision Dissociation)	MS2	33.4847	31.808	17.4368	6728	28	21				K.VHINIVVIGHVDSGK.S	[6-20]
	8.35e-05	0	High	Unambiguous	[K].VHINIVVIGHVDSGK.[S]		7	A9RGD5; A9SA16; A9SA12; A9SJB4; A9SA04; A9RGD1; A9RGA5	44	0	4	0.000356525	1	1	5	1	0	397.482	1586.9	1586.9	1.9	0.00075	HCD (High Energy Collision Dissociation)	MS2	5.18932	32.666	18.1142	6968	29	22				K.VHINIVVIGHVDSGK.S	[6-20]
	3.437e-09	0	High	Unambiguous	[K].VHINIVVIGHVDSGK.[S]		7	A9RGD5; A9SA16; A9SA12; A9SJB4; A9SA04; A9RGD1; A9RGA5	55	0	3	2.83198e-05	1	1	5	1	0	529.64	1586.9	1586.9	2.18	0.00115	HCD (High Energy Collision Dissociation)	MS2	2.62899	24.019	18.4934	7096	29	22				K.VHINIVVIGHVDSGK.S	[6-20]
	1.531e-07	0	High	Unambiguous	[K].VHINIVVIGHVDSGK.[S]		7	A9RGD5; A9SA16; A9SA12; A9SJB4; A9SA04; A9RGD1; A9RGA5	57	0	3	1.87418e-05	1	1	5	1	0	529.638	1586.9	1586.9	-0.24	-0.00013	HCD (High Energy Collision Dissociation)	MS2	25.9058	7.21	13.5403	4663	29	22				K.VHINIVVIGHVDSGK.S	[6-20]
	4.58e-09	0	High	Unambiguous	[K].VHINIVVIGHVDSGK.[S]		7	A9RGD5; A9SA16; A9SA12; A9SJB4; A9SA04; A9RGD1; A9RGA5	56	0	3	2.04357e-05	1	1	5	1	0	529.638	1586.9	1586.9	-0.59	-0.00031	HCD (High Energy Collision Dissociation)	MS2	27.2076	46.439	14.6917	5316	29	22				K.VHINIVVIGHVDSGK.S	[6-20]
	1.592e-10	0	High	Unambiguous	[K].VHINIVVIGHVDSGK.[S]		7	A9RGD5; A9SA16; A9SA12; A9SJB4; A9SA04; A9RGD1; A9RGA5	69	0	3	1.06265e-06	1	1	5	1	0	529.638	1586.9	1586.9	-0.71	-0.00037	HCD (High Energy Collision Dissociation)	MS2	2.28329	12.386	17.9693	6919	29	22				K.VHINIVVIGHVDSGK.S	[6-20]
	2.377e-05	0	High	Unambiguous	[R].YEEIVKEVSSYLK.[K]		1	A9SJB4	40	1	3	0.00177691	1	1	1	1	0	529.615	1586.83	1586.83	0.07	4e-05	HCD (High Energy Collision Dissociation)	MS2	27.6314	5.924	14.8581	5409	32	25				R.YEEIVKEVSSYLK.K	[167-179]
	7.288e-07	0	High	Unambiguous	[R].YEEIVKEVSSYLK.[K]		1	A9SJB4	62	1	2	1.12433e-05	1	1	1	1	0	793.919	1586.83	1586.83	-0.84	-0.00067	HCD (High Energy Collision Dissociation)	MS2	2.66245	8.08	14.8839	5423	32	25				R.YEEIVKEVSSYLK.K	[167-179]
	4.059e-12	0	High	Unambiguous	[K].SVEMHHESMPEAHPGDNVGFNVK.[N]		6	A9SA16; A9SA12; A9SJB4; A9SA04; A9RGD1; A9RGA5	68	0	3	7.36685e-06	1	1	4	1	0	850.05	2548.13	2548.13	-0.09	-8e-05	HCD (High Energy Collision Dissociation)	MS2	2.46221	29.772	11.3169	3409	36	29				K.SVEMHHESMPEAHPGDNVGFNVK.N	[279-301]
	6.223e-12	0	High	Unambiguous	[K].SVEMHHESMPEAHPGDNVGFNVK.[N]		6	A9SA16; A9SA12; A9SJB4; A9SA04; A9RGD1; A9RGA5	40	0	4	0.00406844	1	1	4	1	0	637.79	2548.14	2548.13	0.88	0.00056	HCD (High Energy Collision Dissociation)	MS2	17.9677	14.666	11.2823	3388	36	29				K.SVEMHHESMPEAHPGDNVGFNVK.N	[279-301]
	7.324e-06	0	High	Unambiguous	[K].SVEMHHESMPEAHPGDNVGFNVK.[N]		6	A9SA16; A9SA12; A9SJB4; A9SA04; A9RGD1; A9RGA5	33	0	5	0.0221047	1	1	4	1	0	510.433	2548.14	2548.13	1.35	0.00069	HCD (High Energy Collision Dissociation)	MS2	15.5015	3.638	11.3068	3401	36	29				K.SVEMHHESMPEAHPGDNVGFNVK.N	[279-301]
	1.339e-10	0	High	Unambiguous	[K].SVEmHHESMPEAHPGDNVGFNVK.[N]	M4(Oxidation)	6	A9SA16; A9SA12; A9SJB4; A9SA04; A9RGD1; A9RGA5	22	0	4	0.266663	1	1	4	0.2727	0	641.788	2564.13	2564.13	0.39	0.00025	HCD (High Energy Collision Dissociation)	MS2	5.54718	8.943	11.0571	3261	36	29				K.SVEMHHESMPEAHPGDNVGFNVK.N	[279-301]
	1.46e-09	0	High	Unambiguous	[K].SVEMHHESmPEAHPGDNVGFNVK.[N]	M9(Oxidation)	6	A9SA16; A9SA12; A9SJB4; A9SA04; A9RGD1; A9RGA5	62	0	3	2.47843e-05	1	1	4	0.5161	0	855.382	2564.13	2564.13	0.94	0.0008	HCD (High Energy Collision Dissociation)	MS2	1.84641	11.491	10.5446	2971	36	29				K.SVEMHHESMPEAHPGDNVGFNVK.N	[279-301]
	2.605e-11	0	High	Unambiguous	[K].SVEMHHESmPEAHPGDNVGFNVK.[N]	M9(Oxidation)	6	A9SA16; A9SA12; A9SJB4; A9SA04; A9RGD1; A9RGA5	47	0	4	0.000884475	1	1	4	0.1489	0	641.789	2564.13	2564.13	1.91	0.00122	HCD (High Energy Collision Dissociation)	MS2	6.93787	8.114	10.5136	2953	36	29				K.SVEMHHESMPEAHPGDNVGFNVK.N	[279-301]
	0.0001298	0	High	Unambiguous	[K].SVEMHHESmPEAHPGDNVGFNVK.[N]	M9(Oxidation)	6	A9SA16; A9SA12; A9SJB4; A9SA04; A9RGD1; A9RGA5	25	0	5	0.121505	1	1	4	0.48	0	513.633	2564.14	2564.13	2.33	0.0012	HCD (High Energy Collision Dissociation)	MS2	7.12239	1.306	10.5421	2969	36	29				K.SVEMHHESMPEAHPGDNVGFNVK.N	[279-301]
	8.454e-10	0	High	Unambiguous	[K].SVEmHHESmPEAHPGDNVGFNVK.[N]	M4(Oxidation); M9(Oxidation)	6	A9SA16; A9SA12; A9SJB4; A9SA04; A9RGD1; A9RGA5	38	0	3	0.00662217	1	1	4	0.8684	0	860.712	2580.12	2580.12	-0.81	-0.0007	HCD (High Energy Collision Dissociation)	MS2	3.4045	32.406	10.2711	2819	36	29				K.SVEMHHESMPEAHPGDNVGFNVK.N	[279-301]
	0.0002258	0	High	Unambiguous	[K].SVEmHHESmPEAHPGDNVGFNVK.[N]	M4(Oxidation); M9(Oxidation)	6	A9SA16; A9SA12; A9SJB4; A9SA04; A9RGD1; A9RGA5	14	0	5	1.66593	1	1	4	1	0	516.831	2580.13	2580.12	0.53	0.00027	HCD (High Energy Collision Dissociation)	MS2	27.8813	1.725	10.2623	2812	36	29				K.SVEMHHESMPEAHPGDNVGFNVK.N	[279-301]
	1.455e-10	0	High	Unambiguous	[R].VETGIIRPGMLVcFAPTGLTTEVK.[S]	C13(Carbamidomethyl)	5	A9SA16; A9SA12; A9SJB4; A9SA04; A9RGD1	56	0	2	3.29497e-05	1	1	3	1	0	1295.19	2589.37	2589.38	-1.29	-0.00167	HCD (High Energy Collision Dissociation)	MS2	2.69015	20.091	16.1041	6106	31	24				R.VETGIIRPGMLVCFAPTGLTTEVK.S	[255-278]
	4.877e-12	0	High	Unambiguous	[R].VETGIIRPGMLVcFAPTGLTTEVK.[S]	C13(Carbamidomethyl)	5	A9SA16; A9SA12; A9SJB4; A9SA04; A9RGD1	50	0	3	0.000144482	1	1	3	1	0	863.798	2589.38	2589.38	0.5	0.00043	HCD (High Energy Collision Dissociation)	MS2	2.74592	7.645	16.0763	6091	31	24				R.VETGIIRPGMLVCFAPTGLTTEVK.S	[255-278]
	0.001012	0	High	Unambiguous	[R].VETGIIRPGMLVcFAPTGLTTEVK.[S]	C13(Carbamidomethyl)	5	A9SA16; A9SA12; A9SJB4; A9SA04; A9RGD1	25	0	3	0.0444496	1	1	3	1	0	863.798	2589.38	2589.38	0.57	0.00049	HCD (High Energy Collision Dissociation)	MS2	5.80366	200	19.0146	7275	31	24				R.VETGIIRPGMLVCFAPTGLTTEVK.S	[255-278]
	1.657e-08	0	High	Unambiguous	[K].SVEmHHESmPEAHPGDNVGFNVK.[N]	M4(Oxidation); M9(Oxidation)	6	A9SA16; A9SA12; A9SJB4; A9SA04; A9RGD1; A9RGA5	24	0	4	0.177802	1	1	4	1	0	645.787	2580.13	2580.12	1.03	0.00066	HCD (High Energy Collision Dissociation)	MS2	29.4004	18.871	10.7515	3090	36	29				K.SVEMHHESMPEAHPGDNVGFNVK.N	[279-301]
	1.851e-08	0	High	Unambiguous	[R].VETGIIRPGmLVcFAPTGLTTEVK.[S]	M10(Oxidation); C13(Carbamidomethyl)	5	A9SA16; A9SA12; A9SJB4; A9SA04; A9RGD1	53	0	2	8.15216e-05	1	1	3	1	0	1303.19	2605.37	2605.37	-0.83	-0.00108	HCD (High Energy Collision Dissociation)	MS2	0	14.416	15.3647	5693	32	25				R.VETGIIRPGMLVCFAPTGLTTEVK.S	[255-278]
	3.324e-07	0	High	Unambiguous	[R].VETGIIRPGmLVcFAPTGLTTEVK.[S]	M10(Oxidation); C13(Carbamidomethyl)	5	A9SA16; A9SA12; A9SJB4; A9SA04; A9RGD1	28	0	4	0.0280252	1	1	3	1	0	652.099	2605.37	2605.37	0.33	0.00022	HCD (High Energy Collision Dissociation)	MS2	24.8145	36.183	15.4259	5728	32	25				R.VETGIIRPGMLVCFAPTGLTTEVK.S	[255-278]
	5.176e-08	0	High	Unambiguous	[R].VETGIIRPGmLVcFAPTGLTTEVK.[S]	M10(Oxidation); C13(Carbamidomethyl)	5	A9SA16; A9SA12; A9SJB4; A9SA04; A9RGD1	29	0	3	0.0207706	1	1	3	1	0	869.13	2605.37	2605.37	0.81	0.0007	HCD (High Energy Collision Dissociation)	MS2	35.428	46.942	16.015	6056	32	25				R.VETGIIRPGMLVCFAPTGLTTEVK.S	[255-278]
	3.535e-08	0	High	Rejected	[K].mIPTKPMTVETFSEYPPLGR.[F]	M1(Oxidation)	1	A9SJB4	23	0	3	0.172012	1	1	1	0	0	770.722	2310.15	2310.15	-0.08	-6e-05	HCD (High Energy Collision Dissociation)	MS2	37.4167	15.98	14.2642	5076	35	28				K.MIPTKPMTVETFSEYPPLGR.F	[392-411]
	8.645e-05	0	High	Unambiguous	[K].mIPTKPmTVETFSEYPPLGR.[F]	M1(Oxidation); M7(Oxidation)	1	A9SJB4	10	0	3	3.31772	1	1	1	1	0	776.053	2326.15	2326.15	-0.04	-3e-05	HCD (High Energy Collision Dissociation)	MS2	6.68678	4.133	13.998	4923	35	28				K.MIPTKPMTVETFSEYPPLGR.F	[392-411]
	1.25e-08	0	High	Unambiguous	[K].mIPTKPmTVETFSEYPPLGR.[F]	M1(Oxidation); M7(Oxidation)	1	A9SJB4	55	0	3	0.000107141	1	1	1	1	0	776.055	2326.15	2326.15	1.61	0.00125	HCD (High Energy Collision Dissociation)	MS2	85.9818	20.878	13.4398	4609	35	28				K.MIPTKPMTVETFSEYPPLGR.F	[392-411]
	1.954e-10	0	High	Unambiguous	[K].EAANFTAQVIIMNHPGQIGNGYAPVLDcHTSHIAVK.[F]	C28(Carbamidomethyl)	7	A9RGD5; A9SA16; A9SA12; A9SJB4; A9SA04; A9RGD1; A9RGA5	18	0	5	0.40548	1	1	5	1	0	775.589	3873.92	3873.92	0.11	9e-05	HCD (High Energy Collision Dissociation)	MS2	22.2572	17.719	14.317	5105	34	27				K.EAANFTAQVIIMNHPGQIGNGYAPVLDCHTSHIAVK.F	[324-359]
	4.222e-11	0	High	Unambiguous	[K].EAANFTAQVIImNHPGQIGNGYAPVLDcHTSHIAVK.[F]	M12(Oxidation); C28(Carbamidomethyl)	7	A9RGD5; A9SA16; A9SA12; A9SJB4; A9SA04; A9RGD1; A9RGA5	45	0	4	0.000999655	1	1	5	1	0	973.233	3889.91	3889.91	-0.55	-0.00054	HCD (High Energy Collision Dissociation)	MS2	0	33.783	13.8666	4851	34	27				K.EAANFTAQVIIMNHPGQIGNGYAPVLDCHTSHIAVK.F	[324-359]
	2.289e-09	0	High	Unambiguous	[K].EAANFTAQVIImNHPGQIGNGYAPVLDcHTSHIAVK.[F]	M12(Oxidation); C28(Carbamidomethyl)	7	A9RGD5; A9SA16; A9SA12; A9SJB4; A9SA04; A9RGD1; A9RGA5	12	0	5	1.87566	1	1	5	1	0	778.788	3889.91	3889.91	-0.53	-0.00041	HCD (High Energy Collision Dissociation)	MS2	10.2634	6.382	13.8565	4843	34	27				K.EAANFTAQVIIMNHPGQIGNGYAPVLDCHTSHIAVK.F	[324-359]
	9.879e-15	0	High	Unambiguous	[K].NmITGTSQADcAVLIIDSTTGGFEAGISKDGQTR.[E]	M2(Oxidation); C11(Carbamidomethyl)	7	A9RGD5; A9SA16; A9SA12; A9SJB4; A9SA04; A9RGD1; A9RGA5	105	1	3	1.58571e-09	1	1	5	1	0	1177.56	3530.68	3530.67	0.71	0.00083	HCD (High Energy Collision Dissociation)	MS2	29.5757	85.768	16.1627	6136	37	30				K.NMITGTSQADCAVLIIDSTTGGFEAGISKDGQTR.E	[101-134]
	2.886e-09	0	High	Rejected	[K].VGYNPDKIPFVPISGFEGDNMIER.[S]		5	A9RGD5; A9SJB4; A9SA04; A9RGD1; A9RGA5	59	1	3	4.60767e-05	2	2	4		0.0328	898.78	2694.32	2694.32	0.52	0.00047	HCD (High Energy Collision Dissociation)	MS2	1.27772	17.653	15.6508	5853	35	28				K.VGYNPDKIPFVPISGFEGDNMIER.S	[181-204]
	4.761e-10	0	High	Unambiguous	[K].NMITGTSQADcAVLIIDSTTGGFEAGISK.[D]	C11(Carbamidomethyl)	7	A9RGD5; A9SA16; A9SA12; A9SJB4; A9SA04; A9RGD1; A9RGA5	110	0	3	3.97948e-10	1	1	5	1	0	986.481	2957.43	2957.42	1.78	0.00175	HCD (High Energy Collision Dissociation)	MS2	0	18.003	17.146	6602	36	29				K.NMITGTSQADCAVLIIDSTTGGFEAGISK.D	[101-129]
	9.984e-11	0	High	Unambiguous	[K].NmITGTSQADcAVLIIDSTTGGFEAGISK.[D]	M2(Oxidation); C11(Carbamidomethyl)	7	A9RGD5; A9SA16; A9SA12; A9SJB4; A9SA04; A9RGD1; A9RGA5	138	0	2	6.97407e-13	1	1	5	1	0	1487.21	2973.42	2973.42	0.01	2e-05	HCD (High Energy Collision Dissociation)	MS2	0	73.91	16.7245	6416	36	29				K.NMITGTSQADCAVLIIDSTTGGFEAGISK.D	[101-129]
	0.0001079	0	High	Unambiguous	[K].NmITGTSQADcAVLIIDSTTGGFEAGISK.[D]	M2(Oxidation); C11(Carbamidomethyl)	7	A9RGD5; A9SA16; A9SA12; A9SJB4; A9SA04; A9RGD1; A9RGA5	53	0	3	0.000209889	1	1	5	1	0	991.811	2973.42	2973.42	0.38	0.00037	HCD (High Energy Collision Dissociation)	MS2	68.5662	200	19.2427	7333	36	29				K.NMITGTSQADCAVLIIDSTTGGFEAGISK.D	[101-129]
	5.036e-13	0	High	Unambiguous	[K].NmITGTSQADcAVLIIDSTTGGFEAGISK.[D]	M2(Oxidation); C11(Carbamidomethyl)	7	A9RGD5; A9SA16; A9SA12; A9SJB4; A9SA04; A9RGD1; A9RGA5	118	0	3	7.3534e-11	1	1	5	1	0	991.812	2973.42	2973.42	0.69	0.00068	HCD (High Energy Collision Dissociation)	MS2	3.23701	10.889	16.6871	6396	36	29				K.NMITGTSQADCAVLIIDSTTGGFEAGISK.D	[101-129]
	1.733e-08	0	High	Unambiguous	[K].RPSDKPLRLPLQDVYK.[I]		6	A9RGD5; A9SA16; A9SJB4; A9SA04; A9RGD1; A9RGA5	15	1	4	0.154018	1	1	5	1	0	482.03	1925.1	1925.1	-0.07	-3e-05	HCD (High Energy Collision Dissociation)	MS2	23.9677	13.528	12.7042	4193	27	20				K.RPSDKPLRLPLQDVYK.I	[228-243]
	1.556e-05	0	High	Unambiguous	[K].YYcTVIDAPGHRDFIK.[N]	C3(Carbamidomethyl)	7	A9RGD5; A9SA16; A9SA12; A9SJB4; A9SA04; A9RGD1; A9RGA5	51	1	2	0.000270049	1	1	5	1	0	977.977	1954.95	1954.95	-0.66	-0.00065	HCD (High Energy Collision Dissociation)	MS2	0	5.767	12.3329	3983	34	27				K.YYCTVIDAPGHRDFIK.N	[85-100]
	3.228e-07	0	High	Unambiguous	[K].YYcTVIDAPGHRDFIK.[N]	C3(Carbamidomethyl)	7	A9RGD5; A9SA16; A9SA12; A9SJB4; A9SA04; A9RGD1; A9RGA5	42	1	3	0.0018141	1	1	5	1	0	652.321	1954.95	1954.95	-0.17	-0.00011	HCD (High Energy Collision Dissociation)	MS2	5.51741	2.047	12.3034	3966	34	27				K.YYCTVIDAPGHRDFIK.N	[85-100]
	1.677e-06	0	High	Unambiguous	[K].YYcTVIDAPGHRDFIK.[N]	C3(Carbamidomethyl)	7	A9RGD5; A9SA16; A9SA12; A9SJB4; A9SA04; A9RGD1; A9RGA5	26	1	4	0.0844195	1	1	5	1	0	489.493	1954.95	1954.95	0.57	0.00028	HCD (High Energy Collision Dissociation)	MS2	1.93813	1.197	12.2971	3961	34	27				K.YYCTVIDAPGHRDFIK.N	[85-100]
	2.023e-06	0	High	Unambiguous	[R].EHALLAFTLGVK.[Q]		6	A9RGD5; A9SA16; A9SJB4; A9SA04; A9RGD1; A9RGA5	56	0	2	2.8251e-05	1	1	5	1	0	649.876	1298.75	1298.75	-1.27	-0.00083	HCD (High Energy Collision Dissociation)	MS2	35.4041	190.662	17.8923	6895	30	23				R.EHALLAFTLGVK.Q	[135-146]
	0.0001082	0	High	Unambiguous	[R].EHALLAFTLGVK.[Q]		6	A9RGD5; A9SA16; A9SJB4; A9SA04; A9RGD1; A9RGA5	59	0	2	1.25096e-05	1	1	5	1	0	649.879	1298.75	1298.75	2.58	0.00167	HCD (High Energy Collision Dissociation)	MS2	42.5277	166.046	18.732	7192	29	22				R.EHALLAFTLGVK.Q	[135-146]
	0.0007598	0	High	Unambiguous	[R].EHALLAFTLGVK.[Q]		6	A9RGD5; A9SA16; A9SJB4; A9SA04; A9RGD1; A9RGA5	61	0	3	8.18131e-06	1	1	5	0.9836	0	433.588	1298.75	1298.75	1.58	0.00068	HCD (High Energy Collision Dissociation)	MS2	8.85823	30.192	18.3198	7035	29	22				R.EHALLAFTLGVK.Q	[135-146]
	3.084e-06	0	High	Unambiguous	[R].EHALLAFTLGVK.[Q]		6	A9RGD5; A9SA16; A9SJB4; A9SA04; A9RGD1; A9RGA5	66	0	2	2.61598e-06	1	1	5	1	0	649.877	1298.75	1298.75	-0.15	-0.0001	HCD (High Energy Collision Dissociation)	MS2	7.2468	1.849	15.0761	5530	29	22				R.EHALLAFTLGVK.Q	[135-146]
	0.0002127	0	High	Unambiguous	[R].EHALLAFTLGVK.[Q]		6	A9RGD5; A9SA16; A9SJB4; A9SA04; A9RGD1; A9RGA5	62	0	3	7.25644e-06	1	1	5	1	0	433.587	1298.75	1298.75	-0.74	-0.00032	HCD (High Energy Collision Dissociation)	MS2	58.4849	121.657	16.1766	6145	30	23				R.EHALLAFTLGVK.Q	[135-146]
	0.0006612	0	High	Unambiguous	[K].IGGIGTVPVGR.[V]		7	A9RGD5; A9SA16; A9SA12; A9SJB4; A9SA04; A9RGD1; A9RGA5	59	0	2	4.29836e-06	1	1	5	1	0	513.309	1025.61	1025.61	0.67	0.00034	HCD (High Energy Collision Dissociation)	MS2	13.5334	1.942	12.0424	3817	25	18				K.IGGIGTVPVGR.V	[244-254]
	3.246e-05	0	High	Unambiguous	[K].AVEKKEPTGAK.[V]		6	A9SA16; A9SA12; A9SJB4; A9SA04; A9RGD1; A9RGA5	45	2	3	0.000450375	1	1	4	0.8667	0	386.556	1157.65	1157.65	1.8	0.00069	HCD (High Energy Collision Dissociation)	MS2	1.32454	47.768	6.3389	826	31	24				K.AVEKKEPTGAK.V	[428-438]
	0.0006351	0	High	Unambiguous	[K].QMIcccNK.[M]	C4(Carbamidomethyl); C5(Carbamidomethyl); C6(Carbamidomethyl)	6	A9RGD5; A9SA16; A9SJB4; A9SA04; A9RGD1; A9RGA5	24	0	2	0.0432454	1	1	5	1	0	557.219	1113.43	1113.43	-0.74	-0.00041	HCD (High Energy Collision Dissociation)	MS2	29.4225	42.173	8.8451	2019	30	23				K.QMICCCNK.M	[147-154]
	0.0001006	0	High	Unambiguous	[K].STTTGHLIYK.[L]		7	A9RGD5; A9SA16; A9SA12; A9SJB4; A9SA04; A9RGD1; A9RGA5	62	0	2	1.03905e-05	1	1	5	0.8548	0	560.804	1120.6	1120.6	0.07	4e-05	HCD (High Energy Collision Dissociation)	MS2	32.4062	36.592	9.9299	2626	32	25				K.STTTGHLIYK.L	[21-30]
	8.481e-05	0	High	Unambiguous	[R].FEKEAAEmNKR.[S]	M8(Oxidation)	7	A9RGD5; A9SA16; A9SA12; A9SJB4; A9SA04; A9RGD1; A9RGA5	56	2	2	7.15491e-05	1	1	5	1	0	684.831	1368.65	1368.66	-2.04	-0.0014	HCD (High Energy Collision Dissociation)	MS2	6.87695	27.137	7.1321	1100	34	27				R.FEKEAAEMNKR.S	[42-52]
	4.995e-05	0	High	Unambiguous	[R].FEKEAAEmNKR.[S]	M8(Oxidation)	7	A9RGD5; A9SA16; A9SA12; A9SJB4; A9SA04; A9RGD1; A9RGA5	32	2	4	0.0171309	1	1	5	1	0	342.919	1368.65	1368.66	-2.15	-0.00074	HCD (High Energy Collision Dissociation)	MS2	45.5851	20.225	7.1045	1086	34	27				R.FEKEAAEMNKR.S	[42-52]
	3.639e-06	0	High	Unambiguous	[R].FEKEAAEMNKR.[S]		7	A9RGD5; A9SA16; A9SA12; A9SJB4; A9SA04; A9RGD1; A9RGA5	54	2	4	9.35665e-05	1	1	5	1	0	338.921	1352.66	1352.66	-1.78	-0.0006	HCD (High Energy Collision Dissociation)	MS2	12.4652	2.385	8.2087	1661	34	27				R.FEKEAAEMNKR.S	[42-52]
	1.474e-07	0	High	Unambiguous	[R].FEKEAAEMNKR.[S]		7	A9RGD5; A9SA16; A9SA12; A9SJB4; A9SA04; A9RGD1; A9RGA5	52	2	3	0.000160894	1	1	5	1	0	451.558	1352.66	1352.66	-2.18	-0.00098	HCD (High Energy Collision Dissociation)	MS2	15.5063	1.972	8.205	1658	34	27				R.FEKEAAEMNKR.S	[42-52]
	3.295e-05	0	High	Unambiguous	[R].FEKEAAEMNKR.[S]		7	A9RGD5; A9SA16; A9SA12; A9SJB4; A9SA04; A9RGD1; A9RGA5	28	2	2	0.041712	1	1	5	1	0	676.833	1352.66	1352.66	-2.3	-0.00156	HCD (High Energy Collision Dissociation)	MS2	16.2468	12.025	8.2471	1685	34	27				R.FEKEAAEMNKR.S	[42-52]
	2.726e-05	0	High	Unambiguous	[R].GYVASDSKNDPAK.[E]		7	A9RGD5; A9SA16; A9SA12; A9SJB4; A9SA04; A9RGD1; A9RGA5	39	1	3	0.00318235	1	1	5	1	0	451.22	1351.65	1351.65	-1.76	-0.00079	HCD (High Energy Collision Dissociation)	MS2	13.882	0.705	8.0526	1579	33	26				R.GYVASDSKNDPAK.E	[311-323]
	1.231e-05	0	High	Unambiguous	[R].GYVASDSKNDPAK.[E]		7	A9RGD5; A9SA16; A9SA12; A9SJB4; A9SA04; A9RGD1; A9RGA5	65	1	2	8.07975e-06	1	1	5	1	0	676.326	1351.65	1351.65	-2.34	-0.00158	HCD (High Energy Collision Dissociation)	MS2	0.803296	5.184	8.0551	1581	33	26				R.GYVASDSKNDPAK.E	[311-323]
	1.323e-05	0	High	Unambiguous	[K].YYcTVIDAPGHR.[D]	C3(Carbamidomethyl)	7	A9RGD5; A9SA16; A9SA12; A9SJB4; A9SA04; A9RGD1; A9RGA5	73	0	2	3.34098e-06	1	1	5	1	0	726.341	1451.67	1451.67	0.35	0.00025	HCD (High Energy Collision Dissociation)	MS2	18.7166	25.528	11.2641	3380	37	30				K.YYCTVIDAPGHR.D	[85-96]
	4.231e-06	0	High	Unambiguous	[K].YYcTVIDAPGHR.[D]	C3(Carbamidomethyl)	7	A9RGD5; A9SA16; A9SA12; A9SJB4; A9SA04; A9RGD1; A9RGA5	58	0	3	0.000100322	1	1	5	0.9828	0	484.564	1451.68	1451.67	1.88	0.00091	HCD (High Energy Collision Dissociation)	MS2	14.8055	1.812	11.2502	3369	37	30				K.YYCTVIDAPGHR.D	[85-96]
	7.398e-05	0	High	Unambiguous	[R].DmRQTVAVGVIK.[A]	M2(Oxidation)	7	A9RGD5; A9SA16; A9SA12; A9SJB4; A9SA04; A9RGD1; A9RGA5	36	1	3	0.00407802	1	1	5	1	0	444.915	1332.73	1332.73	0.88	0.00039	HCD (High Energy Collision Dissociation)	MS2	18.2771	3.254	11.1962	3339	32	25				R.DMRQTVAVGVIK.A	[416-427]
	0.0004038	0	High	Unambiguous	[R].DmRQTVAVGVIK.[A]	M2(Oxidation)	7	A9RGD5; A9SA16; A9SA12; A9SJB4; A9SA04; A9RGD1; A9RGA5	26	1	2	0.0399438	1	1	5	0.8846	0	666.869	1332.73	1332.73	0.18	0.00012	HCD (High Energy Collision Dissociation)	MS2	23.0223	3	11.2245	3355	32	25				R.DMRQTVAVGVIK.A	[416-427]
	0.00142	0.0001402	High	Unambiguous	[K].STTTGHLIYK.[L]		7	A9RGD5; A9SA16; A9SA12; A9SJB4; A9SA04; A9RGD1; A9RGA5	27	0	3	0.0377258	1	1	5	1	0	374.205	1120.6	1120.6	0.47	0.00017	HCD (High Energy Collision Dissociation)	MS2	70.0719	8.202	9.9598	2643	32	25				K.STTTGHLIYK.L	[21-30]
[truncated: 4,696 more rows]

## Sheet: STN7-STN8 band stn7 dKO #1
STN7 band in stn7 dKO #1 lane of the SDS-PAGE from Supplemental Figure S2
[truncated: 6,653 more rows]

## Sheet: STN7-STN8 band stn7 dKO #2
STN7 band in stn7 dKO #2 lane of the SDS-PAGE from Supplemental Figure S2
[truncated: 6,479 more rows]

[truncated: 10 more sheets: STN7 band Dark (inclusion list), WT LHCBM trimer 2D, WT LHCBM monomer 2D, stn7 LHCBM trimer 2D, stn7 LHCBM monomer 2D, WT LHCBM monomer lpBN, WT state complex lpBN, WT PSI-Large stroma FL lpBN, WT PSI-Large stroma CL lpBN, LHCB6 WT 630 semi-trypsin]
